# Supplementary material for: Crystal structures of binuclear complexes of gadolinium(III) and dysprosium(III) with oxalate bridges and chelating N,N′-bis­(2-oxido­benz­yl)-N,N′-bis­(pyridin-2-ylmeth­yl)ethyl­enedi­amine (bbpen2−)
Source: Acta Crystallogr E Crystallogr Commun. 2019 Mar 5;75(Pt 4):418–22. doi: 10.1107/S2056989019002998 (PMC6509678; doi:10.1107/S2056989019002998)
Supplement: Supplementary file 1 [file e-75-00418-sup1.cif]

##############################################################################
#                                                                            #
# This CIF contains the data in a paper accepted for publication in          #
# Acta Crystallographica Section E. It conforms to the requirements of       #
# Notes for Authors for Acta Crystallographica Section E, and has been       #
# peer reviewed under the auspices of the IUCr Commission on Journals.       #
#                                                                            #
# Full details of the Crystallographic Information File format               #
# are given in the paper "The Crystallographic Information File (CIF):       #
# a New Standard Archive File for Crystallography" by S. R. Hall, F. H.      #
# Allen and I. D. Brown [Acta Cryst. (1991), A47, 655-685].                  #
#                                                                            #
# The current version of the core CIF dictionary is obtainable from          #
# ftp://ftp.iucr.org/pub/cif_core.dic.                                       #
#                                                                            #
# Software is freely available for graphical display of the structure(s)     #
# in this CIF. For information consult the CIF software page                 #
# http://www.iucr.org/resources/cif/software.                                #
#                                                                            #
# This file may be used for bona fide research purposes within the           #
# scientific community so long as proper attribution is given to the journal # 
# article from which it was obtained.                                        #
#                                                                            #
##############################################################################
data_1
_database_code_depnum_ccdc_archive 'CCDC 1899963'
_audit_creation_method     'SHELXL-2017/1'
_journal_date_recd_electronic     2019-02-20
_journal_date_accepted     2019-02-26
_journal_name_full     'Acta Crystallographica, Section E'
_journal_year     2019
_journal_volume     75
_journal_issue      4
_journal_page_first     418
_journal_page_last     422
_journal_paper_category     GM
_journal_paper_doi     10.1107/S2056989019002998
_journal_coeditor_code     WM5489
_publ_contact_author_name     'Ja\'isa Fernandes Soares'
_publ_contact_author_address
;
Departamento de Qu\'imica, Universidade Federal do Paran\'a, Centro
 Polit\'ecnico, Jardim das Am\'ericas, 81530-900, Curitiba-PR, Brazil
;
_publ_contact_author_email     'jaisa@quimica.ufpr.br'
_publ_contact_author_fax     '00554133613187'
_publ_contact_author_phone     '00554133613180'
_publ_section_title
;\
Crystal structures of binuclear complexes of gadolinium(III) and dysprosium(III)
with oxalate bridges and chelating
<i>N</i>,<i>N</i>'-bis(2-oxidobenzyl)-<i>N</i>,<i>N</i>'-bis(pyridin-2-\
ylmethyl)ethylenediamine (bbpen^2-^)
;
loop_
    _publ_author_name
    _publ_author_footnote
    _publ_author_address
    'Barbosa, Guilherme Augusto' .
;
Departamento de Qu\'imica, Universidade Federal do Paran\'a, Centro
 Polit\'ecnico,
Jardim das Am\'ericas, 81530-900, Curitiba-PR,
Brazil
;
    'Santana, Francielli Sousa' .
;
Departamento de Qu\'imica, Universidade Federal do Paran\'a, Centro
 Polit\'ecnico,
Jardim das Am\'ericas, 81530-900, Curitiba-PR,
Brazil
;
    'Nunes, Giovana Gioppo' .
;
Departamento de Qu\'imica, Universidade Federal do Paran\'a, Centro
 Polit\'ecnico,
Jardim das Am\'ericas, 81530-900, Curitiba-PR,
Brazil
;
    'Soares, Ja\'isa Fernandes' .
;
Departamento de Qu\'imica, Universidade Federal do Paran\'a, Centro
 Polit\'ecnico,
Jardim das Am\'ericas, 81530-900, Curitiba-PR,
Brazil
;
_publ_section_synopsis
;\
Oxalate-bridged, centrosymmetric binuclear complexes of gadolinium(III) and
dysprosium(III) with hexadentate bbpen^2--^ (H~2~bbpen =
<i>N</i>,<i>N</i>'-bis(2-hydroxybenzyl)-<i>N</i>,<i>N</i>'-bis(pyridin-2-\
ylmethyl)ethylenediamine) are isotypic and were synthesized for structural
and magnetic susceptibility studies. The dimeric molecules of the complexes
crystallize together with water and methanol molecules, with which they form a
variety of weak and medium-strength hydrogen bonds.
;
_chemical_name_systematic
;\
(\m-Oxalato)bis{[<i>N</i>,<i>N</i>'-bis(2-oxidobenzyl-\k<i>O</i>)-\
<i>N</i>,<i>N</i>'-bis(pyridin-2-ylmethyl-\k<i>N</i>)ethylenediamine-\
\k^2^<i>N</i>,<i>N</i>']gadolinium(III)}--methanol--water (1/4/4)
;
_chemical_name_common     ?
_chemical_formula_moiety     'C58 H56 Gd2 O8 N8, 4(C H4 O), 4(H2 O)'
_chemical_formula_sum     'C62 H80 Gd2 N8 O16'
_chemical_formula_structural     '[Gd2C58H56O8N8].4(CH3OH).4(H2O)'
_chemical_formula_iupac     '[Gd2 (C28 H28 N4 O2)2 (C2 O4)], 4C H4 O, 4H2 O'
_chemical_formula_weight     1507.84
_chemical_melting_point     ?
_space_group_crystal_system     triclinic
_space_group_name_H-M_alt     'P -1'
_space_group_name_Hall     '-P 1'
loop_
    _space_group_symop_operation_xyz
    'x, y, z'
    '-x, -y, -z'
_cell_length_a     9.8778(11)
_cell_length_b     12.8720(16)
_cell_length_c     14.8025(18)
_cell_angle_alpha     69.092(4)
_cell_angle_beta     74.786(4)
_cell_angle_gamma     70.324(4)
_cell_volume     1633.7(3)
_cell_formula_units_Z     1
_cell_measurement_reflns_used     9519
_cell_measurement_theta_min     2.98
_cell_measurement_theta_max     27.91
_cell_measurement_temperature     100(2)
_exptl_crystal_description     prism
_exptl_crystal_colour     colourless
_exptl_crystal_size_max     0.302
_exptl_crystal_size_mid     0.282
_exptl_crystal_size_min     0.145
_exptl_crystal_density_diffrn     1.533
_exptl_crystal_density_meas     ?
_exptl_crystal_density_method     ?
_exptl_crystal_F_000     764
_exptl_absorpt_coefficient_mu     2.084
_exptl_absorpt_correction_type     multi-scan
_exptl_absorpt_process_details
;
(<i>SADABS</i>; Krause <i>et al.</i>,  2015)
;
_exptl_absorpt_correction_T_min     0.6132
_exptl_absorpt_correction_T_max     0.7456
_diffrn_ambient_temperature     100(2)
_diffrn_source     'fine-focus sealed tube'
_diffrn_radiation_type     MoK\a
_diffrn_radiation_wavelength     0.71073
_diffrn_radiation_monochromator     graphite
_diffrn_measurement_device_type     'Bruker D8 Venture/Photon 100 CMOS'
_diffrn_measurement_method     '\f and \w scans'
_diffrn_detector_area_resol_mean     10.4167
_diffrn_reflns_number     101878
_diffrn_reflns_av_R_equivalents     0.0524
_diffrn_reflns_av_unetI/netI     0.0199
_diffrn_reflns_theta_min     2.984
_diffrn_reflns_theta_max     26.998
_diffrn_reflns_theta_full     25.242
_diffrn_measured_fraction_theta_max     0.998
_diffrn_measured_fraction_theta_full     0.998
_diffrn_reflns_limit_h_min     -12
_diffrn_reflns_limit_h_max     12
_diffrn_reflns_limit_k_min     -16
_diffrn_reflns_limit_k_max     16
_diffrn_reflns_limit_l_min     -18
_diffrn_reflns_limit_l_max     18
_reflns_number_total     7108
_reflns_number_gt     6476
_reflns_threshold_expression     'I > 2\s(I)'
_refine_ls_structure_factor_coef     Fsqd
_refine_ls_matrix_type     full
_refine_ls_R_factor_all     0.0252
_refine_ls_R_factor_gt     0.0199
_refine_ls_wR_factor_gt     0.0449
_refine_ls_wR_factor_ref     0.0464
_refine_ls_goodness_of_fit_ref     1.073
_refine_ls_restrained_S_all     1.074
_refine_ls_number_reflns     7108
_refine_ls_number_parameters     380
_refine_ls_number_restraints     2
_refine_ls_hydrogen_treatment     mixed
_refine_ls_weighting_scheme     calc
_refine_ls_weighting_details
              'w=1/[\s^2^(Fo^2^)+(0.0132P)^2^+1.5506P] where P=(Fo^2^+2Fc^2^)/3'
_atom_sites_solution_hydrogens     mixed
_atom_sites_solution_primary     dual
_atom_sites_solution_secondary     difmap
_refine_ls_shift/su_max     0.001
_refine_ls_shift/su_mean     0.000
_refine_diff_density_max     1.202
_refine_diff_density_min     -0.548
_refine_ls_extinction_method     none
_refine_ls_extinction_coef     .
loop_
    _atom_type_symbol
    _atom_type_description
    _atom_type_scat_dispersion_real
    _atom_type_scat_dispersion_imag
    _atom_type_scat_source
    'C' 'C' 0.0033 0.0016
                         'International Tables Vol C Tables 4.2.6.8 and 6.1.1.4'
    'H' 'H' 0.0000 0.0000
                         'International Tables Vol C Tables 4.2.6.8 and 6.1.1.4'
    'N' 'N' 0.0061 0.0033
                         'International Tables Vol C Tables 4.2.6.8 and 6.1.1.4'
    'O' 'O' 0.0106 0.0060
                         'International Tables Vol C Tables 4.2.6.8 and 6.1.1.4'
    'Gd' 'Gd' -0.1653 3.9035
                         'International Tables Vol C Tables 4.2.6.8 and 6.1.1.4'
_computing_data_collection
;
APEX3 (Bruker, 2015)
;
_computing_cell_refinement
;
SAINT (Bruker, 2002)
;
_computing_data_reduction
;
SAINT (Bruker, 2002)
;
_computing_structure_solution
;
SHELXT2015 (Sheldrick 2015a)
;
_computing_structure_refinement
;
<i>SHELXL2017/1</i>  (Sheldrick 2015b)
;
_computing_molecular_graphics
;
ORTEP (Johnson, 1976 and Farrugia, 2012) and DIAMOND
(Brandenburg, 2006)
;
_computing_publication_material
;
SHELXL97 (Sheldrick, 2008) and WINGX (Farrugia, 1999,
2012)
;
loop_
    _atom_site_type_symbol
    _atom_site_label
    _atom_site_fract_x
    _atom_site_fract_y
    _atom_site_fract_z
    _atom_site_U_iso_or_equiv
    _atom_site_adp_type
    _atom_site_calc_flag
    _atom_site_occupancy
    _atom_site_disorder_assembly
    _atom_site_disorder_group
    Gd Gd1 0.14723(2) 0.64026(2) 0.30503(2) 0.02451(4) Uani d 1 . .
    N N1 0.3709(2) 0.68776(16) 0.33127(13) 0.0308(4) Uani d 1 . .
    N N2 0.26964(19) 0.76071(16) 0.13842(13) 0.0302(4) Uani d 1 . .
    N N3 0.0847(2) 0.83950(16) 0.33400(14) 0.0345(4) Uani d 1 . .
    N N4 0.1895(2) 0.56231(17) 0.16178(14) 0.0341(4) Uani d 1 . .
    O O1 0.32272(17) 0.47047(14) 0.33368(13) 0.0384(4) Uani d 1 . .
    O O2 -0.04416(16) 0.74756(14) 0.22275(11) 0.0348(4) Uani d 1 . .
    O O3 0.10169(17) 0.59622(14) 0.47919(11) 0.0326(3) Uani d 1 . .
    O O4 0.00913(17) 0.48457(14) 0.62012(11) 0.0317(3) Uani d 1 . .
    O O30 0.2560(3) 0.2853(2) 0.46553(17) 0.0708(6) Uani d 1 . .
    H H30 0.279892 0.342451 0.422530 0.106 Uiso calc 1 . .
    C C1 0.4553(3) 0.7393(2) 0.23546(17) 0.0366(5) Uani d 1 . .
    H H1A 0.526548 0.676065 0.211006 0.044 Uiso calc 1 . .
    H H1B 0.510810 0.783956 0.246233 0.044 Uiso calc 1 . .
    C C2 0.3634(3) 0.8170(2) 0.15829(17) 0.0356(5) Uani d 1 . .
    H H2A 0.300546 0.885400 0.179071 0.043 Uiso calc 1 . .
    H H2B 0.428067 0.844484 0.096725 0.043 Uiso calc 1 . .
    C C3 0.4722(3) 0.5828(2) 0.38753(18) 0.0371(5) Uani d 1 . .
    H H3A 0.545817 0.607522 0.403134 0.045 Uiso calc 1 . .
    H H3B 0.415669 0.547543 0.450400 0.045 Uiso calc 1 . .
    C C4 0.5499(3) 0.4925(2) 0.33652(18) 0.0376(5) Uani d 1 . .
    C C5 0.7021(3) 0.4568(3) 0.3171(2) 0.0530(7) Uani d 1 . .
    H H5 0.757587 0.492628 0.334115 0.064 Uiso calc 1 . .
    C C6 0.7724(3) 0.3699(3) 0.2734(3) 0.0662(9) Uani d 1 . .
    H H6 0.875802 0.345578 0.260954 0.079 Uiso calc 1 . .
    C C7 0.6921(3) 0.3189(3) 0.2482(2) 0.0595(8) Uani d 1 . .
    H H7 0.740815 0.259677 0.217648 0.071 Uiso calc 1 . .
    C C8 0.5402(3) 0.3526(2) 0.2666(2) 0.0473(6) Uani d 1 . .
    H H8 0.485806 0.316915 0.248361 0.057 Uiso calc 1 . .
    C C9 0.4686(3) 0.4392(2) 0.31219(17) 0.0359(5) Uani d 1 . .
    C C10 0.1601(3) 0.8573(2) 0.08153(18) 0.0361(5) Uani d 1 . .
    H H10A 0.213640 0.898996 0.020397 0.043 Uiso calc 1 . .
    H H10B 0.109274 0.912135 0.120374 0.043 Uiso calc 1 . .
    C C11 0.0468(2) 0.82508(19) 0.05439(17) 0.0327(5) Uani d 1 . .
    C C12 0.0333(3) 0.8522(2) -0.04292(19) 0.0419(6) Uani d 1 . .
    H H12 0.103411 0.884025 -0.093012 0.050 Uiso calc 1 . .
    C C13 -0.0798(3) 0.8339(2) -0.0688(2) 0.0483(7) Uani d 1 . .
    H H13 -0.087322 0.852986 -0.135819 0.058 Uiso calc 1 . .
    C C14 -0.1812(3) 0.7878(3) 0.0040(2) 0.0514(7) Uani d 1 . .
    H H14 -0.260080 0.776115 -0.012986 0.062 Uiso calc 1 . .
    C C15 -0.1695(3) 0.7584(2) 0.1014(2) 0.0438(6) Uani d 1 . .
    H H15 -0.239531 0.725264 0.150492 0.053 Uiso calc 1 . .
    C C16 -0.0560(2) 0.77657(19) 0.12913(17) 0.0318(5) Uani d 1 . .
    C C17 0.3155(3) 0.7667(2) 0.39309(19) 0.0399(6) Uani d 1 . .
    H H17A 0.393828 0.801043 0.388604 0.048 Uiso calc 1 . .
    H H17B 0.293976 0.720619 0.462140 0.048 Uiso calc 1 . .
    C C18 0.1824(3) 0.8622(2) 0.36726(18) 0.0379(5) Uani d 1 . .
    C C19 0.1574(4) 0.9676(3) 0.3832(2) 0.0555(7) Uani d 1 . .
    H H19 0.230010 0.983182 0.403804 0.067 Uiso calc 1 . .
    C C20 0.0264(4) 1.0490(3) 0.3690(3) 0.0643(9) Uani d 1 . .
    H H20 0.006686 1.120691 0.381254 0.077 Uiso calc 1 . .
    C C21 -0.0753(3) 1.0259(2) 0.3370(2) 0.0537(7) Uani d 1 . .
    H H21 -0.167055 1.080485 0.327493 0.064 Uiso calc 1 . .
    C C22 -0.0409(3) 0.9211(2) 0.31884(19) 0.0427(6) Uani d 1 . .
    H H22 -0.110029 0.906124 0.294343 0.051 Uiso calc 1 . .
    C C23 0.3579(3) 0.6806(2) 0.08111(18) 0.0379(5) Uani d 1 . .
    H H23A 0.448335 0.634954 0.109017 0.046 Uiso calc 1 . .
    H H23B 0.386281 0.726014 0.012906 0.046 Uiso calc 1 . .
    C C24 0.2797(2) 0.5989(2) 0.07971(17) 0.0339(5) Uani d 1 . .
    C C25 0.3037(3) 0.5614(2) -0.00088(19) 0.0468(6) Uani d 1 . .
    H H25 0.369457 0.587595 -0.057776 0.056 Uiso calc 1 . .
    C C26 0.2311(3) 0.4857(3) 0.0022(2) 0.0563(8) Uani d 1 . .
    H H26 0.245896 0.459136 -0.052756 0.068 Uiso calc 1 . .
    C C27 0.1367(3) 0.4485(3) 0.0856(2) 0.0547(7) Uani d 1 . .
    H H27 0.084898 0.396546 0.089189 0.066 Uiso calc 1 . .
    C C28 0.1195(3) 0.4888(2) 0.1637(2) 0.0452(6) Uani d 1 . .
    H H28 0.054965 0.463138 0.221597 0.054 Uiso calc 1 . .
    C C29 0.0323(2) 0.52339(19) 0.52893(15) 0.0270(4) Uani d 1 . .
    C C30 0.1948(4) 0.2316(3) 0.4227(3) 0.0712(10) Uani d 1 . .
    H H30A 0.185641 0.156599 0.468653 0.107 Uiso calc 1 . .
    H H30B 0.258399 0.220344 0.361943 0.107 Uiso calc 1 . .
    H H30C 0.098312 0.281001 0.408213 0.107 Uiso calc 1 . .
    O O1W 0.3109(2) 0.2151(2) 0.65369(19) 0.0644(6) Uani d 1 . .
    H H1W 0.236(3) 0.229(3) 0.694(2) 0.058(10) Uiso d 1 . .
    H H2W 0.290(4) 0.245(3) 0.5939(16) 0.080(13) Uiso d 1 . .
loop_
    _atom_site_aniso_label
    _atom_site_aniso_U_11
    _atom_site_aniso_U_22
    _atom_site_aniso_U_33
    _atom_site_aniso_U_12
    _atom_site_aniso_U_13
    _atom_site_aniso_U_23
    Gd1 0.02416(5) 0.02753(6) 0.02339(6) -0.01192(4) -0.00064(4) -0.00698(4)
    N1 0.0324(10) 0.0350(10) 0.0268(9) -0.0153(8) -0.0065(7) -0.0041(8)
    N2 0.0287(9) 0.0350(10) 0.0276(10) -0.0149(8) -0.0022(7) -0.0059(8)
    N3 0.0390(11) 0.0297(10) 0.0347(11) -0.0105(8) -0.0042(8) -0.0096(8)
    N4 0.0412(11) 0.0324(10) 0.0293(10) -0.0113(8) -0.0030(8) -0.0104(8)
    O1 0.0309(8) 0.0337(9) 0.0529(11) -0.0067(7) -0.0099(7) -0.0151(8)
    O2 0.0288(8) 0.0438(9) 0.0317(9) -0.0098(7) -0.0044(6) -0.0112(7)
    O3 0.0387(9) 0.0427(9) 0.0272(8) -0.0279(7) 0.0007(6) -0.0112(7)
    O4 0.0386(8) 0.0444(9) 0.0215(8) -0.0259(7) -0.0012(6) -0.0097(7)
    O30 0.1006(19) 0.0616(15) 0.0601(14) -0.0466(14) -0.0135(13) -0.0058(11)
    C1 0.0330(12) 0.0437(14) 0.0358(13) -0.0222(10) -0.0053(10) -0.0042(11)
    C2 0.0369(12) 0.0364(13) 0.0316(12) -0.0202(10) -0.0003(9) -0.0022(10)
    C3 0.0353(12) 0.0414(14) 0.0365(13) -0.0137(10) -0.0160(10) -0.0032(11)
    C4 0.0310(12) 0.0391(13) 0.0351(13) -0.0071(10) -0.0087(10) -0.0019(10)
    C5 0.0336(14) 0.0506(17) 0.0624(19) -0.0070(12) -0.0130(12) -0.0027(14)
    C6 0.0333(15) 0.062(2) 0.073(2) 0.0010(14) 0.0003(14) -0.0043(17)
    C7 0.0556(18) 0.0416(16) 0.0500(17) 0.0096(14) 0.0026(14) -0.0065(13)
    C8 0.0543(16) 0.0352(14) 0.0424(15) -0.0020(12) -0.0084(12) -0.0091(12)
    C9 0.0345(12) 0.0324(12) 0.0318(12) -0.0021(10) -0.0082(9) -0.0033(10)
    C10 0.0411(13) 0.0301(12) 0.0344(13) -0.0143(10) -0.0081(10) -0.0006(10)
    C11 0.0339(12) 0.0268(11) 0.0347(12) -0.0047(9) -0.0081(9) -0.0073(9)
    C12 0.0500(15) 0.0333(13) 0.0361(13) -0.0061(11) -0.0109(11) -0.0047(11)
    C13 0.0592(17) 0.0458(15) 0.0416(15) -0.0034(13) -0.0221(13) -0.0149(12)
    C14 0.0476(16) 0.0574(18) 0.0617(19) -0.0079(13) -0.0215(14) -0.0290(15)
    C15 0.0333(12) 0.0560(16) 0.0490(15) -0.0134(11) -0.0070(11) -0.0220(13)
    C16 0.0293(11) 0.0301(11) 0.0355(12) -0.0030(9) -0.0067(9) -0.0127(10)
    C17 0.0421(13) 0.0437(14) 0.0435(14) -0.0163(11) -0.0125(11) -0.0156(12)
    C18 0.0475(14) 0.0371(13) 0.0337(13) -0.0179(11) -0.0023(10) -0.0127(10)
    C19 0.074(2) 0.0444(16) 0.0619(19) -0.0200(15) -0.0167(16) -0.0240(14)
    C20 0.090(2) 0.0409(16) 0.070(2) -0.0141(16) -0.0138(18) -0.0284(16)
    C21 0.0620(18) 0.0353(14) 0.0529(17) 0.0005(13) -0.0088(14) -0.0135(13)
    C22 0.0426(14) 0.0375(14) 0.0446(15) -0.0077(11) -0.0046(11) -0.0128(11)
    C23 0.0324(12) 0.0463(14) 0.0311(12) -0.0132(10) 0.0023(9) -0.0097(11)
    C24 0.0326(12) 0.0341(12) 0.0291(12) 0.0005(9) -0.0064(9) -0.0102(10)
    C25 0.0471(15) 0.0544(17) 0.0348(14) -0.0071(13) 0.0002(11) -0.0192(12)
    C26 0.0669(19) 0.0640(19) 0.0470(17) -0.0125(15) -0.0055(14) -0.0342(15)
    C27 0.0655(19) 0.0513(17) 0.0620(19) -0.0211(14) -0.0082(15) -0.0301(15)
    C28 0.0586(16) 0.0432(15) 0.0410(14) -0.0220(13) -0.0014(12) -0.0178(12)
    C29 0.0263(10) 0.0321(11) 0.0270(11) -0.0126(9) -0.0008(8) -0.0119(9)
    C30 0.094(3) 0.0534(19) 0.076(2) -0.0322(18) 0.001(2) -0.0293(18)
    O1W 0.0331(11) 0.1015(19) 0.0682(16) -0.0197(11) -0.0019(11) -0.0393(15)
_geom_special_details
;
 All esds (except the esd in the dihedral angle between two l.s. planes)
 are estimated using the full covariance matrix.  The cell esds are taken
 into account individually in the estimation of esds in distances, angles
 and torsion angles; correlations between esds in cell parameters are only
 used when they are defined by crystal symmetry.  An approximate (isotropic)
 treatment of cell esds is used for estimating esds involving l.s. planes.
;
loop_
    _geom_bond_atom_site_label_1
    _geom_bond_atom_site_label_2
    _geom_bond_site_symmetry_2
    _geom_bond_distance
    _geom_bond_publ_flag
    Gd1 O1 . 2.2659(16) ?
    Gd1 O2 . 2.2835(16) ?
    Gd1 O3 . 2.3855(15) ?
    Gd1 O4 2_566 2.3869(14) ?
    Gd1 N4 . 2.5394(19) ?
    Gd1 N3 . 2.5926(19) ?
    Gd1 N2 . 2.6299(18) ?
    Gd1 N1 . 2.6334(18) ?
    N1 C17 . 1.482(3) ?
    N1 C1 . 1.492(3) ?
    N1 C3 . 1.498(3) ?
    N2 C23 . 1.475(3) ?
    N2 C2 . 1.489(3) ?
    N2 C10 . 1.500(3) ?
    N3 C22 . 1.339(3) ?
    N3 C18 . 1.343(3) ?
    N4 C28 . 1.336(3) ?
    N4 C24 . 1.340(3) ?
    O1 C9 . 1.342(3) ?
    O2 C16 . 1.327(3) ?
    O3 C29 . 1.252(3) ?
    O4 C29 . 1.248(3) ?
    O30 C30 . 1.429(4) ?
    O30 H30 . 0.8400 ?
    C1 C2 . 1.499(3) ?
    C1 H1A . 0.9900 ?
    C1 H1B . 0.9900 ?
    C2 H2A . 0.9900 ?
    C2 H2B . 0.9900 ?
    C3 C4 . 1.494(4) ?
    C3 H3A . 0.9900 ?
    C3 H3B . 0.9900 ?
    C4 C9 . 1.393(4) ?
    C4 C5 . 1.399(3) ?
    C5 C6 . 1.382(5) ?
    C5 H5 . 0.9500 ?
    C6 C7 . 1.371(5) ?
    C6 H6 . 0.9500 ?
    C7 C8 . 1.395(4) ?
    C7 H7 . 0.9500 ?
    C8 C9 . 1.398(4) ?
    C8 H8 . 0.9500 ?
    C10 C11 . 1.501(3) ?
    C10 H10A . 0.9900 ?
    C10 H10B . 0.9900 ?
    C11 C12 . 1.388(3) ?
    C11 C16 . 1.410(3) ?
    C12 C13 . 1.384(4) ?
    C12 H12 . 0.9500 ?
    C13 C14 . 1.376(4) ?
    C13 H13 . 0.9500 ?
    C14 C15 . 1.379(4) ?
    C14 H14 . 0.9500 ?
    C15 C16 . 1.403(3) ?
    C15 H15 . 0.9500 ?
    C17 C18 . 1.492(4) ?
    C17 H17A . 0.9900 ?
    C17 H17B . 0.9900 ?
    C18 C19 . 1.389(4) ?
    C19 C20 . 1.374(5) ?
    C19 H19 . 0.9500 ?
    C20 C21 . 1.369(5) ?
    C20 H20 . 0.9500 ?
    C21 C22 . 1.382(4) ?
    C21 H21 . 0.9500 ?
    C22 H22 . 0.9500 ?
    C23 C24 . 1.508(3) ?
    C23 H23A . 0.9900 ?
    C23 H23B . 0.9900 ?
    C24 C25 . 1.377(3) ?
    C25 C26 . 1.375(4) ?
    C25 H25 . 0.9500 ?
    C26 C27 . 1.377(4) ?
    C26 H26 . 0.9500 ?
    C27 C28 . 1.379(4) ?
    C27 H27 . 0.9500 ?
    C28 H28 . 0.9500 ?
    C29 C29 2_566 1.554(4) ?
    C30 H30A . 0.9800 ?
    C30 H30B . 0.9800 ?
    C30 H30C . 0.9800 ?
    O1W H1W . 0.831(18) ?
    O1W H2W . 0.879(18) ?
loop_
    _geom_angle_atom_site_label_1
    _geom_angle_atom_site_label_2
    _geom_angle_atom_site_label_3
    _geom_angle_site_symmetry_1
    _geom_angle_site_symmetry_3
    _geom_angle
    _geom_angle_publ_flag
    O1 Gd1 O2 . . 144.65(6) ?
    O1 Gd1 O3 . . 83.85(6) ?
    O2 Gd1 O3 . . 117.78(6) ?
    O1 Gd1 O4 . 2_566 82.26(6) ?
    O2 Gd1 O4 . 2_566 81.09(6) ?
    O3 Gd1 O4 . 2_566 68.12(5) ?
    O1 Gd1 N4 . . 72.72(6) ?
    O2 Gd1 N4 . . 74.51(6) ?
    O3 Gd1 N4 . . 145.21(6) ?
    O4 Gd1 N4 2_566 . 83.25(6) ?
    O1 Gd1 N3 . . 137.96(6) ?
    O2 Gd1 N3 . . 76.82(6) ?
    O3 Gd1 N3 . . 76.31(6) ?
    O4 Gd1 N3 2_566 . 121.96(6) ?
    N4 Gd1 N3 . . 137.77(6) ?
    O1 Gd1 N2 . . 101.15(6) ?
    O2 Gd1 N2 . . 76.69(6) ?
    O3 Gd1 N2 . . 146.18(5) ?
    O4 Gd1 N2 2_566 . 145.50(5) ?
    N4 Gd1 N2 . . 65.63(6) ?
    N3 Gd1 N2 . . 78.07(6) ?
    O1 Gd1 N1 . . 74.44(6) ?
    O2 Gd1 N1 . . 133.51(6) ?
    O3 Gd1 N1 . . 80.10(5) ?
    O4 Gd1 N1 2_566 . 142.30(5) ?
    N4 Gd1 N1 . . 116.30(6) ?
    N3 Gd1 N1 . . 65.93(6) ?
    N2 Gd1 N1 . . 69.43(6) ?
    C17 N1 C1 . . 111.49(19) ?
    C17 N1 C3 . . 105.29(18) ?
    C1 N1 C3 . . 108.47(18) ?
    C17 N1 Gd1 . . 108.34(13) ?
    C1 N1 Gd1 . . 110.98(13) ?
    C3 N1 Gd1 . . 112.16(13) ?
    C23 N2 C2 . . 110.38(18) ?
    C23 N2 C10 . . 110.90(18) ?
    C2 N2 C10 . . 105.60(17) ?
    C23 N2 Gd1 . . 107.83(13) ?
    C2 N2 Gd1 . . 109.63(13) ?
    C10 N2 Gd1 . . 112.50(13) ?
    C22 N3 C18 . . 117.8(2) ?
    C22 N3 Gd1 . . 123.69(17) ?
    C18 N3 Gd1 . . 118.52(15) ?
    C28 N4 C24 . . 118.3(2) ?
    C28 N4 Gd1 . . 121.90(16) ?
    C24 N4 Gd1 . . 119.79(15) ?
    C9 O1 Gd1 . . 135.00(15) ?
    C16 O2 Gd1 . . 131.61(13) ?
    C29 O3 Gd1 . . 119.02(13) ?
    C29 O4 Gd1 . 2_566 119.12(13) ?
    C30 O30 H30 . . 109.5 ?
    N1 C1 C2 . . 114.19(18) ?
    N1 C1 H1A . . 108.7 ?
    C2 C1 H1A . . 108.7 ?
    N1 C1 H1B . . 108.7 ?
    C2 C1 H1B . . 108.7 ?
    H1A C1 H1B . . 107.6 ?
    N2 C2 C1 . . 113.77(19) ?
    N2 C2 H2A . . 108.8 ?
    C1 C2 H2A . . 108.8 ?
    N2 C2 H2B . . 108.8 ?
    C1 C2 H2B . . 108.8 ?
    H2A C2 H2B . . 107.7 ?
    C4 C3 N1 . . 115.32(19) ?
    C4 C3 H3A . . 108.4 ?
    N1 C3 H3A . . 108.4 ?
    C4 C3 H3B . . 108.4 ?
    N1 C3 H3B . . 108.4 ?
    H3A C3 H3B . . 107.5 ?
    C9 C4 C5 . . 119.6(3) ?
    C9 C4 C3 . . 119.0(2) ?
    C5 C4 C3 . . 121.3(2) ?
    C6 C5 C4 . . 120.6(3) ?
    C6 C5 H5 . . 119.7 ?
    C4 C5 H5 . . 119.7 ?
    C7 C6 C5 . . 119.6(3) ?
    C7 C6 H6 . . 120.2 ?
    C5 C6 H6 . . 120.2 ?
    C6 C7 C8 . . 121.1(3) ?
    C6 C7 H7 . . 119.4 ?
    C8 C7 H7 . . 119.4 ?
    C7 C8 C9 . . 119.4(3) ?
    C7 C8 H8 . . 120.3 ?
    C9 C8 H8 . . 120.3 ?
    O1 C9 C4 . . 119.8(2) ?
    O1 C9 C8 . . 120.6(2) ?
    C4 C9 C8 . . 119.6(2) ?
    N2 C10 C11 . . 117.04(19) ?
    N2 C10 H10A . . 108.0 ?
    C11 C10 H10A . . 108.0 ?
    N2 C10 H10B . . 108.0 ?
    C11 C10 H10B . . 108.0 ?
    H10A C10 H10B . . 107.3 ?
    C12 C11 C16 . . 119.5(2) ?
    C12 C11 C10 . . 120.9(2) ?
    C16 C11 C10 . . 119.3(2) ?
    C13 C12 C11 . . 121.6(3) ?
    C13 C12 H12 . . 119.2 ?
    C11 C12 H12 . . 119.2 ?
    C14 C13 C12 . . 119.0(3) ?
    C14 C13 H13 . . 120.5 ?
    C12 C13 H13 . . 120.5 ?
    C13 C14 C15 . . 120.7(3) ?
    C13 C14 H14 . . 119.6 ?
    C15 C14 H14 . . 119.6 ?
    C14 C15 C16 . . 121.1(3) ?
    C14 C15 H15 . . 119.4 ?
    C16 C15 H15 . . 119.4 ?
    O2 C16 C15 . . 121.1(2) ?
    O2 C16 C11 . . 120.8(2) ?
    C15 C16 C11 . . 118.0(2) ?
    N1 C17 C18 . . 115.3(2) ?
    N1 C17 H17A . . 108.5 ?
    C18 C17 H17A . . 108.5 ?
    N1 C17 H17B . . 108.5 ?
    C18 C17 H17B . . 108.5 ?
    H17A C17 H17B . . 107.5 ?
    N3 C18 C19 . . 121.8(3) ?
    N3 C18 C17 . . 117.3(2) ?
    C19 C18 C17 . . 120.8(2) ?
    C20 C19 C18 . . 119.3(3) ?
    C20 C19 H19 . . 120.4 ?
    C18 C19 H19 . . 120.4 ?
    C21 C20 C19 . . 119.4(3) ?
    C21 C20 H20 . . 120.3 ?
    C19 C20 H20 . . 120.3 ?
    C20 C21 C22 . . 118.2(3) ?
    C20 C21 H21 . . 120.9 ?
    C22 C21 H21 . . 120.9 ?
    N3 C22 C21 . . 123.4(3) ?
    N3 C22 H22 . . 118.3 ?
    C21 C22 H22 . . 118.3 ?
    N2 C23 C24 . . 113.32(18) ?
    N2 C23 H23A . . 108.9 ?
    C24 C23 H23A . . 108.9 ?
    N2 C23 H23B . . 108.9 ?
    C24 C23 H23B . . 108.9 ?
    H23A C23 H23B . . 107.7 ?
    N4 C24 C25 . . 122.1(2) ?
    N4 C24 C23 . . 116.5(2) ?
    C25 C24 C23 . . 121.4(2) ?
    C26 C25 C24 . . 119.0(3) ?
    C26 C25 H25 . . 120.5 ?
    C24 C25 H25 . . 120.5 ?
    C25 C26 C27 . . 119.5(3) ?
    C25 C26 H26 . . 120.2 ?
    C27 C26 H26 . . 120.2 ?
    C26 C27 C28 . . 118.1(3) ?
    C26 C27 H27 . . 120.9 ?
    C28 C27 H27 . . 120.9 ?
    N4 C28 C27 . . 123.0(3) ?
    N4 C28 H28 . . 118.5 ?
    C27 C28 H28 . . 118.5 ?
    O4 C29 O3 . . 126.83(19) ?
    O4 C29 C29 . 2_566 116.6(2) ?
    O3 C29 C29 . 2_566 116.6(2) ?
    O30 C30 H30A . . 109.5 ?
    O30 C30 H30B . . 109.5 ?
    H30A C30 H30B . . 109.5 ?
    O30 C30 H30C . . 109.5 ?
    H30A C30 H30C . . 109.5 ?
    H30B C30 H30C . . 109.5 ?
    H1W O1W H2W . . 110(3) ?
loop_
    _geom_torsion_atom_site_label_1
    _geom_torsion_atom_site_label_2
    _geom_torsion_atom_site_label_3
    _geom_torsion_atom_site_label_4
    _geom_torsion_site_symmetry_1
    _geom_torsion_site_symmetry_2
    _geom_torsion_site_symmetry_3
    _geom_torsion_site_symmetry_4
    _geom_torsion
    _geom_torsion_publ_flag
    C17 N1 C1 C2 . . . . -85.0(2) ?
    C3 N1 C1 C2 . . . . 159.5(2) ?
    Gd1 N1 C1 C2 . . . . 35.9(2) ?
    C23 N2 C2 C1 . . . . -74.8(2) ?
    C10 N2 C2 C1 . . . . 165.3(2) ?
    Gd1 N2 C2 C1 . . . . 43.8(2) ?
    N1 C1 C2 N2 . . . . -56.1(3) ?
    C17 N1 C3 C4 . . . . -176.3(2) ?
    C1 N1 C3 C4 . . . . -56.9(2) ?
    Gd1 N1 C3 C4 . . . . 66.1(2) ?
    N1 C3 C4 C9 . . . . -61.9(3) ?
    N1 C3 C4 C5 . . . . 121.1(2) ?
    C9 C4 C5 C6 . . . . 0.5(4) ?
    C3 C4 C5 C6 . . . . 177.4(3) ?
    C4 C5 C6 C7 . . . . 0.5(5) ?
    C5 C6 C7 C8 . . . . -0.6(5) ?
    C6 C7 C8 C9 . . . . -0.4(4) ?
    Gd1 O1 C9 C4 . . . . 52.5(3) ?
    Gd1 O1 C9 C8 . . . . -128.3(2) ?
    C5 C4 C9 O1 . . . . 177.8(2) ?
    C3 C4 C9 O1 . . . . 0.8(3) ?
    C5 C4 C9 C8 . . . . -1.5(4) ?
    C3 C4 C9 C8 . . . . -178.4(2) ?
    C7 C8 C9 O1 . . . . -177.8(2) ?
    C7 C8 C9 C4 . . . . 1.4(4) ?
    C23 N2 C10 C11 . . . . 62.5(3) ?
    C2 N2 C10 C11 . . . . -177.9(2) ?
    Gd1 N2 C10 C11 . . . . -58.3(2) ?
    N2 C10 C11 C12 . . . . -120.9(2) ?
    N2 C10 C11 C16 . . . . 65.2(3) ?
    C16 C11 C12 C13 . . . . 0.7(4) ?
    C10 C11 C12 C13 . . . . -173.2(2) ?
    C11 C12 C13 C14 . . . . 0.0(4) ?
    C12 C13 C14 C15 . . . . -1.0(4) ?
    C13 C14 C15 C16 . . . . 1.2(4) ?
    Gd1 O2 C16 C15 . . . . 128.8(2) ?
    Gd1 O2 C16 C11 . . . . -50.2(3) ?
    C14 C15 C16 O2 . . . . -179.5(2) ?
    C14 C15 C16 C11 . . . . -0.5(4) ?
    C12 C11 C16 O2 . . . . 178.6(2) ?
    C10 C11 C16 O2 . . . . -7.4(3) ?
    C12 C11 C16 C15 . . . . -0.5(3) ?
    C10 C11 C16 C15 . . . . 173.5(2) ?
    C1 N1 C17 C18 . . . . 79.1(2) ?
    C3 N1 C17 C18 . . . . -163.5(2) ?
    Gd1 N1 C17 C18 . . . . -43.3(2) ?
    C22 N3 C18 C19 . . . . -1.7(4) ?
    Gd1 N3 C18 C19 . . . . 179.1(2) ?
    C22 N3 C18 C17 . . . . 174.2(2) ?
    Gd1 N3 C18 C17 . . . . -5.0(3) ?
    N1 C17 C18 N3 . . . . 34.3(3) ?
    N1 C17 C18 C19 . . . . -149.8(2) ?
    N3 C18 C19 C20 . . . . 3.0(4) ?
    C17 C18 C19 C20 . . . . -172.8(3) ?
    C18 C19 C20 C21 . . . . -1.6(5) ?
    C19 C20 C21 C22 . . . . -0.9(5) ?
    C18 N3 C22 C21 . . . . -1.0(4) ?
    Gd1 N3 C22 C21 . . . . 178.2(2) ?
    C20 C21 C22 N3 . . . . 2.3(4) ?
    C2 N2 C23 C24 . . . . 165.50(19) ?
    C10 N2 C23 C24 . . . . -77.8(2) ?
    Gd1 N2 C23 C24 . . . . 45.8(2) ?
    C28 N4 C24 C25 . . . . -1.2(4) ?
    Gd1 N4 C24 C25 . . . . -178.42(18) ?
    C28 N4 C24 C23 . . . . -179.2(2) ?
    Gd1 N4 C24 C23 . . . . 3.6(3) ?
    N2 C23 C24 N4 . . . . -35.2(3) ?
    N2 C23 C24 C25 . . . . 146.8(2) ?
    N4 C24 C25 C26 . . . . 1.1(4) ?
    C23 C24 C25 C26 . . . . 179.1(3) ?
    C24 C25 C26 C27 . . . . -0.3(4) ?
    C25 C26 C27 C28 . . . . -0.4(5) ?
    C24 N4 C28 C27 . . . . 0.5(4) ?
    Gd1 N4 C28 C27 . . . . 177.6(2) ?
    C26 C27 C28 N4 . . . . 0.3(5) ?
    Gd1 O4 C29 O3 2_566 . . . 174.05(18) ?
    Gd1 O4 C29 C29 2_566 . . 2_566 -5.8(3) ?
    Gd1 O3 C29 O4 . . . . 174.16(17) ?
    Gd1 O3 C29 C29 . . . 2_566 -6.0(3) ?
loop_
    _geom_hbond_atom_site_label_D
    _geom_hbond_atom_site_label_H
    _geom_hbond_atom_site_label_A
    _geom_hbond_site_symmetry_A
    _geom_hbond_distance_DH
    _geom_hbond_distance_HA
    _geom_hbond_distance_DA
    _geom_hbond_angle_DHA
    _geom_hbond_publ_flag
    O30 H30 O1 . 0.84 1.80 2.643(3) 176.7 yes
    C1 H1B O1W 2_666 0.99 2.59 3.459(3) 146.8 yes
    O1W H1W O2 2_566 0.831(18) 1.964(19) 2.786(3) 170(3) yes
    O1W H2W O30 . 0.879(18) 1.87(2) 2.745(3) 171(4) yes
_shelx_space_group_comment
;
The symmetry employed for this shelxl refinement is uniquely defined
by the following loop, which should always be used as a source of
symmetry information in preference to the above space-group names.
They are only intended as comments.
;
_shelx_estimated_absorpt_T_min     0.572
_shelx_estimated_absorpt_T_max     0.752
_shelx_hkl_file
;
  -2   0   0    3.64    0.66
  -2   0   0    3.40    0.53
   2   0   0    4.96    0.56
   2   0   0    4.04    0.61
   2   0   0    4.94    0.65
   2   0   0    4.15    0.62
   2   0   0    5.29    0.71
   2   0   0    4.83    0.70
   2   0   0    4.71    0.73
   2   0   0    4.90    0.76
   2   0   0    6.05    0.62
   2   0   0    5.34    0.59
   2   0   0    4.87    0.58
   2   0   0    6.43    0.63
   2   0   0    5.33    0.63
  -3   0   0  188.16    8.59
  -3   0   0  202.94    8.70
  -3   0   0  213.70    8.65
  -3   0   0  205.52    8.80
  -3   0   0  197.94    8.75
  -3   0   0  200.81    8.59
  -3   0   0  208.62    8.59
   3   0   0  211.41    8.59
   3   0   0  189.80    8.60
   3   0   0  184.54    8.75
   3   0   0  196.32    8.73
   3   0   0  202.39    8.88
   3   0   0  181.32    8.54
   3   0   0  198.76    8.59
   3   0   0  191.64    8.63
   3   0   0  181.13    8.58
   3   0   0  193.34    8.62
  -4   0   0   64.65    3.18
  -4   0   0   56.33    3.15
  -4   0   0   61.66    3.13
  -4   0   0   63.89    3.21
  -4   0   0   65.04    3.21
  -4   0   0   56.12    3.39
   4   0   0   60.12    3.20
   4   0   0   61.62    3.11
   4   0   0   66.02    3.14
   4   0   0   59.79    3.18
   4   0   0   66.41    3.23
   4   0   0   65.46    2.99
   4   0   0   64.15    3.39
   4   0   0   64.67    3.59
   4   0   0   65.31    3.17
   4   0   0   70.57    3.22
   4   0   0   71.50    3.04
  -5   0   0   27.43    1.90
  -5   0   0   28.07    1.83
  -5   0   0   27.31    2.39
  -5   0   0   25.22    1.86
  -5   0   0   24.93    1.87
  -5   0   0   31.32    1.89
   5   0   0   24.93    1.91
   5   0   0   24.06    1.65
   5   0   0   28.66    1.61
   5   0   0   27.84    2.15
   5   0   0   29.60    2.06
   5   0   0   26.90    1.67
   5   0   0   22.49    1.94
   5   0   0   28.47    2.23
   5   0   0   27.46    1.88
   5   0   0   22.13    1.80
   5   0   0   24.68    2.41
   5   0   0   24.91    1.81
   5   0   0   27.83    1.91
   5   0   0   25.81    1.85
   5   0   0   30.73    2.22
   5   0   0   26.28    1.91
  -6   0   0  142.53    6.19
  -6   0   0  125.29    6.22
  -6   0   0  124.01    6.72
   6   0   0  135.35    6.36
   6   0   0  125.97    6.60
   6   0   0  119.61    6.52
   6   0   0  128.14    5.96
   6   0   0  132.98    6.01
   6   0   0  149.89    6.38
   6   0   0  151.19    6.33
   6   0   0  124.38    6.37
   6   0   0  113.85    6.20
   6   0   0  132.43    5.92
   6   0   0  116.41    6.41
   6   0   0  119.92    6.44
   6   0   0  130.93    6.53
   6   0   0  141.15    6.85
  -7   0   0   98.60    5.14
   7   0   0  101.66    4.97
   7   0   0  118.27    6.71
   7   0   0   95.03    5.29
   7   0   0   90.31    5.38
   7   0   0   91.99    5.27
   7   0   0  113.54    6.52
   7   0   0   98.89    5.61
   7   0   0  100.92    4.84
   7   0   0  104.16    5.16
   7   0   0  102.14    4.89
   7   0   0  105.93    8.13
   7   0   0  103.39    4.81
   7   0   0  107.86    5.26
   7   0   0  106.78    5.26
   7   0   0  104.88    5.15
   8   0   0    2.36    1.79
   8   0   0    2.66    1.48
   8   0   0    0.85    1.44
   8   0   0    1.70    0.96
   8   0   0   -0.42    1.56
   8   0   0    1.18    1.12
   8   0   0    0.97    1.19
   8   0   0   -0.08    1.09
   8   0   0    2.39    1.35
   8   0   0    2.90    1.39
   8   0   0    0.67    1.61
   8   0   0    1.99    0.87
   8   0   0    1.88    0.91
   8   0   0    1.69    0.80
   8   0   0    0.87    1.30
   8   0   0    1.43    1.21
   8   0   0    1.54    0.81
   9   0   0   18.49    2.27
   9   0   0   14.77    2.07
   9   0   0   11.43    2.27
   9   0   0   18.96    2.36
   9   0   0   18.89    2.73
   9   0   0   21.39    3.06
   9   0   0   25.95    3.10
   9   0   0   14.49    1.89
   9   0   0   22.92    3.80
   9   0   0   17.42    2.37
   9   0   0   14.51    1.98
   9   0   0   13.42    2.40
   9   0   0   13.64    2.05
   9   0   0   17.74    1.82
   9   0   0   17.29    2.25
   9   0   0   21.74    3.20
  10   0   0   53.90    3.60
  10   0   0   51.67    4.33
  10   0   0   49.21    5.24
  10   0   0   50.54    3.26
  10   0   0   52.17    3.44
  10   0   0   59.39    3.72
  10   0   0   58.09    4.95
  10   0   0   48.13    4.62
  10   0   0   49.54    4.71
  10   0   0   51.84    3.16
  10   0   0   52.63    4.99
  10   0   0   48.26    5.12
  10   0   0   58.42    4.57
  11   0   0   12.90    2.02
  11   0   0   12.74    1.90
  11   0   0    8.46    1.85
  11   0   0   10.16    1.71
  11   0   0   11.24    1.61
  11   0   0    6.36    3.17
  12   0   0    0.71    1.82
  12   0   0    4.34    1.74
  12   0   0    0.72    1.59
  12   0   0    2.78    2.67
  12   0   0   -0.35    1.44
  11  -1   0   19.28    2.53
  11  -1   0   21.82    3.04
  11  -1   0   19.40    2.85
  11  -1   0   18.62    2.38
  11  -1   0   24.41    3.29
  10  -1   0    9.03    1.44
  10  -1   0   12.65    2.79
  10  -1   0   10.97    1.64
  10  -1   0    8.60    1.72
  10  -1   0    8.38    2.35
  10  -1   0   10.84    2.62
  10  -1   0   10.80    3.10
  10  -1   0    8.29    1.43
  10  -1   0    8.82    1.85
  10  -1   0   10.29    3.14
   9  -1   0   31.35    3.43
   9  -1   0   34.65    4.14
   9  -1   0   35.74    2.49
   9  -1   0   27.06    3.17
   9  -1   0   31.21    3.59
   9  -1   0   31.56    2.36
   9  -1   0   28.53    4.26
   9  -1   0   31.59    3.44
   9  -1   0   38.14    2.90
   9  -1   0   37.15    2.67
   9  -1   0   40.89    4.02
   9  -1   0   33.84    3.77
   9  -1   0   36.20    2.72
   9  -1   0   30.98    3.39
   9  -1   0   37.45    3.96
   9  -1   0   34.24    3.41
   8  -1   0   68.85    4.08
   8  -1   0   60.12    3.47
   8  -1   0   58.69    3.30
   8  -1   0   58.19    4.43
   8  -1   0   58.95    3.83
   8  -1   0   68.61    4.79
   8  -1   0   64.50    4.66
   8  -1   0   60.45    4.38
   8  -1   0   61.47    3.88
   8  -1   0   60.83    4.18
   8  -1   0   53.08    4.01
   8  -1   0   58.70    3.19
   8  -1   0   64.53    3.52
   8  -1   0   62.26    4.08
   8  -1   0   59.41    3.97
   7  -1   0   70.33    3.85
   7  -1   0   62.87    3.49
   7  -1   0   64.02    3.39
   7  -1   0   75.64    4.56
   7  -1   0   70.98    3.98
   7  -1   0   73.85    4.31
   7  -1   0   58.14    4.24
   7  -1   0   58.27    5.06
   7  -1   0   61.63    3.88
   7  -1   0   60.25    4.04
   7  -1   0   65.51    3.91
   7  -1   0   65.06    3.30
   7  -1   0   74.97    6.35
   7  -1   0   61.61    3.78
   7  -1   0   67.29    3.55
   7  -1   0   61.79    3.69
   7  -1   0   67.65    3.78
  -7   1   0   67.12    3.74
  -7   1   0   70.33    3.88
  -7   1   0   69.75    3.84
   6  -1   0    1.92    1.27
   6  -1   0    1.64    1.36
   6  -1   0    0.33    0.56
   6  -1   0    1.39    0.61
   6  -1   0    0.80    1.23
   6  -1   0    1.17    1.41
   6  -1   0    2.59    1.33
   6  -1   0    2.21    1.07
   6  -1   0   -0.25    0.68
   6  -1   0    0.86    0.90
   6  -1   0    1.60    1.06
   6  -1   0    0.23    1.12
   6  -1   0    0.53    1.77
   6  -1   0    1.52    1.13
   6  -1   0    1.56    0.87
   6  -1   0    0.53    0.76
  -6   1   0    1.35    0.77
  -6   1   0    3.31    0.95
  -6   1   0    1.34    0.82
  -6   1   0    1.25    1.15
   5  -1   0  205.18    9.09
   5  -1   0  196.29    9.22
   5  -1   0  203.93    9.04
   5  -1   0  226.28    9.17
   5  -1   0  208.34    9.02
   5  -1   0  218.88    8.96
   5  -1   0  209.37    9.12
   5  -1   0  192.68    9.03
   5  -1   0  207.32    8.86
   5  -1   0  195.36    8.98
   5  -1   0  214.17    8.77
   5  -1   0  180.20    9.20
   5  -1   0  180.40    9.39
   5  -1   0  207.42    9.14
   5  -1   0  176.58    9.25
   5  -1   0  210.34    9.47
  -5   1   0  200.18    9.04
  -5   1   0  198.67    8.99
  -5   1   0  211.95    9.09
  -5   1   0  202.13    9.31
  -5   1   0  183.81    9.16
   4  -1   0  138.86    6.07
   4  -1   0  135.43    5.71
   4  -1   0  134.40    5.71
   4  -1   0  135.11    6.02
   4  -1   0  121.08    6.08
   4  -1   0  140.14    6.11
   4  -1   0  113.89    6.23
   4  -1   0  116.96    6.37
   4  -1   0  139.16    6.17
   4  -1   0  135.43    5.97
   4  -1   0  135.97    5.87
   4  -1   0  131.60    6.41
   4  -1   0  143.51    6.40
   4  -1   0  157.64    6.36
   4  -1   0  148.63    6.24
   4  -1   0  141.74    6.10
  -4   1   0  134.82    6.07
  -4   1   0  116.78    6.07
  -4   1   0  138.08    6.37
  -4   1   0  116.64    6.19
  -4   1   0  133.92    6.06
  -4   1   0  141.91    6.13
   3  -1   0    0.26    0.59
   3  -1   0    0.27    0.38
   3  -1   0    0.63    0.45
   3  -1   0    0.86    0.46
   3  -1   0    1.22    0.52
   3  -1   0    0.64    0.54
   3  -1   0    1.18    0.46
   3  -1   0   -0.68    0.45
   3  -1   0    0.39    0.18
   3  -1   0    0.63    0.57
   3  -1   0    0.05    0.43
   3  -1   0    0.55    0.37
   3  -1   0    0.06    0.28
   3  -1   0    1.36    0.71
   3  -1   0    0.35    0.54
   3  -1   0   -0.59    0.48
  -3   1   0   -0.72    0.42
  -3   1   0    0.63    0.45
  -3   1   0    0.41    0.53
  -3   1   0    0.60    0.14
  -3   1   0    0.25    0.40
  -3   1   0    0.60    0.15
  -3   1   0    0.88    0.65
  -3   1   0    0.85    0.45
   2  -1   0   44.53    2.30
   2  -1   0   48.45    2.09
   2  -1   0   43.50    2.36
   2  -1   0   43.60    2.15
   2  -1   0   52.67    2.37
   2  -1   0   46.52    2.26
   2  -1   0   50.11    2.47
   2  -1   0   48.07    2.50
   2  -1   0   48.52    2.32
   2  -1   0   51.99    2.33
   2  -1   0   57.04    2.36
   2  -1   0   48.30    2.13
   2  -1   0   50.17    2.08
   2  -1   0   51.78    2.29
   2  -1   0   47.39    2.54
   2  -1   0   48.20    2.13
  -2   1   0   49.96    2.34
  -2   1   0   45.96    2.46
  -2   1   0   50.18    2.12
  -2   1   0   47.12    2.28
  -2   1   0   48.30    2.32
   1  -1   0  465.14   19.54
   1  -1   0  429.84   19.56
   1  -1   0  470.61   19.57
   1  -1   0  399.90   19.56
   1  -1   0  401.66   19.53
  -1   1   0  422.00   19.57
  -1   1   0  466.71   19.57
  -1   1   0  448.47   19.61
  -1   1   0  498.73   19.59
  -1   1   0  504.97   19.59
  -1   1   0  458.27   19.51
  -1   1   0  522.41   19.57
  -1   1   0  481.41   19.60
  -1   1   0  505.50   19.61
  -1   1   0  464.73   19.55
  -2  -1   0  254.42   10.37
  -2  -1   0  238.59   10.43
  -2  -1   0  259.58   10.26
  -2  -1   0  265.82   10.35
  -2  -1   0  206.16   10.46
  -2  -1   0  236.07   10.45
   2   1   0  223.19   10.22
   2   1   0  256.36   10.38
   2   1   0  265.14   10.36
   2   1   0  227.86   10.35
   2   1   0  240.39   10.44
   2   1   0  220.07   10.41
   2   1   0  246.81   10.41
   2   1   0  217.73   10.32
   2   1   0  244.92   10.23
   2   1   0  254.48   10.25
   2   1   0  251.41   10.25
   2   1   0  260.91   10.26
   2   1   0  204.17   10.52
   2   1   0  269.17   10.53
  -3  -1   0  278.23   11.74
  -3  -1   0  254.50   12.23
  -3  -1   0  278.35   11.95
  -3  -1   0  263.07   11.95
  -3  -1   0  257.84   11.97
  -3  -1   0  274.80   12.15
  -3  -1   0  255.63   12.05
   3   1   0  292.34   11.95
   3   1   0  278.79   11.75
   3   1   0  254.89   11.99
   3   1   0  294.79   11.71
   3   1   0  314.86   12.33
   3   1   0  274.05   11.81
   3   1   0  272.21   12.09
   3   1   0  270.66   11.96
   3   1   0  286.04   11.99
   3   1   0  282.69   12.15
   3   1   0  292.71   11.96
   3   1   0  308.52   12.07
   3   1   0  271.09   11.71
   3   1   0  277.32   11.97
   3   1   0  270.02   11.92
   3   1   0  282.02   12.03
   3   1   0  279.76   11.75
  -4  -1   0    3.12    0.63
  -4  -1   0    6.03    0.98
  -4  -1   0    5.50    1.08
  -4  -1   0    5.48    0.96
  -4  -1   0    4.59    0.75
  -4  -1   0    5.26    0.81
  -4  -1   0    4.35    0.74
   4   1   0    3.94    0.65
   4   1   0    6.09    1.15
   4   1   0    4.50    0.41
   4   1   0    5.54    1.12
   4   1   0    5.40    0.85
   4   1   0    5.25    0.76
   4   1   0    3.94    0.65
   4   1   0    4.24    0.98
   4   1   0    6.46    0.89
   4   1   0    4.20    0.60
   4   1   0    4.32    0.75
   4   1   0    6.69    0.85
   4   1   0    6.42    1.00
   4   1   0    4.29    0.69
   4   1   0    3.71    0.42
   4   1   0    5.52    0.74
  -5  -1   0   65.39    3.64
  -5  -1   0   71.90    3.58
  -5  -1   0   66.75    4.09
  -5  -1   0   76.68    3.67
  -5  -1   0   67.99    3.91
  -5  -1   0   72.23    3.71
   5   1   0   75.54    3.64
   5   1   0   75.43    3.36
   5   1   0   67.10    3.57
   5   1   0   60.53    3.50
   5   1   0   67.46    3.75
   5   1   0   75.77    3.95
   5   1   0   72.56    3.13
   5   1   0   74.44    3.60
   5   1   0   73.36    3.11
   5   1   0   76.85    3.50
   5   1   0   72.15    3.65
   5   1   0   75.23    3.97
   5   1   0   71.16    3.63
   5   1   0   69.67    4.14
   5   1   0   81.39    3.76
   5   1   0   72.13    3.73
  -6  -1   0  227.34   10.56
  -6  -1   0  261.17   10.72
  -6  -1   0  209.55   10.90
  -6  -1   0  242.81   11.21
  -6  -1   0  202.99   10.62
   6   1   0  262.46   11.04
   6   1   0  243.47   10.35
   6   1   0  246.24   10.75
   6   1   0  224.29   11.19
   6   1   0  238.85   10.47
   6   1   0  202.13   11.30
   6   1   0  212.81   10.75
   6   1   0  252.91   10.62
   6   1   0  255.54   10.66
   6   1   0  240.60   11.01
   6   1   0  274.95   10.86
   6   1   0  230.35   10.66
   6   1   0  238.86   10.65
  -7  -1   0   60.70    4.36
  -7  -1   0   71.97    3.84
  -7  -1   0   62.71    3.71
  -7  -1   0   65.53    3.65
  -7  -1   0   59.88    4.14
   7   1   0   71.60    4.35
   7   1   0   67.60    3.64
   7   1   0   78.51    4.87
   7   1   0   61.59    4.33
   7   1   0   60.89    2.85
   7   1   0   67.85    3.67
   7   1   0   67.76    3.75
   7   1   0   72.02    3.91
   7   1   0   59.88    4.56
   7   1   0   61.36    4.03
   7   1   0   68.76    3.53
   7   1   0   64.89    3.30
   7   1   0   58.40    3.26
   7   1   0   66.55    3.47
   7   1   0   69.73    3.82
   7   1   0   64.98    3.76
  -8  -1   0    1.65    1.17
  -8  -1   0    1.20    1.11
  -8  -1   0    1.88    1.61
  -8  -1   0    1.02    1.10
   8   1   0    2.37    1.64
   8   1   0    1.07    1.31
   8   1   0    3.34    1.35
   8   1   0    2.59    1.17
   8   1   0    3.05    0.95
   8   1   0    2.46    0.83
   8   1   0    2.15    0.36
   8   1   0    0.38    1.37
   8   1   0    0.62    1.03
   8   1   0    2.83    0.35
   8   1   0    1.94    1.25
   8   1   0    2.20    1.53
   8   1   0    3.66    1.36
   8   1   0    3.41    1.31
   8   1   0    6.13    1.56
   8   1   0    2.81    1.02
   8   1   0    2.64    0.86
   8   1   0    2.80    1.47
   9   1   0   40.79    3.28
   9   1   0   49.21    4.05
   9   1   0   40.34    2.93
   9   1   0   39.89    2.67
   9   1   0   37.56    3.45
   9   1   0   36.91    3.93
   9   1   0   37.29    3.57
   9   1   0   42.73    3.29
   9   1   0   38.36    1.90
   9   1   0   40.17    2.58
   9   1   0   40.00    3.59
   9   1   0   39.13    4.45
   9   1   0   40.42    3.58
   9   1   0   37.15    3.71
   9   1   0   40.93    2.56
   9   1   0   41.16    2.93
   9   1   0   43.25    4.07
   9   1   0   38.29    1.91
  10   1   0   14.12    3.12
  10   1   0   14.06    1.83
  10   1   0   12.38    2.90
  10   1   0   15.50    1.99
  10   1   0   18.59    3.05
  10   1   0   13.19    1.80
  10   1   0   11.38    2.58
  10   1   0   10.30    2.45
  10   1   0   14.39    1.68
  10   1   0   14.41    1.77
  10   1   0    9.68    2.27
  10   1   0   10.97    2.50
  10   1   0   11.21    2.12
  11   1   0    0.03    1.44
  11   1   0    0.15    2.62
  11   1   0   -0.17    1.30
  11   1   0   -0.16    1.52
  11   1   0   -1.12    1.28
  11   1   0    0.52    1.10
  11   1   0   -1.69    3.13
  12   1   0    2.85    1.59
  12   1   0    5.53    2.57
  12   1   0    7.57    1.80
  12   1   0    4.41    1.40
  12   1   0    4.56    2.01
  11  -2   0    3.24    1.89
  11  -2   0    2.97    1.29
  11  -2   0    2.40    1.58
  11  -2   0    2.05    1.53
  11  -2   0    1.20    1.79
  10  -2   0    9.45    1.87
  10  -2   0    7.33    1.29
  10  -2   0   11.60    2.61
  10  -2   0    6.95    0.74
  10  -2   0    9.38    1.58
  10  -2   0    7.22    0.73
  10  -2   0    6.74    2.83
  10  -2   0    9.00    1.54
  10  -2   0    8.14    2.99
  10  -2   0    8.57    1.87
   9  -2   0   74.09    5.21
   9  -2   0   59.55    5.30
   9  -2   0   62.81    4.35
   9  -2   0   57.33    3.77
   9  -2   0   58.62    4.35
   9  -2   0   52.67    2.75
   9  -2   0   58.53    3.24
   9  -2   0   58.14    4.23
   9  -2   0   56.39    4.48
   9  -2   0   61.76    3.54
   9  -2   0   58.55    2.76
   9  -2   0   60.49    3.49
   9  -2   0   55.95    4.92
   9  -2   0   66.73    3.85
   9  -2   0   55.64    4.70
   9  -2   0   64.21    4.98
   8  -2   0   42.16    2.93
   8  -2   0   36.72    3.97
   8  -2   0   38.66    1.95
   8  -2   0   39.34    2.37
   8  -2   0   38.22    3.18
   8  -2   0   38.00    1.94
   8  -2   0   44.07    2.64
   8  -2   0   40.32    3.47
   8  -2   0   39.46    3.24
   8  -2   0   47.34    3.45
   8  -2   0   44.45    4.11
  -8   2   0   46.39    3.34
   7  -2   0    2.11    0.39
   7  -2   0    6.14    1.90
   7  -2   0    2.83    1.33
   7  -2   0    1.68    1.83
   7  -2   0    3.65    1.11
   7  -2   0    2.60    1.12
   7  -2   0    1.80    0.38
   7  -2   0    2.42    0.68
   7  -2   0    2.72    1.13
   7  -2   0    1.54    0.99
   7  -2   0    4.43    1.50
   7  -2   0    1.99    2.54
   7  -2   0    4.60    1.54
   7  -2   0    2.18    0.83
   7  -2   0    2.87    1.32
   7  -2   0    1.79    1.10
   7  -2   0    2.97    1.25
  -7   2   0    5.12    1.38
  -7   2   0    3.39    1.15
  -7   2   0    2.73    1.35
  -7   2   0    3.67    1.53
   6  -2   0   59.35    3.94
   6  -2   0   69.63    3.32
   6  -2   0   63.05    3.08
   6  -2   0   61.93    3.56
   6  -2   0   61.10    2.83
   6  -2   0   67.40    4.87
   6  -2   0   62.04    4.57
   6  -2   0   68.41    3.95
   6  -2   0   68.33    3.69
   6  -2   0   65.85    3.73
   6  -2   0   59.70    5.10
   6  -2   0   74.74    3.72
   6  -2   0   58.64    2.83
   6  -2   0   70.98    3.56
   6  -2   0   65.13    3.57
   6  -2   0   60.79    2.83
   6  -2   0   61.06    2.84
   6  -2   0   66.98    5.77
   6  -2   0   59.25    4.09
   6  -2   0   67.62    3.48
  -6   2   0   63.29    3.58
  -6   2   0   57.55    3.80
  -6   2   0   67.49    4.00
  -6   2   0   71.90    3.63
  -6   2   0   59.05    3.47
   5  -2   0  128.84    5.65
   5  -2   0  124.61    6.00
   5  -2   0  141.07    6.00
   5  -2   0  142.63    6.31
   5  -2   0  126.76    5.52
   5  -2   0  122.51    6.42
   5  -2   0  128.84    6.41
   5  -2   0  117.89    6.08
   5  -2   0  138.64    6.32
   5  -2   0  131.66    5.84
   5  -2   0  130.88    6.05
   5  -2   0  135.80    6.02
   5  -2   0  124.96    5.49
   5  -2   0  139.23    6.44
   5  -2   0  126.89    6.06
   5  -2   0  124.81    5.52
   5  -2   0  121.00    5.49
   5  -2   0  125.41    5.94
   5  -2   0  128.66    6.10
  -5   2   0  126.39    5.93
  -5   2   0  114.00    6.16
  -5   2   0  122.22    6.00
  -5   2   0  111.92    6.24
  -5   2   0  129.61    6.02
  -5   2   0  136.18    6.00
   4  -2   0    4.84    0.95
   4  -2   0    4.00    0.75
   4  -2   0    2.80    0.97
   4  -2   0    4.16    1.00
   4  -2   0    4.18    0.98
   4  -2   0    3.73    0.84
  -4   2   0    5.19    0.98
  -4   2   0    7.68    1.07
   3  -2   0    9.04    0.60
   3  -2   0   11.40    1.18
   3  -2   0    8.37    1.01
   3  -2   0   11.55    1.37
   3  -2   0   10.26    0.67
   3  -2   0   12.11    1.23
   3  -2   0    9.87    1.02
   3  -2   0    9.41    1.05
   3  -2   0   10.33    0.66
   3  -2   0   10.68    0.93
   3  -2   0    8.57    0.95
   3  -2   0    9.51    0.66
   3  -2   0    9.71    0.60
   3  -2   0    8.20    1.12
   3  -2   0   10.00    0.92
  -3   2   0   10.80    0.94
  -3   2   0   11.46    0.99
  -3   2   0    9.81    0.97
  -3   2   0    8.53    1.00
  -3   2   0   11.15    0.66
  -3   2   0    9.42    1.06
  -3   2   0    9.44    1.24
  -3   2   0    9.52    1.18
   2  -2   0  424.97   19.21
   2  -2   0  460.57   19.37
   2  -2   0  472.04   19.36
   2  -2   0  399.36   19.46
   2  -2   0  425.93   19.31
   2  -2   0  507.85   19.23
   2  -2   0  473.15   19.26
   2  -2   0  450.84   19.45
   2  -2   0  455.92   19.22
  -2   2   0  459.18   19.18
  -2   2   0  435.22   19.50
  -2   2   0  458.20   19.37
  -2   2   0  489.98   19.39
  -2   2   0  486.21   19.26
  -2   2   0  482.40   19.22
  -2   2   0  455.77   19.40
  -2   2   0  420.21   19.49
  -2   2   0  468.07   19.18
  -2   2   0  432.98   19.45
  -2   2   0  439.49   19.24
   1  -2   0  275.82   12.10
   1  -2   0  296.90   12.10
   1  -2   0  274.10   12.09
   1  -2   0  275.50   12.07
   1  -2   0  273.62   12.21
   1  -2   0  294.70   12.09
   1  -2   0  303.24   12.13
  -1   2   0  271.19   12.09
  -1   2   0  292.05   12.19
  -1   2   0  281.14   12.18
  -1   2   0  286.38   12.09
  -1   2   0  292.27   12.12
  -1   2   0  269.47   12.12
  -1   2   0  295.70   12.08
  -1   2   0  294.71   12.09
  -1   2   0  287.46   12.13
   0  -2   0    5.77    0.47
   0  -2   0    5.75    0.47
   0  -2   0    4.78    0.50
   0  -2   0    5.61    0.50
   0  -2   0    5.86    0.42
   0  -2   0    6.23    0.54
   0  -2   0    5.48    0.47
   0   2   0    5.27    0.52
   0   2   0    6.23    0.44
   0   2   0    5.19    0.50
   0   2   0    4.58    0.48
   0   2   0    6.59    0.46
   0   2   0    4.83    0.46
   0   2   0    5.99    0.53
  -1  -2   0  452.24   18.89
  -1  -2   0  443.05   18.86
  -1  -2   0  435.24   18.89
  -1  -2   0  438.04   18.90
  -1  -2   0  427.21   18.82
  -1  -2   0  458.57   18.86
  -1  -2   0  440.65   18.87
  -1  -2   0  460.28   18.89
   1   2   0  461.54   18.86
   1   2   0  448.79   18.89
   1   2   0  445.44   18.88
   1   2   0  440.78   18.87
   1   2   0  446.91   18.86
   1   2   0  453.61   18.83
   1   2   0  440.41   18.90
   1   2   0  445.75   18.90
  -2  -2   0   10.22    0.70
  -2  -2   0    9.69    0.59
  -2  -2   0   10.58    0.66
  -2  -2   0    9.06    0.78
  -2  -2   0    9.91    1.07
  -2  -2   0   10.60    0.71
  -2  -2   0    9.54    0.78
  -2  -2   0    9.63    0.61
  -2  -2   0    9.78    0.65
  -2  -2   0   10.04    0.86
   2   2   0    9.11    0.91
   2   2   0    9.82    0.79
   2   2   0    9.67    0.62
   2   2   0    9.83    0.71
   2   2   0    8.87    0.60
   2   2   0    8.87    0.57
   2   2   0    9.99    0.76
   2   2   0    9.09    0.64
   2   2   0    9.00    0.63
  -3  -2   0   32.63    1.57
  -3  -2   0   30.86    1.37
  -3  -2   0   27.68    1.65
  -3  -2   0   27.70    1.30
  -3  -2   0   26.78    1.53
  -3  -2   0   29.75    1.57
  -3  -2   0   26.67    1.68
  -3  -2   0   29.05    1.39
  -3  -2   0   25.23    1.27
  -3  -2   0   30.21    1.98
  -3  -2   0   24.02    1.78
   3   2   0   30.32    1.40
   3   2   0   31.02    1.30
   3   2   0   29.76    1.40
   3   2   0   28.25    1.36
   3   2   0   29.03    1.57
   3   2   0   26.02    1.66
   3   2   0   24.26    1.33
   3   2   0   25.51    1.45
   3   2   0   30.01    1.58
   3   2   0   26.58    1.59
   3   2   0   32.49    1.59
   3   2   0   28.48    1.64
  -4  -2   0  103.59    4.65
  -4  -2   0   98.95    4.23
  -4  -2   0   91.97    4.53
  -4  -2   0   95.28    4.41
  -4  -2   0   92.26    4.46
  -4  -2   0  101.92    4.63
  -4  -2   0  104.09    4.50
   4   2   0   96.11    4.45
   4   2   0   92.12    4.60
   4   2   0  111.16    5.06
   4   2   0   97.72    4.49
   4   2   0   93.65    4.51
   4   2   0  100.50    4.19
   4   2   0   97.51    4.24
   4   2   0   89.70    4.48
   4   2   0   95.15    4.22
   4   2   0   96.29    4.58
   4   2   0   90.47    4.64
   4   2   0   96.42    4.48
   4   2   0   95.78    4.23
   4   2   0   93.98    4.21
  -5  -2   0  165.85    8.54
  -5  -2   0  220.54    9.00
  -5  -2   0  196.94    8.53
  -5  -2   0  183.61    8.51
  -5  -2   0  186.76    8.71
  -5  -2   0  189.32    8.13
  -5  -2   0  187.25    8.16
   5   2   0  184.28    8.19
   5   2   0  189.00    8.18
   5   2   0  187.29    8.67
   5   2   0  188.60    8.56
   5   2   0  191.26    8.77
   5   2   0  188.38    8.16
   5   2   0  201.93    8.15
   5   2   0  183.47    8.55
   5   2   0  218.85    8.53
   5   2   0  197.82    8.47
   5   2   0  175.14    8.49
   5   2   0  173.92    8.45
   5   2   0  181.23    8.62
   5   2   0  184.62    8.87
   5   2   0  220.99    9.26
   5   2   0  195.40    8.52
  -6  -2   0   76.68    4.03
  -6  -2   0   62.80    4.33
  -6  -2   0   81.80    4.34
  -6  -2   0   79.50    3.94
  -6  -2   0   76.29    3.85
   6   2   0   62.70    4.01
   6   2   0   76.16    4.05
   6   2   0   75.55    4.28
   6   2   0   74.36    3.81
   6   2   0   72.54    3.92
   6   2   0   76.87    4.01
   6   2   0   73.56    4.17
   6   2   0   74.58    3.80
   6   2   0   75.74    3.94
   6   2   0   74.58    3.36
   6   2   0   75.86    3.33
   6   2   0   74.04    3.33
   6   2   0   79.92    3.79
   6   2   0   71.29    4.04
   6   2   0   73.25    3.30
   6   2   0   79.98    3.51
   6   2   0   86.51    3.87
  -7  -2   0    5.55    1.29
  -7  -2   0    4.66    1.57
  -7  -2   0    6.64    1.19
  -7  -2   0    5.10    1.41
  -7  -2   0    3.98    1.06
   7   2   0    4.68    0.59
   7   2   0    3.26    0.93
   7   2   0    4.13    0.48
   7   2   0    4.85    1.25
   7   2   0    3.99    0.55
   7   2   0    3.81    0.73
   7   2   0    3.59    1.60
   7   2   0    4.05    1.14
   7   2   0    4.30    0.55
   7   2   0    4.04    1.18
   7   2   0    4.41    1.01
   7   2   0    5.72    1.08
   7   2   0    6.92    1.84
   7   2   0    4.51    1.05
   7   2   0    3.45    0.97
   7   2   0    5.46    1.74
   7   2   0    4.58    1.41
   7   2   0    2.92    1.38
  -8  -2   0   58.67    4.29
  -8  -2   0   45.28    3.80
  -8  -2   0   45.01    3.31
  -8  -2   0   48.67    3.40
  -8  -2   0   47.62    3.19
   8   2   0   46.40    2.64
   8   2   0   45.39    3.71
   8   2   0   57.58    3.58
   8   2   0   46.03    2.32
   8   2   0   55.25    3.52
   8   2   0   50.40    3.14
   8   2   0   49.79    3.03
   8   2   0   53.84    4.20
   8   2   0   47.79    3.94
   8   2   0   50.72    3.20
   8   2   0   48.72    2.30
   8   2   0   44.74    4.24
   8   2   0   57.10    3.75
  -9  -2   0   18.87    2.31
  -9  -2   0   12.23    2.52
  -9  -2   0   16.70    2.58
  -9  -2   0   15.63    3.11
   9   2   0   12.72    1.62
   9   2   0   13.32    1.04
   9   2   0    9.33    2.37
   9   2   0   13.30    2.14
   9   2   0   12.35    1.01
   9   2   0   11.78    2.38
   9   2   0   13.79    1.61
   9   2   0   15.44    2.29
   9   2   0   13.13    2.11
   9   2   0   11.80    1.61
   9   2   0   14.48    1.93
   9   2   0   15.04    2.03
   9   2   0   12.28    2.20
  10   2   0    0.05    2.59
  10   2   0   -1.53    1.69
  10   2   0    3.60    1.41
  10   2   0    1.62    0.53
  10   2   0    1.55    2.14
  10   2   0    0.60    1.02
  10   2   0    2.42    1.28
  10   2   0    0.50    0.99
  10   2   0   -0.11    1.93
  10   2   0    3.76    2.29
  10   2   0    3.08    2.45
  10   2   0    2.95    1.73
  10   2   0    2.78    0.57
  10   2   0    1.35    1.77
  11   2   0   11.51    1.28
  11   2   0   13.02    1.62
  11   2   0   10.78    1.90
  11   2   0   16.40    3.66
  11   2   0   10.42    2.42
  11   2   0    9.03    1.06
  11   2   0   12.57    1.97
  11   2   0   13.66    1.59
  11   2   0   12.88    1.90
  12   2   0   23.53    2.45
  12   2   0   21.72    2.58
  12   2   0   20.45    2.74
  12   2   0   22.22    3.08
  12   2   0   26.43    3.79
  12   2   0   21.11    1.41
  11  -3   0    3.73    1.74
  11  -3   0    3.20    2.06
  11  -3   0    4.15    2.30
  11  -3   0    2.42    1.32
  11  -3   0    3.87    1.63
  10  -3   0   19.36    2.37
  10  -3   0   24.60    2.57
  10  -3   0   16.95    1.46
  10  -3   0   23.37    2.59
  10  -3   0   18.71    2.49
  10  -3   0   19.12    3.70
  10  -3   0   16.51    1.98
  10  -3   0   17.67    1.50
  10  -3   0   19.27    2.98
  10  -3   0   14.70    3.66
   9  -3   0   13.30    1.67
   9  -3   0   16.86    2.47
   9  -3   0   13.51    2.62
   9  -3   0   11.54    2.19
   9  -3   0   16.37    1.98
   9  -3   0   11.11    1.19
   9  -3   0   18.51    2.19
   9  -3   0   12.72    2.74
   9  -3   0   15.69    3.12
   9  -3   0   11.01    1.17
   9  -3   0   11.80    1.91
   9  -3   0   14.84    2.95
  -9   3   0   15.44    3.32
   8  -3   0    2.04    1.78
   8  -3   0    1.86    1.46
   8  -3   0    0.68    1.53
   8  -3   0    2.62    1.05
   8  -3   0   -0.15    0.62
   8  -3   0    1.69    1.37
   8  -3   0    0.03    0.77
   8  -3   0    2.05    1.43
   8  -3   0    3.65    1.88
   8  -3   0   -0.58    1.24
   8  -3   0    1.62    1.96
  -8   3   0    1.69    1.40
  -8   3   0    2.72    1.86
  -8   3   0    1.98    1.67
   7  -3   0   21.20    2.31
   7  -3   0   22.65    1.86
   7  -3   0   19.33    2.35
   7  -3   0   17.71    1.24
   7  -3   0   19.13    2.25
   7  -3   0   25.02    4.40
   7  -3   0   18.19    2.81
   7  -3   0   20.22    2.46
   7  -3   0   17.52    1.20
   7  -3   0   20.09    1.47
   7  -3   0   19.05    1.13
   7  -3   0   16.39    3.10
   7  -3   0   21.32    2.58
   7  -3   0   19.68    2.13
  -7   3   0   20.76    2.29
  -7   3   0   20.57    2.82
  -7   3   0   19.60    2.33
  -7   3   0   20.78    2.69
   6  -3   0   51.97    2.54
   6  -3   0   58.13    3.00
   6  -3   0   49.92    3.24
   6  -3   0   51.44    3.42
   6  -3   0   46.40    3.28
   6  -3   0   55.87    3.21
   6  -3   0   56.83    4.25
   6  -3   0   54.79    2.68
   6  -3   0   63.58    3.87
   6  -3   0   54.46    2.54
   6  -3   0   59.59    3.99
   6  -3   0   52.09    4.32
   6  -3   0   61.90    3.52
   6  -3   0   51.83    3.26
   6  -3   0   57.84    2.57
  -6   3   0   53.48    3.21
  -6   3   0   52.10    3.18
  -6   3   0   55.74    3.29
  -6   3   0   53.89    3.54
  -6   3   0   53.54    3.73
   5  -3   0    8.37    0.86
   5  -3   0   12.29    1.94
   5  -3   0   13.56    1.54
   5  -3   0    8.48    0.80
   5  -3   0    9.08    0.85
   5  -3   0   12.25    1.42
   5  -3   0    9.80    1.89
   5  -3   0   12.16    1.26
   5  -3   0   11.54    1.47
   5  -3   0   11.15    1.57
   5  -3   0    9.78    1.39
   5  -3   0   11.18    0.92
   5  -3   0   15.46    1.66
  -5   3   0   12.37    1.79
  -5   3   0   10.24    0.78
  -5   3   0   10.67    0.74
  -5   3   0   11.31    1.41
  -5   3   0   11.49    1.35
  -5   3   0   12.11    1.93
  -5   3   0   10.88    1.47
   4  -3   0   31.91    2.11
   4  -3   0   33.71    2.34
   4  -3   0   28.05    1.96
   4  -3   0   31.68    1.94
   4  -3   0   32.55    2.05
   4  -3   0   24.77    2.17
   4  -3   0   33.15    2.04
   4  -3   0   31.09    1.63
   4  -3   0   34.38    2.54
   4  -3   0   29.57    1.63
   4  -3   0   31.29    1.58
   4  -3   0   34.27    1.92
  -4   3   0   36.28    2.04
  -4   3   0   35.84    2.07
  -4   3   0   30.65    1.89
  -4   3   0   30.92    1.60
  -4   3   0   33.56    2.09
  -4   3   0   30.10    1.95
  -4   3   0   32.05    2.33
   3  -3   0  291.95   11.22
   3  -3   0  249.43   10.78
   3  -3   0  246.95   10.99
   3  -3   0  243.72   10.78
   3  -3   0  254.42   10.83
   3  -3   0  247.45   10.94
   3  -3   0  247.64   10.83
   3  -3   0  248.75   11.01
  -3   3   0  235.95   10.75
  -3   3   0  277.33   11.32
  -3   3   0  250.03   10.82
  -3   3   0  238.09   10.97
  -3   3   0  260.10   11.07
  -3   3   0  241.21   11.00
  -3   3   0  251.61   11.03
  -3   3   0  252.42   10.93
  -3   3   0  259.83   11.26
  -3   3   0  252.41   10.81
   2  -3   0  358.35   15.12
   2  -3   0  353.10   15.23
   2  -3   0  373.85   15.09
   2  -3   0  338.16   15.05
   2  -3   0  364.23   15.06
   2  -3   0  338.58   15.30
   2  -3   0  359.74   15.13
  -2   3   0  354.75   15.22
  -2   3   0  370.80   15.13
  -2   3   0  371.83   15.44
  -2   3   0  343.99   15.04
  -2   3   0  356.58   15.04
  -2   3   0  356.35   15.17
  -2   3   0  357.17   15.11
  -2   3   0  361.47   15.25
  -2   3   0  339.96   15.14
  -2   3   0  333.90   15.39
   1  -3   0  345.71   15.05
   1  -3   0  355.82   15.00
   1  -3   0  335.85   14.90
   1  -3   0  360.43   15.00
   1  -3   0  384.99   15.10
   1  -3   0  363.11   14.92
   1  -3   0  349.43   14.96
  -1   3   0  338.58   14.92
  -1   3   0  349.16   14.99
  -1   3   0  339.30   15.06
  -1   3   0  350.51   15.00
  -1   3   0  339.91   14.96
  -1   3   0  368.52   15.02
  -1   3   0  353.84   14.95
  -1   3   0  349.86   14.95
  -1   3   0  347.31   15.05
   0  -3   0   10.31    0.77
   0  -3   0   12.39    0.82
   0  -3   0   11.16    0.85
   0  -3   0    9.84    0.82
   0  -3   0    8.63    0.77
   0  -3   0   12.29    0.72
   0  -3   0   12.21    0.77
   0  -3   0   13.77    0.87
   0   3   0    8.42    0.74
   0   3   0   10.49    0.72
   0   3   0   12.99    0.76
   0   3   0    9.51    0.80
   0   3   0    8.35    0.92
   0   3   0   10.43    0.84
  -1  -3   0  283.29   11.61
  -1  -3   0  277.42   11.61
  -1  -3   0  265.55   11.63
  -1  -3   0  276.29   11.64
  -1  -3   0  274.67   11.65
  -1  -3   0  256.63   11.50
   1   3   0  271.66   11.63
   1   3   0  264.50   11.67
   1   3   0  276.81   11.61
   1   3   0  274.86   11.65
   1   3   0  265.93   11.61
   1   3   0  277.13   11.64
  -2  -3   0  142.78    6.07
  -2  -3   0  145.72    6.16
  -2  -3   0  140.94    6.17
  -2  -3   0  138.75    6.06
  -2  -3   0  143.83    6.07
  -2  -3   0  144.46    6.12
  -2  -3   0  146.67    6.12
  -2  -3   0  122.65    6.37
   2   3   0  143.83    6.12
   2   3   0  130.03    6.08
   2   3   0  147.65    6.16
   2   3   0  127.20    6.14
   2   3   0  138.66    6.07
   2   3   0  145.92    6.12
   2   3   0  145.91    6.08
   2   3   0  136.85    6.17
  -3  -3   0  224.32    9.30
  -3  -3   0  183.29    9.18
  -3  -3   0  207.27    9.11
  -3  -3   0  233.41    9.59
  -3  -3   0  212.99    9.17
  -3  -3   0  215.44    9.06
  -3  -3   0  213.91    9.01
  -3  -3   0  180.58    9.12
  -3  -3   0  215.91    9.06
   3   3   0  217.22    9.16
   3   3   0  216.40    9.07
   3   3   0  185.04    8.97
   3   3   0  215.73    9.20
   3   3   0  224.93    9.08
   3   3   0  203.03    9.03
   3   3   0  218.67    9.13
   3   3   0  217.88    9.02
   3   3   0  201.66    9.19
  -4  -3   0  344.56   15.10
  -4  -3   0  339.42   15.41
  -4  -3   0  355.43   15.46
  -4  -3   0  366.99   15.36
  -4  -3   0  373.48   15.09
  -4  -3   0  354.34   15.51
  -4  -3   0  370.97   15.36
  -4  -3   0  354.08   15.87
  -4  -3   0  374.22   15.20
  -4  -3   0  364.77   15.33
   4   3   0  322.25   15.22
   4   3   0  365.86   15.21
   4   3   0  364.55   15.42
   4   3   0  359.85   15.20
   4   3   0  335.68   15.33
   4   3   0  358.13   15.16
   4   3   0  349.90   15.45
   4   3   0  362.56   15.36
  -5  -3   0   44.53    2.87
  -5  -3   0   50.93    2.41
  -5  -3   0   35.37    2.50
  -5  -3   0   40.03    2.49
  -5  -3   0   42.63    2.41
  -5  -3   0   38.67    2.35
  -5  -3   0   39.64    2.50
  -5  -3   0   44.37    2.11
   5   3   0   49.25    2.48
   5   3   0   46.36    2.42
   5   3   0   43.99    2.46
   5   3   0   45.03    2.11
   5   3   0   36.85    2.49
   5   3   0   38.50    2.57
   5   3   0   44.89    2.11
   5   3   0   44.14    2.05
   5   3   0   44.31    3.11
   5   3   0   43.86    2.44
   5   3   0   48.78    2.00
  -6  -3   0    5.61    0.87
  -6  -3   0    5.44    1.29
  -6  -3   0    4.41    0.64
  -6  -3   0    6.07    0.61
  -6  -3   0    5.73    1.02
  -6  -3   0    7.12    1.04
  -6  -3   0    6.24    1.38
  -6  -3   0    8.28    1.27
   6   3   0    4.97    0.72
   6   3   0    6.14    0.90
   6   3   0    4.63    0.89
   6   3   0    6.13    0.62
   6   3   0    8.23    1.54
   6   3   0    7.65    1.50
   6   3   0    6.87    1.40
   6   3   0    7.87    1.08
   6   3   0    9.03    1.64
   6   3   0    6.34    0.67
   6   3   0    9.39    1.37
   6   3   0    9.20    1.32
   6   3   0    8.32    1.13
   6   3   0    6.88    0.97
  -7  -3   0  108.67    6.62
  -7  -3   0  113.93    5.88
  -7  -3   0  124.98    5.28
  -7  -3   0  121.01    6.05
  -7  -3   0  131.21    6.55
  -7  -3   0  124.22    6.18
  -7  -3   0  120.28    5.29
   7   3   0  128.32    5.87
   7   3   0  130.24    6.40
   7   3   0  117.11    6.22
   7   3   0  118.98    7.14
   7   3   0  136.48    6.67
   7   3   0  123.28    5.40
   7   3   0  123.15    5.93
   7   3   0  124.50    5.43
   7   3   0  122.28    5.59
   7   3   0  111.47    5.36
   7   3   0  123.65    5.86
   7   3   0  120.48    5.93
   7   3   0  129.31    5.45
   7   3   0  122.60    6.03
  -8  -3   0  115.84    5.76
  -8  -3   0  110.76    6.01
  -8  -3   0  108.73    5.89
  -8  -3   0  106.72    6.38
  -8  -3   0  111.59    6.69
   8   3   0  120.10    5.95
   8   3   0  103.63    5.99
   8   3   0  112.42    6.51
   8   3   0  125.50    5.87
   8   3   0  121.28    5.68
   8   3   0  116.08    5.75
   8   3   0  117.36    6.06
   8   3   0  119.97    5.20
   8   3   0  113.32    5.07
   8   3   0  112.91    5.09
   8   3   0  116.68    5.07
   8   3   0  112.76    5.74
   8   3   0  121.01    5.05
   8   3   0  105.25    6.01
  -9  -3   0    7.00    2.31
  -9  -3   0    7.88    1.81
  -9  -3   0    5.14    2.01
  -9  -3   0    1.60    1.37
   9   3   0    4.33    1.87
   9   3   0    4.17    1.29
   9   3   0    4.77    1.76
   9   3   0    7.71    2.21
   9   3   0    4.60    1.60
   9   3   0    4.12    0.63
   9   3   0    5.62    1.41
   9   3   0    6.34    2.08
   9   3   0    3.13    0.61
   9   3   0    4.13    1.22
   9   3   0    2.31    0.82
 -10  -3   0   40.80    3.82
 -10  -3   0   47.01    3.86
 -10  -3   0   40.94    4.86
 -10  -3   0   50.25    4.68
  10   3   0   43.61    4.48
  10   3   0   42.66    2.28
  10   3   0   41.01    2.55
  10   3   0   42.00    4.25
  10   3   0   42.63    3.53
  10   3   0   43.83    2.74
  10   3   0   53.11    4.42
  10   3   0   45.13    3.42
  10   3   0   41.49    4.10
  10   3   0   43.72    3.26
  10   3   0   41.84    2.30
  10   3   0   40.99    4.71
  10   3   0   40.16    3.77
 -11  -3   0   27.92    3.71
  11   3   0   27.46    2.12
  11   3   0   26.27    1.66
  11   3   0   27.82    3.57
  11   3   0   24.03    1.79
  11   3   0   30.52    3.17
  11   3   0   21.84    2.21
  11   3   0   25.08    3.09
  12   3   0    4.56    1.81
  12   3   0    5.73    1.34
  12   3   0    5.45    2.05
  12   3   0    5.14    0.84
  12   3   0    5.71    1.30
  12   3   0    4.53    1.90
  12   3   0    4.02    1.34
  10  -4   0   14.28    2.28
  10  -4   0   14.49    2.08
  10  -4   0   11.45    2.89
  10  -4   0   11.78    1.63
  10  -4   0   12.63    2.20
  10  -4   0   12.65    3.47
  10  -4   0   13.19    1.40
  10  -4   0   11.50    1.21
  10  -4   0   11.62    1.60
 -10   4   0   15.82    3.07
   9  -4   0    0.44    2.35
   9  -4   0    1.62    2.32
   9  -4   0   -0.19    0.75
   9  -4   0    1.70    1.30
   9  -4   0   -1.15    1.50
   9  -4   0   -1.51    0.84
   9  -4   0   -0.53    0.70
   9  -4   0    1.73    1.10
   9  -4   0   -1.21    1.86
  -9   4   0    0.56    2.44
  -9   4   0    2.24    1.86
   8  -4   0   19.63    1.66
   8  -4   0   20.24    1.28
   8  -4   0   22.48    2.28
   8  -4   0   19.52    3.49
   8  -4   0   18.88    1.50
   8  -4   0   23.78    4.32
   8  -4   0   19.49    1.50
   8  -4   0   27.04    3.08
   8  -4   0   21.49    3.01
   8  -4   0   16.42    1.42
   8  -4   0   24.52    3.75
   8  -4   0   23.53    2.66
   8  -4   0   22.06    2.65
  -8   4   0   25.27    3.57
  -8   4   0   24.40    3.05
  -8   4   0   26.23    3.43
   7  -4   0   47.73    2.86
   7  -4   0   41.88    3.16
   7  -4   0   42.27    3.08
   7  -4   0   43.64    2.21
   7  -4   0   49.80    3.46
   7  -4   0   42.60    2.24
   7  -4   0   42.27    2.20
   7  -4   0   42.16    2.25
   7  -4   0   46.02    3.15
   7  -4   0   42.97    2.34
   7  -4   0   42.43    3.89
   7  -4   0   45.28    3.31
   7  -4   0   40.94    5.59
  -7   4   0   39.77    3.22
  -7   4   0   42.67    3.91
  -7   4   0   41.84    3.59
  -7   4   0   46.46    3.18
   6  -4   0    4.11    1.25
   6  -4   0    3.08    1.55
   6  -4   0    3.44    0.61
   6  -4   0    1.66    0.55
   6  -4   0    3.26    0.63
   6  -4   0    1.48    1.30
   6  -4   0    3.24    1.47
   6  -4   0    1.85    1.27
   6  -4   0    3.85    0.96
   6  -4   0    3.94    1.29
   6  -4   0    1.48    1.16
   6  -4   0    4.45    1.31
   6  -4   0    4.85    1.19
   6  -4   0    2.99    0.60
   6  -4   0    3.55    1.12
   6  -4   0    4.25    0.68
  -6   4   0    2.96    1.19
  -6   4   0    2.27    1.06
  -6   4   0    4.14    1.10
  -6   4   0    5.30    1.57
  -6   4   0    2.91    0.52
  -6   4   0    3.23    0.47
  -6   4   0    2.68    1.55
   5  -4   0   50.94    2.95
   5  -4   0   51.92    3.18
   5  -4   0   59.38    3.53
   5  -4   0   53.55    3.23
   5  -4   0   43.68    2.52
   5  -4   0   51.83    2.60
   5  -4   0   58.46    3.10
   5  -4   0   62.23    3.61
   5  -4   0   50.49    2.57
   5  -4   0   55.86    3.87
   5  -4   0   49.49    3.08
   5  -4   0   54.14    2.92
   5  -4   0   47.30    3.40
   5  -4   0   54.41    2.55
   5  -4   0   46.77    2.57
  -5   4   0   50.49    3.03
  -5   4   0   51.38    3.52
  -5   4   0   57.06    3.03
  -5   4   0   49.69    2.53
  -5   4   0   57.25    3.45
  -5   4   0   55.37    3.16
   4  -4   0  254.62   11.40
   4  -4   0  261.85   11.61
   4  -4   0  261.41   11.11
   4  -4   0  246.26   11.08
   4  -4   0  270.11   11.07
   4  -4   0  250.32   11.30
   4  -4   0  247.93   11.45
   4  -4   0  267.81   11.93
   4  -4   0  244.55   11.04
   4  -4   0  263.06   11.27
   4  -4   0  231.96   11.49
   4  -4   0  253.43   11.33
   4  -4   0  255.15   11.06
  -4   4   0  266.43   11.31
  -4   4   0  267.39   11.71
  -4   4   0  264.75   11.72
  -4   4   0  253.39   11.06
  -4   4   0  257.11   11.42
  -4   4   0  256.07   11.38
  -4   4   0  257.46   11.07
  -4   4   0  266.22   11.38
   3  -4   0  157.55    6.85
   3  -4   0  156.88    6.96
   3  -4   0  163.79    6.75
   3  -4   0  137.07    7.09
   3  -4   0  145.16    6.68
   3  -4   0  144.02    6.78
   3  -4   0  159.40    6.80
   3  -4   0  176.23    7.19
   3  -4   0  160.36    6.69
   3  -4   0  153.93    6.73
  -3   4   0  156.20    6.77
  -3   4   0  152.46    6.64
  -3   4   0  166.00    7.03
  -3   4   0  157.29    7.27
  -3   4   0  153.21    6.65
  -3   4   0  156.37    6.97
  -3   4   0  130.70    7.18
  -3   4   0  156.08    6.78
  -3   4   0  147.28    6.87
  -3   4   0  155.46    7.02
   2  -4   0   13.94    0.90
   2  -4   0   14.32    1.09
   2  -4   0   15.13    1.33
   2  -4   0   15.24    1.02
   2  -4   0   12.61    0.98
   2  -4   0   17.83    1.24
   2  -4   0   12.63    1.01
   1  -4   0  193.81    8.66
   1  -4   0  204.17    8.73
   1  -4   0  205.05    8.73
   1  -4   0  201.78    8.79
   1  -4   0  190.19    8.56
   1  -4   0  208.61    8.69
   1  -4   0  206.61    8.61
   1  -4   0  192.82    8.78
  -1   4   0  203.87    8.73
  -1   4   0  208.95    8.73
  -1   4   0  199.16    8.65
  -1   4   0  200.83    8.66
  -1   4   0  191.64    8.61
  -1   4   0  196.52    8.65
  -1   4   0  206.17    8.79
   0  -4   0   19.80    1.21
   0  -4   0   21.09    1.17
   0  -4   0   20.53    1.28
   0  -4   0   22.49    1.23
   0  -4   0   21.51    1.28
   0  -4   0   20.21    1.23
   0  -4   0   22.55    1.32
   0  -4   0   21.95    1.33
   0   4   0   21.96    1.22
   0   4   0   21.23    1.29
   0   4   0   21.23    1.27
   0   4   0   21.60    1.23
   0   4   0   20.73    1.30
  -1  -4   0    6.81    0.80
  -1  -4   0    5.78    0.69
  -1  -4   0    5.02    0.69
  -1  -4   0    5.82    0.76
  -1  -4   0    6.52    0.70
  -1  -4   0    7.19    0.79
  -1  -4   0    5.24    0.51
  -1  -4   0    5.97    0.76
   1   4   0    5.25    0.75
   1   4   0    5.57    0.57
   1   4   0    4.92    0.69
   1   4   0    5.61    0.79
   1   4   0    4.90    0.56
   1   4   0    6.23    0.79
   1   4   0    6.48    0.76
  -2  -4   0   24.01    1.38
  -2  -4   0   21.44    1.38
  -2  -4   0   22.90    1.31
  -2  -4   0   24.19    1.41
  -2  -4   0   21.56    1.19
  -2  -4   0   22.97    1.31
  -2  -4   0   22.94    1.35
  -2  -4   0   25.00    1.36
   2   4   0   24.27    1.33
   2   4   0   22.98    1.40
   2   4   0   25.17    1.38
   2   4   0   25.03    1.32
   2   4   0   22.63    1.32
   2   4   0   22.49    1.21
   2   4   0   23.52    1.37
   2   4   0   22.23    1.41
  -3  -4   0  549.42   22.87
  -3  -4   0  510.21   23.34
  -3  -4   0  547.29   22.87
  -3  -4   0  555.62   23.01
  -3  -4   0  540.12   22.90
  -3  -4   0  549.84   22.93
   3   4   0  534.61   22.93
   3   4   0  532.81   22.99
   3   4   0  538.32   22.91
   3   4   0  536.17   22.88
   3   4   0  517.47   22.72
   3   4   0  548.28   22.90
   3   4   0  527.70   23.03
   3   4   0  547.84   22.94
   3   4   0  554.97   22.91
   3   4   0  534.13   23.01
  -4  -4   0  113.10    5.56
  -4  -4   0  125.35    5.44
  -4  -4   0  108.26    6.07
  -4  -4   0  128.45    5.62
  -4  -4   0  123.41    5.44
  -4  -4   0  111.97    5.71
  -4  -4   0  116.78    5.50
  -4  -4   0  129.16    5.35
  -4  -4   0  121.46    5.35
  -4  -4   0  117.91    5.48
   4   4   0  122.84    5.45
   4   4   0  122.91    5.58
   4   4   0  123.23    5.41
   4   4   0  127.71    5.35
   4   4   0  120.86    5.40
   4   4   0  122.55    5.44
   4   4   0  138.91    5.42
   4   4   0  120.84    5.52
   4   4   0  120.98    5.64
   4   4   0  124.00    5.65
  -5  -4   0   58.07    2.65
  -5  -4   0   54.03    3.21
  -5  -4   0   58.13    3.07
  -5  -4   0   59.63    3.16
  -5  -4   0   52.84    2.97
  -5  -4   0   57.14    2.79
  -5  -4   0   57.67    2.95
  -5  -4   0   53.59    3.00
  -5  -4   0   68.31    3.60
   5   4   0   63.02    2.82
   5   4   0   54.12    2.73
   5   4   0   56.06    2.76
   5   4   0   57.51    3.18
   5   4   0   54.63    3.01
   5   4   0   57.29    2.80
   5   4   0   62.43    3.05
   5   4   0   57.53    3.09
   5   4   0   58.39    2.79
   5   4   0   68.68    2.86
  -6  -4   0  124.46    6.46
  -6  -4   0  120.26    5.27
  -6  -4   0  124.65    5.58
  -6  -4   0  116.46    5.55
  -6  -4   0  128.70    5.91
  -6  -4   0  137.58    6.30
  -6  -4   0  107.59    5.66
  -6  -4   0  118.68    5.29
  -6  -4   0  116.87    5.74
  -6  -4   0  107.08    5.55
   6   4   0  112.68    5.79
   6   4   0  122.48    5.33
   6   4   0  115.45    5.68
   6   4   0  116.66    5.44
   6   4   0  120.12    5.28
   6   4   0  110.30    5.24
   6   4   0  117.08    5.31
   6   4   0  122.07    5.64
   6   4   0  114.54    5.59
  -7  -4   0   46.18    3.11
  -7  -4   0   50.00    2.45
  -7  -4   0   49.10    2.83
  -7  -4   0   45.61    2.92
  -7  -4   0   43.46    2.88
  -7  -4   0   50.43    3.27
  -7  -4   0   48.34    3.85
   7   4   0   47.29    3.13
   7   4   0   52.83    2.79
   7   4   0   48.07    2.47
   7   4   0   48.61    2.27
   7   4   0   50.95    2.47
   7   4   0   59.09    3.33
   7   4   0   50.35    3.03
   7   4   0   51.86    2.95
   7   4   0   44.02    2.95
   7   4   0   47.54    2.44
   7   4   0   54.63    3.91
  -8  -4   0    8.56    0.87
  -8  -4   0    9.74    1.73
  -8  -4   0   15.18    2.82
  -8  -4   0   13.17    1.87
  -8  -4   0    9.70    2.08
  -8  -4   0    6.36    1.46
  -8  -4   0   10.12    0.83
   8   4   0    8.84    1.99
   8   4   0    9.10    1.55
   8   4   0    8.11    1.01
   8   4   0    9.58    1.05
   8   4   0    8.40    1.33
   8   4   0    9.42    1.39
   8   4   0    8.73    1.45
   8   4   0    8.83    1.31
   8   4   0    9.35    1.06
   8   4   0    9.90    1.54
   8   4   0    8.58    1.06
   8   4   0   12.32    1.97
   8   4   0    7.01    1.86
  -9  -4   0   47.07    3.54
  -9  -4   0   44.56    3.62
  -9  -4   0   39.60    4.32
  -9  -4   0   45.03    4.16
   9   4   0   49.52    4.41
   9   4   0   39.66    3.74
   9   4   0   42.92    3.18
   9   4   0   44.44    2.24
   9   4   0   42.57    2.30
   9   4   0   43.47    3.19
   9   4   0   43.81    3.11
   9   4   0   42.31    2.29
   9   4   0   44.01    2.28
   9   4   0   42.66    2.24
 -10  -4   0   50.05    3.92
 -10  -4   0   43.96    4.87
 -10  -4   0   43.37    4.47
 -10  -4   0   42.18    3.73
  10   4   0   41.92    3.37
  10   4   0   46.40    4.83
  10   4   0   39.75    3.57
  10   4   0   38.36    2.30
  10   4   0   40.39    2.06
  10   4   0   43.30    3.37
  10   4   0   44.64    3.29
  10   4   0   44.39    2.30
  10   4   0   35.42    4.01
  10   4   0   37.46    4.77
  10   4   0   38.65    2.27
 -11  -4   0   -0.81    2.00
 -11  -4   0    3.08    3.21
 -11  -4   0    4.79    2.83
 -11  -4   0    3.51    1.96
  11   4   0    2.10    0.86
  11   4   0    3.31    1.66
  11   4   0    2.16    0.74
  11   4   0    3.43    1.83
  11   4   0    2.20    1.09
  11   4   0   -0.14    1.56
  11   4   0    2.93    0.89
 -12  -4   0   10.70    2.97
  12   4   0    9.96    1.14
  12   4   0   11.28    2.21
  12   4   0   13.01    2.31
  12   4   0   13.60    1.67
  12   4   0   10.69    1.30
  12   4   0   13.81    2.77
  12   4   0   14.43    1.85
  10  -5   0   -4.15    3.12
  10  -5   0    1.03    1.30
  10  -5   0    1.64    1.79
  10  -5   0    2.41    2.11
  10  -5   0    5.91    3.83
  10  -5   0   -0.80    0.97
 -10   5   0   -2.39    3.31
 -10   5   0    2.31    2.76
   9  -5   0   16.85    2.03
   9  -5   0   12.24    1.57
   9  -5   0   15.49    2.08
   9  -5   0   12.77    1.60
   9  -5   0   16.72    3.20
   9  -5   0   14.09    2.54
   9  -5   0   12.67    1.60
   9  -5   0   11.93    2.97
   9  -5   0   13.84    3.33
  -9   5   0   16.84    2.56
  -9   5   0   21.15    3.63
  -9   5   0   22.09    3.54
   8  -5   0   33.78    3.86
   8  -5   0   26.34    1.76
   8  -5   0   26.42    1.76
   8  -5   0   27.65    2.26
   8  -5   0   31.68    3.12
   8  -5   0   31.02    4.94
   8  -5   0   30.93    2.19
   8  -5   0   27.09    1.91
   8  -5   0   25.11    4.21
   8  -5   0   28.92    1.92
   8  -5   0   28.86    2.68
   8  -5   0   33.56    3.42
   8  -5   0   27.72    3.90
   8  -5   0   27.92    3.59
  -8   5   0   34.71    4.25
  -8   5   0   29.48    3.30
   7  -5   0   14.27    1.31
   7  -5   0   15.98    1.45
   7  -5   0   16.22    2.11
   7  -5   0   14.64    2.10
   7  -5   0   13.82    1.34
   7  -5   0   13.95    1.34
   7  -5   0   15.99    2.45
   7  -5   0   12.12    2.63
   7  -5   0   17.65    2.08
   7  -5   0   16.09    2.71
   7  -5   0   13.87    1.38
   7  -5   0   13.54    1.58
  -7   5   0   16.54    2.32
  -7   5   0   13.98    2.39
  -7   5   0   13.86    1.98
  -7   5   0   15.44    2.33
  -7   5   0   15.12    2.56
   6  -5   0    4.73    0.76
   6  -5   0    2.90    0.73
   6  -5   0    3.84    0.80
   6  -5   0    6.62    1.22
   6  -5   0    3.54    0.77
   6  -5   0    4.15    1.45
   6  -5   0    3.07    1.48
   6  -5   0    5.65    1.47
   6  -5   0    3.09    0.75
   6  -5   0    2.92    0.73
   6  -5   0    1.44    1.10
   6  -5   0    6.83    1.54
  -6   5   0    6.39    1.44
  -6   5   0    4.43    1.70
  -6   5   0    2.04    1.57
  -6   5   0    3.88    0.64
  -6   5   0    4.86    1.22
  -6   5   0    3.90    1.33
  -6   5   0    3.99    0.72
   5  -5   0  120.95    6.13
   5  -5   0  130.83    5.86
   5  -5   0  109.68    5.86
   5  -5   0  124.03    6.04
   5  -5   0  114.49    5.72
   5  -5   0  111.32    6.11
   5  -5   0  116.55    5.36
   5  -5   0  124.01    5.45
   5  -5   0  116.96    5.68
   5  -5   0  111.70    5.42
   5  -5   0  119.67    5.40
   5  -5   0  117.71    5.39
   5  -5   0  124.32    6.63
  -5   5   0  125.63    6.39
  -5   5   0  115.29    5.39
  -5   5   0  126.81    5.76
  -5   5   0  112.49    5.35
  -5   5   0  122.11    5.83
  -5   5   0  116.93    6.23
  -5   5   0  124.89    6.28
  -5   5   0  126.18    5.97
   4  -5   0   65.40    3.52
   4  -5   0   63.17    2.92
   4  -5   0   58.59    3.05
   4  -5   0   60.49    3.42
   4  -5   0   64.15    3.59
   4  -5   0   57.67    3.14
   4  -5   0   56.92    3.05
   4  -5   0   60.51    3.86
   4  -5   0   65.29    3.33
   4  -5   0   58.48    3.00
   4  -5   0   66.87    4.08
   4  -5   0   60.04    3.00
  -4   5   0   67.54    3.49
  -4   5   0   60.26    3.04
  -4   5   0   60.39    3.21
  -4   5   0   61.43    3.35
  -4   5   0   64.62    3.45
  -4   5   0   63.36    3.75
  -4   5   0   61.43    3.02
   3  -5   0   -0.36    0.53
   3  -5   0    3.89    0.81
   3  -5   0    1.31    0.81
   3  -5   0    0.93    0.55
   3  -5   0    0.10    0.59
   3  -5   0    0.20    0.53
   3  -5   0    1.87    0.44
   3  -5   0    0.12    0.58
  -3   5   0    1.13    0.43
  -3   5   0    2.38    0.63
  -3   5   0    0.21    0.43
  -3   5   0   -0.29    0.57
  -3   5   0    1.12    0.77
  -3   5   0    0.15    0.41
  -3   5   0    2.07    1.02
  -3   5   0    2.82    0.86
  -3   5   0    1.43    0.87
  -3   5   0    1.00    0.69
   2  -5   0  182.68    8.26
   2  -5   0  189.60    8.23
   2  -5   0  200.17    8.60
   2  -5   0  193.01    8.34
   2  -5   0  195.62    8.52
   2  -5   0  185.40    8.39
   2  -5   0  201.68    8.35
  -2   5   0  191.48    8.52
  -2   5   0  191.21    8.32
  -2   5   0  187.04    8.27
  -2   5   0  192.08    8.27
  -2   5   0  181.94    8.37
  -2   5   0  197.37    8.41
  -2   5   0  187.44    8.45
  -2   5   0  185.83    8.28
   1  -5   0  364.52   15.28
   1  -5   0  365.55   15.22
   1  -5   0  354.26   15.33
   1  -5   0  346.36   15.21
   1  -5   0  348.48   15.34
   1  -5   0  349.93   15.13
  -1   5   0  363.55   15.28
  -1   5   0  355.71   15.15
  -1   5   0  353.11   15.27
  -1   5   0  342.03   15.18
  -1   5   0  360.58   15.19
  -1   5   0  364.38   15.20
  -1   5   0  362.08   15.35
  -1   5   0  338.92   15.24
   0  -5   0   29.87    1.57
   0  -5   0   31.63    1.77
   0  -5   0   29.27    1.66
   0  -5   0   29.13    1.72
   0  -5   0   27.33    1.62
   0  -5   0   30.43    1.75
   0  -5   0   31.40    1.72
   0  -5   0   28.83    1.63
   0   5   0   29.06    1.70
   0   5   0   27.62    1.63
   0   5   0   27.81    1.62
   0   5   0   30.03    1.74
   0   5   0   29.07    1.72
   0   5   0   28.50    1.56
  -1  -5   0  169.86    7.76
  -1  -5   0  178.15    7.60
  -1  -5   0  177.25    7.71
  -1  -5   0  175.49    7.77
  -1  -5   0  178.31    7.77
  -1  -5   0  178.83    7.78
  -1  -5   0  172.72    7.69
  -1  -5   0  178.05    7.71
   1   5   0  178.34    7.78
   1   5   0  173.05    7.71
   1   5   0  180.40    7.71
   1   5   0  172.81    7.76
   1   5   0  174.58    7.71
   1   5   0  177.99    7.78
  -2  -5   0  467.13   20.22
  -2  -5   0  445.30   20.00
  -2  -5   0  470.66   20.20
  -2  -5   0  481.19   20.22
  -2  -5   0  469.55   20.22
  -2  -5   0  474.72   20.20
  -2  -5   0  476.73   20.15
  -2  -5   0  472.34   20.14
   2   5   0  467.23   20.16
   2   5   0  465.95   20.22
   2   5   0  479.04   20.23
   2   5   0  472.70   20.16
   2   5   0  499.89   20.21
   2   5   0  467.07   20.23
   2   5   0  481.80   20.23
  -3  -5   0  286.95   12.96
  -3  -5   0  305.57   13.16
  -3  -5   0  320.38   13.03
  -3  -5   0  306.90   13.02
  -3  -5   0  310.66   13.07
  -3  -5   0  309.73   13.09
  -3  -5   0  310.37   13.14
  -3  -5   0  307.43   13.10
   3   5   0  308.25   13.10
   3   5   0  306.54   13.15
   3   5   0  293.26   13.02
   3   5   0  309.19   13.06
   3   5   0  305.29   13.10
   3   5   0  283.34   13.14
   3   5   0  298.79   12.98
   3   5   0  284.64   13.09
   3   5   0  302.40   13.04
  -4  -5   0    0.22    0.62
  -4  -5   0   -0.40    0.48
  -4  -5   0    0.28    0.48
  -4  -5   0    1.13    0.63
  -4  -5   0    0.14    0.43
  -4  -5   0    0.72    0.49
  -4  -5   0    1.13    0.60
  -4  -5   0   -0.44    0.38
  -4  -5   0    0.66    0.50
   4   5   0    0.50    0.50
   4   5   0    1.31    0.50
   4   5   0   -0.59    0.49
   4   5   0   -1.29    0.58
   4   5   0    1.43    0.58
   4   5   0    1.41    0.66
   4   5   0    0.35    0.46
   4   5   0   -0.15    0.47
   4   5   0    0.71    0.27
   4   5   0   -0.12    0.44
  -5  -5   0   75.59    4.13
  -5  -5   0   77.48    3.81
  -5  -5   0   77.87    3.92
  -5  -5   0   80.63    3.62
  -5  -5   0   83.32    4.02
  -5  -5   0   81.11    3.88
  -5  -5   0   84.58    3.79
  -5  -5   0   79.50    3.65
  -5  -5   0   67.81    4.48
   5   5   0   92.95    3.76
   5   5   0   78.53    4.02
   5   5   0   71.63    4.03
   5   5   0   78.08    3.88
   5   5   0   80.20    3.95
   5   5   0   86.14    3.76
   5   5   0   77.57    3.62
   5   5   0   81.64    3.80
   5   5   0   81.86    3.74
   5   5   0   83.07    3.79
  -6  -5   0   31.16    2.07
  -6  -5   0   29.24    1.75
  -6  -5   0   27.76    2.19
  -6  -5   0   28.29    1.50
  -6  -5   0   30.17    2.03
  -6  -5   0   28.33    2.83
  -6  -5   0   28.08    1.45
  -6  -5   0   28.79    2.31
  -6  -5   0   28.83    1.73
  -6  -5   0   27.27    2.02
  -6  -5   0   29.61    1.94
   6   5   0   29.05    1.70
   6   5   0   30.78    1.77
   6   5   0   30.13    1.72
   6   5   0   27.12    2.64
   6   5   0   30.35    2.14
   6   5   0   30.41    1.72
   6   5   0   27.56    1.67
   6   5   0   31.92    1.77
   6   5   0   30.69    2.09
   6   5   0   28.60    2.05
  -7  -5   0    5.42    1.09
  -7  -5   0    6.69    1.14
  -7  -5   0    6.03    1.54
  -7  -5   0    7.30    1.35
  -7  -5   0    4.63    0.70
  -7  -5   0    4.71    1.24
  -7  -5   0    7.20    1.15
  -7  -5   0    5.69    0.79
   7   5   0    5.44    0.92
   7   5   0    4.60    0.74
   7   5   0    5.25    0.79
   7   5   0    4.23    1.06
   7   5   0    4.59    0.71
   7   5   0    7.43    1.40
   7   5   0    6.79    0.87
   7   5   0    5.32    0.80
   7   5   0    5.32    1.15
   7   5   0    5.42    1.08
  -8  -5   0   79.51    4.37
  -8  -5   0   76.62    4.74
  -8  -5   0   65.54    3.96
  -8  -5   0   89.68    5.55
  -8  -5   0   71.21    5.17
  -8  -5   0   80.48    4.65
   8   5   0   80.56    4.32
   8   5   0   87.22    4.39
   8   5   0   79.84    3.84
   8   5   0   80.33    4.45
   8   5   0   88.62    4.78
   8   5   0   75.42    3.80
   8   5   0   80.32    4.57
   8   5   0   79.04    3.86
   8   5   0   82.00    3.83
   8   5   0   78.60    3.87
   8   5   0   86.59    4.17
   8   5   0   85.47    4.51
  -9  -5   0  114.40    5.26
  -9  -5   0  128.70    7.24
  -9  -5   0  113.71    5.34
  -9  -5   0  107.23    7.19
  -9  -5   0  108.02    6.36
  -9  -5   0  130.34    6.65
   9   5   0  120.18    6.08
   9   5   0  125.11    6.74
   9   5   0  136.50    5.52
   9   5   0  112.48    5.47
   9   5   0  119.71    6.03
   9   5   0  127.14    5.48
   9   5   0  120.57    6.23
   9   5   0  119.38    6.09
   9   5   0  114.35    7.13
   9   5   0  113.60    5.55
   9   5   0  118.89    5.47
 -10  -5   0   10.71    2.66
 -10  -5   0    8.06    3.69
 -10  -5   0   13.75    2.70
 -10  -5   0    6.26    1.79
  10   5   0    8.88    1.21
  10   5   0    8.97    1.20
  10   5   0    5.63    2.47
  10   5   0    9.36    1.81
  10   5   0    4.76    1.66
  10   5   0    5.67    2.68
  10   5   0    8.89    1.69
  10   5   0    8.57    1.00
  10   5   0    7.80    1.59
  10   5   0    3.76    2.08
  10   5   0    8.21    0.97
  10   5   0    8.19    1.62
  10   5   0    6.55    2.22
 -11  -5   0   13.67    3.56
 -11  -5   0   13.98    2.51
 -11  -5   0    9.51    2.47
  11   5   0   10.45    1.40
  11   5   0   10.74    2.04
  11   5   0    9.40    1.87
  11   5   0    9.57    3.19
  11   5   0    8.24    1.15
  11   5   0    8.84    0.89
  11   5   0   10.15    1.40
  11   5   0   11.03    1.46
 -12  -5   0   34.61    4.47
 -12  -5   0   28.16    5.77
 -12  -5   0   42.27    4.82
  12   5   0   32.52    2.26
  12   5   0   32.14    2.60
  12   5   0   28.05    4.04
  12   5   0   28.44    2.56
  12   5   0   34.34    3.74
  12   5   0   30.25    3.99
   9  -6   0   18.72    2.64
   9  -6   0   18.98    2.09
   9  -6   0   26.05    5.04
   9  -6   0   14.61    1.63
   9  -6   0   18.79    2.27
   9  -6   0   16.79    1.56
   9  -6   0   19.80    1.95
   9  -6   0   18.59    2.19
   9  -6   0   27.91    4.16
   9  -6   0   15.81    2.28
  -9   6   0   25.80    4.51
  -9   6   0   21.51    3.78
  -9   6   0   19.93    2.84
   8  -6   0    0.27    0.89
   8  -6   0    4.78    1.91
   8  -6   0   -0.10    0.92
   8  -6   0    1.08    0.81
   8  -6   0    1.16    2.02
   8  -6   0   -0.16    2.57
   8  -6   0    0.89    1.01
   8  -6   0    1.66    1.47
  -8   6   0    1.06    2.65
  -8   6   0    1.94    2.24
  -8   6   0    1.17    2.02
   7  -6   0    9.52    1.16
   7  -6   0   12.14    1.68
   7  -6   0   10.14    1.15
   7  -6   0   11.00    1.93
   7  -6   0    9.20    1.86
   7  -6   0   11.02    2.68
   7  -6   0   10.28    1.15
   7  -6   0   10.86    2.30
   7  -6   0    9.67    2.27
   7  -6   0   10.22    2.54
   7  -6   0   10.09    1.42
   7  -6   0   10.11    2.16
  -7   6   0    8.52    0.93
  -7   6   0   11.63    2.48
  -7   6   0   13.01    2.04
  -7   6   0   14.30    2.71
  -7   6   0   12.73    1.82
  -7   6   0   12.39    2.05
   6  -6   0   76.21    4.75
   6  -6   0   77.69    5.00
   6  -6   0   79.28    4.59
   6  -6   0   70.23    3.72
   6  -6   0   75.85    3.74
   6  -6   0   77.42    4.22
   6  -6   0   70.84    3.70
   6  -6   0   59.69    4.07
   6  -6   0   71.57    3.58
   6  -6   0   77.96    4.52
   6  -6   0   82.62    4.50
  -6   6   0   69.34    5.05
  -6   6   0   67.70    3.65
  -6   6   0   77.88    4.35
  -6   6   0   83.46    4.97
  -6   6   0   80.28    4.22
  -6   6   0   77.39    4.53
   5  -6   0   43.83    2.56
   5  -6   0   48.03    3.39
   5  -6   0   47.72    2.99
   5  -6   0   49.03    3.39
   5  -6   0   51.01    3.01
   5  -6   0   47.17    2.39
   5  -6   0   51.74    3.32
   5  -6   0   46.56    3.43
   5  -6   0   39.58    2.52
   5  -6   0   42.59    2.62
   5  -6   0   42.75    2.60
   5  -6   0   50.15    4.01
  -5   6   0   50.78    3.27
  -5   6   0   50.69    3.10
  -5   6   0   41.39    2.50
  -5   6   0   43.22    3.25
  -5   6   0   39.94    3.23
  -5   6   0   56.29    3.74
  -5   6   0   44.10    2.87
  -5   6   0   53.08    3.77
   4  -6   0    3.34    0.78
   4  -6   0    4.87    1.19
   4  -6   0    4.78    0.61
   4  -6   0    3.63    0.74
   4  -6   0    5.29    1.29
   4  -6   0    3.64    0.81
   4  -6   0    4.47    0.78
   4  -6   0    3.63    1.16
   4  -6   0    4.99    0.97
   4  -6   0    5.79    1.65
   4  -6   0    3.53    0.79
   4  -6   0    4.32    1.15
  -4   6   0    4.85    1.14
  -4   6   0    2.98    0.54
  -4   6   0    5.14    1.25
  -4   6   0    5.43    1.42
  -4   6   0    3.65    1.05
  -4   6   0    5.76    1.61
  -4   6   0    3.92    0.54
  -4   6   0    6.01    0.94
  -4   6   0    3.20    0.78
  -4   6   0    5.37    0.76
   3  -6   0   47.61    2.83
   3  -6   0   45.14    2.35
   3  -6   0   46.98    2.14
   3  -6   0   45.96    2.60
   3  -6   0   41.01    2.40
   3  -6   0   41.96    2.34
   3  -6   0   40.66    2.40
  -3   6   0   42.80    2.12
  -3   6   0   40.44    2.31
  -3   6   0   44.14    2.56
  -3   6   0   44.59    3.13
  -3   6   0   41.19    2.38
  -3   6   0   37.65    3.60
  -3   6   0   40.92    2.19
  -3   6   0   41.13    2.96
  -3   6   0   41.70    2.15
  -3   6   0   38.87    2.42
   2  -6   0   79.33    3.96
   2  -6   0   86.21    3.88
   2  -6   0   78.27    3.87
   2  -6   0   81.25    4.15
   2  -6   0   83.17    3.72
   2  -6   0   81.13    4.07
  -2   6   0   83.31    4.00
  -2   6   0   83.45    3.79
  -2   6   0   80.39    3.81
  -2   6   0   85.42    3.80
  -2   6   0   80.57    3.78
  -2   6   0   83.31    4.11
  -2   6   0   79.10    3.93
  -2   6   0   77.61    3.95
   1  -6   0   13.28    1.27
   1  -6   0   12.39    1.33
   1  -6   0   13.36    1.02
   1  -6   0   14.16    1.20
   1  -6   0   15.46    1.38
   1  -6   0   15.26    1.19
  -1   6   0   12.77    1.08
  -1   6   0   16.43    1.19
  -1   6   0   15.00    1.38
  -1   6   0   13.79    1.28
  -1   6   0   14.89    1.18
  -1   6   0   13.06    1.27
  -1   6   0   12.12    1.12
  -1   6   0   12.63    1.25
   0  -6   0   68.22    3.30
   0  -6   0   70.98    3.30
   0  -6   0   67.23    3.41
   0  -6   0   72.61    3.41
   0  -6   0   69.32    3.43
   0  -6   0   69.11    3.23
   0  -6   0   68.31    3.39
   0  -6   0   69.82    3.31
   0   6   0   67.42    3.28
   0   6   0   65.26    3.36
   0   6   0   69.27    3.41
   0   6   0   64.35    3.21
   0   6   0   67.60    3.27
   0   6   0   65.92    3.27
   0   6   0   68.06    3.38
  -1  -6   0  242.30   10.11
  -1  -6   0  227.26   10.02
  -1  -6   0  225.74   10.01
  -1  -6   0  207.40    9.89
  -1  -6   0  242.73   10.14
  -1  -6   0  228.44   10.02
  -1  -6   0  228.96   10.10
  -1  -6   0  229.75   10.11
   1   6   0  228.66   10.10
   1   6   0  221.61   10.01
   1   6   0  217.29   10.00
   1   6   0  241.31   10.13
   1   6   0  240.24   10.03
   1   6   0  237.90   10.12
  -2  -6   0  165.23    7.52
  -2  -6   0  171.20    7.47
  -2  -6   0  177.54    7.59
  -2  -6   0  161.14    7.53
  -2  -6   0  168.76    7.56
  -2  -6   0  172.95    7.55
  -2  -6   0  172.47    7.48
   2   6   0  167.15    7.53
   2   6   0  168.56    7.56
   2   6   0  164.01    7.48
   2   6   0  160.70    7.52
   2   6   0  169.25    7.58
   2   6   0  172.44    7.57
   2   6   0  174.48    7.49
  -3  -6   0    0.10    0.51
  -3  -6   0   -0.37    0.46
  -3  -6   0    0.57    0.60
  -3  -6   0   -0.53    0.49
  -3  -6   0    0.54    0.38
  -3  -6   0    0.59    0.53
  -3  -6   0   -0.17    0.53
  -3  -6   0   -1.09    0.84
  -3  -6   0    0.05    0.55
   3   6   0    0.24    0.46
   3   6   0   -0.26    0.52
   3   6   0    0.49    0.54
   3   6   0    0.71    0.57
   3   6   0   -0.09    0.54
   3   6   0   -0.25    0.52
   3   6   0   -0.09    0.46
  -4  -6   0  207.50    9.42
  -4  -6   0  217.28    9.44
  -4  -6   0  206.78    9.41
  -4  -6   0  223.85    9.54
  -4  -6   0  221.13    9.54
  -4  -6   0  219.15    9.63
  -4  -6   0  242.48   10.23
  -4  -6   0  209.04    9.41
   4   6   0  222.95    9.50
   4   6   0  210.62    9.60
   4   6   0  212.19    9.65
   4   6   0  215.39    9.48
   4   6   0  210.48    9.54
   4   6   0  214.90    9.62
   4   6   0  215.10    9.53
   4   6   0  210.01    9.45
  -5  -6   0   61.75    2.98
  -5  -6   0   61.69    3.11
  -5  -6   0   61.25    3.12
  -5  -6   0   67.48    3.38
  -5  -6   0   60.22    3.47
  -5  -6   0   59.01    2.95
  -5  -6   0   59.58    3.15
  -5  -6   0   60.22    3.06
   5   6   0   64.32    3.14
   5   6   0   61.98    3.04
   5   6   0   60.96    3.07
   5   6   0   60.17    3.32
   5   6   0   65.88    3.39
   5   6   0   62.16    3.07
   5   6   0   59.54    3.14
   5   6   0   62.83    3.28
   5   6   0   63.49    3.14
  -6  -6   0   10.88    1.34
  -6  -6   0   10.10    1.23
  -6  -6   0    9.57    1.02
  -6  -6   0   11.56    1.60
  -6  -6   0   12.39    2.32
  -6  -6   0    7.90    1.61
  -6  -6   0    8.65    1.34
  -6  -6   0   11.47    0.95
  -6  -6   0    9.36    1.19
  -6  -6   0   11.27    1.39
  -6  -6   0   11.34    1.26
   6   6   0    8.97    1.10
   6   6   0   11.53    1.48
   6   6   0   12.40    0.95
   6   6   0    8.72    1.21
   6   6   0    8.58    1.15
   6   6   0   12.06    1.46
   6   6   0    7.68    2.16
   6   6   0   10.61    1.19
   6   6   0    9.12    1.22
   6   6   0   10.80    1.16
  -7  -6   0    9.94    1.32
  -7  -6   0   13.75    2.38
  -7  -6   0    9.54    1.44
  -7  -6   0   11.31    1.34
  -7  -6   0    8.17    0.78
  -7  -6   0   11.97    1.59
  -7  -6   0    9.92    1.95
  -7  -6   0    8.66    1.27
  -7  -6   0    7.88    0.78
  -7  -6   0    8.92    1.49
  -7  -6   0   10.45    1.55
   7   6   0   11.24    1.70
   7   6   0    9.25    1.01
   7   6   0    8.30    1.28
   7   6   0    8.52    1.19
   7   6   0    7.73    1.00
   7   6   0    9.68    1.45
   7   6   0    8.64    1.32
   7   6   0    7.76    1.14
   7   6   0    7.25    0.99
   7   6   0    7.26    0.91
  -8  -6   0   86.78    4.45
  -8  -6   0   83.97    4.12
  -8  -6   0   70.47    4.86
  -8  -6   0   89.83    5.80
  -8  -6   0   87.23    4.83
  -8  -6   0   91.32    4.65
  -8  -6   0   84.22    4.03
   8   6   0   89.79    4.68
   8   6   0   83.77    4.69
   8   6   0   88.43    5.00
   8   6   0   86.67    4.15
   8   6   0   87.21    4.49
   8   6   0   87.54    4.72
   8   6   0   75.03    4.09
   8   6   0   85.69    4.57
   8   6   0   83.32    4.08
   8   6   0   86.79    4.16
   8   6   0   79.93    4.18
  -9  -6   0   38.12    3.66
  -9  -6   0   41.08    2.44
  -9  -6   0   42.63    3.12
  -9  -6   0   32.31    4.20
  -9  -6   0   35.79    4.26
  -9  -6   0   37.19    3.54
   9   6   0   41.32    2.77
   9   6   0   40.31    2.51
   9   6   0   43.00    4.36
   9   6   0   40.95    2.43
   9   6   0   43.56    2.46
   9   6   0   43.15    2.43
   9   6   0   44.40    3.10
   9   6   0   44.38    3.09
   9   6   0   42.58    3.33
 -10  -6   0    9.87    2.59
 -10  -6   0    6.26    3.18
 -10  -6   0    9.21    3.70
 -10  -6   0    5.76    0.76
 -10  -6   0    7.49    1.93
  10   6   0    5.43    1.00
  10   6   0    4.90    1.50
  10   6   0    4.11    2.07
  10   6   0    7.63    1.58
  10   6   0    8.05    2.81
  10   6   0    7.07    1.16
  10   6   0    7.35    1.79
  10   6   0    5.59    0.98
  10   6   0    5.84    0.97
  10   6   0    5.22    2.15
  10   6   0    9.08    1.15
  10   6   0    5.80    1.63
 -11  -6   0   39.40    4.09
 -11  -6   0   48.07    5.57
 -11  -6   0   49.24    4.47
 -11  -6   0   42.18    5.15
  11   6   0   38.73    3.44
  11   6   0   38.55    3.83
  11   6   0   38.84    3.53
  11   6   0   37.72    2.36
  11   6   0   37.54    2.69
  11   6   0   36.87    2.39
  11   6   0   35.67    2.48
 -12  -6   0   14.04    3.71
 -12  -6   0   15.20    3.01
 -12  -6   0   16.70    3.27
 -12  -6   0   11.76    3.40
  12   6   0   15.25    1.41
  12   6   0   12.66    2.31
  12   6   0   12.30    1.48
  12   6   0   15.12    2.57
  12   6   0   16.00    1.72
  12   6   0   15.79    1.97
  12   6   0   19.24    2.83
   9  -7   0    1.32    0.99
   9  -7   0    3.79    2.44
   9  -7   0    1.27    2.02
   9  -7   0    0.92    1.06
   9  -7   0    0.14    3.07
   9  -7   0    2.32    1.19
   9  -7   0    2.11    1.46
   9  -7   0    3.65    2.63
  -9   7   0    1.23    2.95
  -9   7   0   -1.88    3.33
  -9   7   0    0.28    2.86
   8  -7   0    7.46    2.14
   8  -7   0    7.19    1.99
   8  -7   0    5.49    2.17
   8  -7   0    5.38    1.35
   8  -7   0   10.99    5.04
   8  -7   0    5.45    2.46
   8  -7   0    4.80    0.99
   8  -7   0    5.92    1.11
   8  -7   0    4.78    1.18
   8  -7   0    6.75    1.16
  -8   7   0    5.91    3.07
  -8   7   0    7.73    2.89
  -8   7   0    4.18    2.33
   7  -7   0   42.75    4.95
   7  -7   0   43.61    2.46
   7  -7   0   38.72    4.21
   7  -7   0   47.01    3.49
   7  -7   0   41.46    2.73
   7  -7   0   45.90    3.77
   7  -7   0   48.46    2.80
   7  -7   0   43.79    2.76
   7  -7   0   47.14    4.05
   7  -7   0   49.53    4.22
   7  -7   0   46.85    2.89
   7  -7   0   51.37    7.03
  -7   7   0   49.44    4.76
  -7   7   0   49.03    3.69
  -7   7   0   49.80    4.55
  -7   7   0   41.15    2.71
  -7   7   0   41.24    4.17
  -7   7   0   40.59    2.50
   6  -7   0   62.24    4.27
   6  -7   0   56.17    3.29
   6  -7   0   58.26    4.49
   6  -7   0   58.16    3.82
   6  -7   0   68.78    6.60
   6  -7   0   58.50    3.26
   6  -7   0   58.85    3.31
   6  -7   0   63.20    4.10
   6  -7   0   63.09    3.31
   6  -7   0   58.22    3.95
   6  -7   0   55.92    2.96
  -6   7   0   61.32    4.61
  -6   7   0   68.62    4.02
  -6   7   0   66.20    4.26
  -6   7   0   60.68    3.69
  -6   7   0   63.58    4.81
  -6   7   0   55.06    4.17
  -6   7   0   54.69    3.13
  -6   7   0   57.33    3.25
   5  -7   0    3.94    1.93
   5  -7   0    0.36    0.86
   5  -7   0    2.64    0.64
   5  -7   0    2.02    1.14
   5  -7   0    0.10    1.57
   5  -7   0    2.58    1.16
   5  -7   0    2.10    1.34
   5  -7   0    0.49    0.85
   5  -7   0    0.87    0.88
   5  -7   0    4.14    1.45
   5  -7   0    3.12    1.39
   5  -7   0    1.41    0.88
  -5   7   0    3.22    1.81
  -5   7   0    2.64    1.07
  -5   7   0    3.64    1.67
  -5   7   0    0.89    0.95
  -5   7   0    2.29    1.42
  -5   7   0    2.79    1.43
  -5   7   0   -0.56    1.07
  -5   7   0    2.60    1.29
   4  -7   0   24.95    2.47
   4  -7   0   21.30    1.81
   4  -7   0   24.14    2.13
   4  -7   0   25.25    3.10
   4  -7   0   21.93    2.29
   4  -7   0   21.68    1.83
   4  -7   0   22.35    1.43
   4  -7   0   23.12    2.41
   4  -7   0   27.39    2.27
   4  -7   0   23.42    2.69
   4  -7   0   21.02    1.70
  -4   7   0   21.30    1.37
  -4   7   0   21.64    1.39
  -4   7   0   19.62    1.82
  -4   7   0   20.05    2.74
  -4   7   0   21.10    1.82
  -4   7   0   20.59    1.44
  -4   7   0   22.69    2.45
  -4   7   0   20.69    2.31
  -4   7   0   22.02    2.11
  -4   7   0   20.72    1.78
   3  -7   0   30.85    2.44
   3  -7   0   35.07    2.12
   3  -7   0   31.99    2.34
   3  -7   0   30.75    1.99
   3  -7   0   28.52    2.07
   3  -7   0   30.23    2.51
   3  -7   0   30.62    1.73
   3  -7   0   30.45    2.15
  -3   7   0   32.56    2.79
  -3   7   0   32.88    1.77
  -3   7   0   30.16    2.23
  -3   7   0   30.10    2.11
  -3   7   0   28.99    1.84
  -3   7   0   32.21    2.10
  -3   7   0   31.52    2.41
  -3   7   0   33.10    1.80
  -3   7   0   30.97    1.92
   2  -7   0   14.59    1.10
   2  -7   0   13.51    1.46
   2  -7   0   13.43    1.72
   2  -7   0   11.48    1.32
   2  -7   0   14.87    1.65
   2  -7   0   13.01    1.47
   2  -7   0   10.73    1.35
  -2   7   0   10.63    1.23
  -2   7   0   11.88    1.45
  -2   7   0   15.22    1.26
  -2   7   0   13.59    1.31
  -2   7   0   21.51    2.50
  -2   7   0   14.79    1.52
  -2   7   0   14.67    1.17
  -2   7   0   14.04    1.75
   1  -7   0   49.26    2.42
   1  -7   0   47.27    2.65
   1  -7   0   46.27    2.70
   1  -7   0   47.54    2.57
   1  -7   0   47.58    2.74
   1  -7   0   47.31    2.56
  -1   7   0   46.20    2.52
  -1   7   0   44.95    2.49
  -1   7   0   48.26    2.52
  -1   7   0   44.34    2.58
  -1   7   0   49.00    2.68
  -1   7   0   52.42    2.47
   0  -7   0  131.48    6.19
   0  -7   0  136.99    6.08
   0  -7   0  129.04    6.07
   0  -7   0  124.50    6.05
   0  -7   0  135.95    6.17
   0  -7   0  132.84    6.21
   0  -7   0  136.38    6.00
   0   7   0  132.94    6.05
   0   7   0  132.31    6.16
   0   7   0  141.36    6.20
   0   7   0  135.26    6.06
   0   7   0  134.66    6.07
   0   7   0  130.34    5.98
   0   7   0  135.57    6.23
  -1  -7   0   76.60    3.79
  -1  -7   0   71.35    3.64
  -1  -7   0   85.94    3.84
  -1  -7   0   79.60    3.89
  -1  -7   0   77.80    3.77
  -1  -7   0   79.83    3.92
  -1  -7   0   85.79    3.97
  -1  -7   0   78.42    3.91
   1   7   0   77.15    3.80
   1   7   0   73.84    3.77
   1   7   0   79.66    3.82
   1   7   0   79.05    3.90
   1   7   0   81.34    3.92
   1   7   0   80.57    3.91
  -2  -7   0    2.10    0.77
  -2  -7   0    1.59    0.66
  -2  -7   0    2.42    0.77
  -2  -7   0    1.07    0.62
  -2  -7   0    2.63    0.69
  -2  -7   0    1.91    0.61
  -2  -7   0    1.73    0.65
   2   7   0    2.98    0.67
   2   7   0    2.29    0.69
   2   7   0    2.24    0.64
   2   7   0    1.00    0.60
   2   7   0    2.03    0.66
   2   7   0    1.89    0.63
  -3  -7   0  134.79    6.03
  -3  -7   0  126.16    6.13
  -3  -7   0  135.33    6.14
  -3  -7   0  136.01    6.14
  -3  -7   0  129.51    6.08
  -3  -7   0  136.10    6.12
  -3  -7   0  120.31    6.49
  -3  -7   0  137.68    6.03
   3   7   0  133.17    6.16
   3   7   0  132.02    6.05
   3   7   0  132.43    6.14
   3   7   0  134.11    6.04
   3   7   0  134.59    6.13
   3   7   0  133.41    6.14
   3   7   0  133.40    6.09
  -4  -7   0  115.49    5.35
  -4  -7   0  110.23    5.14
  -4  -7   0  112.04    5.13
  -4  -7   0  107.71    5.20
  -4  -7   0  102.85    5.78
   4   7   0  105.64    5.25
   4   7   0  114.50    5.26
   4   7   0  110.97    5.37
   4   7   0  114.25    5.33
   4   7   0  112.65    5.27
   4   7   0  119.41    5.23
   4   7   0  115.03    5.20
   4   7   0  110.15    5.17
  -5  -7   0    0.91    0.71
  -5  -7   0    0.24    0.57
  -5  -7   0   -0.36    0.55
  -5  -7   0   -0.40    1.10
  -5  -7   0    0.51    0.78
  -5  -7   0   -0.84    0.70
  -5  -7   0   -1.15    0.76
  -5  -7   0   -0.90    0.52
   5   7   0   -0.57    0.56
   5   7   0   -0.25    0.69
   5   7   0   -0.08    0.63
   5   7   0   -0.73    0.59
   5   7   0   -0.72    0.79
   5   7   0   -0.58    0.58
  -6  -7   0   11.80    1.23
  -6  -7   0   10.42    1.86
  -6  -7   0    8.87    1.08
  -6  -7   0    9.29    1.19
  -6  -7   0   11.07    1.44
  -6  -7   0   11.02    1.36
  -6  -7   0    8.76    1.31
  -6  -7   0   11.31    1.31
  -6  -7   0   11.61    1.66
   6   7   0    9.85    1.32
   6   7   0   10.75    1.29
   6   7   0    9.82    1.30
   6   7   0   10.75    1.40
   6   7   0   11.61    1.16
   6   7   0   12.62    1.88
   6   7   0    8.87    1.23
   6   7   0   10.12    1.20
  -7  -7   0   80.77    4.16
  -7  -7   0   87.34    4.86
  -7  -7   0   81.89    4.55
  -7  -7   0   82.42    4.23
  -7  -7   0   93.66    5.62
  -7  -7   0   89.41    3.87
  -7  -7   0   80.10    4.71
  -7  -7   0   88.51    4.33
  -7  -7   0   80.63    3.92
  -7  -7   0   81.77    4.15
   7   7   0   84.97    4.14
   7   7   0   79.57    4.19
   7   7   0   96.11    4.82
   7   7   0   83.07    4.45
   7   7   0   80.38    4.57
   7   7   0   77.98    4.26
   7   7   0   83.13    4.20
   7   7   0   79.62    4.10
  -8  -7   0   12.09    1.67
  -8  -7   0    9.62    2.29
  -8  -7   0   10.80    1.79
  -8  -7   0   14.36    2.14
  -8  -7   0   11.51    1.77
  -8  -7   0   11.74    1.27
  -8  -7   0    7.60    2.25
   8   7   0   14.23    1.67
   8   7   0   10.45    1.20
   8   7   0   12.32    1.29
   8   7   0   10.53    1.25
   8   7   0    9.07    1.16
   8   7   0    9.28    1.37
   8   7   0    7.10    1.73
   8   7   0    9.73    1.60
   8   7   0   12.30    1.32
  -9  -7   0    3.79    0.87
  -9  -7   0    6.87    2.45
  -9  -7   0    4.07    1.79
  -9  -7   0    5.85    2.20
  -9  -7   0    6.00    1.59
  -9  -7   0    5.68    1.03
  -9  -7   0    3.72    1.55
   9   7   0    4.25    1.75
   9   7   0    5.32    1.17
   9   7   0    6.32    1.09
   9   7   0    4.52    1.02
   9   7   0    4.88    1.08
   9   7   0    5.19    1.03
   9   7   0    4.11    2.33
   9   7   0    5.00    1.48
   9   7   0    4.72    1.29
   9   7   0    6.46    1.72
   9   7   0    5.12    1.02
 -10  -7   0   39.16    4.77
 -10  -7   0   34.18    2.46
 -10  -7   0   29.02    2.78
 -10  -7   0   43.34    3.96
 -10  -7   0   36.42    4.66
  10   7   0   34.85    3.10
  10   7   0   41.97    3.76
  10   7   0   37.57    6.89
  10   7   0   35.27    4.76
  10   7   0   38.03    2.48
  10   7   0   36.29    2.53
  10   7   0   37.03    2.80
  10   7   0   37.26    3.38
  10   7   0   38.47    2.50
  10   7   0   40.12    2.62
 -11  -7   0   38.90    5.56
 -11  -7   0   25.90    1.99
 -11  -7   0   35.43    5.18
 -11  -7   0   29.30    1.85
 -11  -7   0   36.91    4.21
 -11  -7   0   34.07    4.14
  11   7   0   30.11    3.26
  11   7   0   29.30    2.38
  11   7   0   34.18    2.33
  11   7   0   26.96    2.41
  11   7   0   35.31    2.70
  11   7   0   36.38    3.71
  11   7   0   32.14    2.66
 -12  -7   0   -1.80    2.45
 -12  -7   0   -1.14    3.19
 -12  -7   0    1.95    3.22
 -12  -7   0    0.45    2.33
  12   7   0    0.04    1.76
  12   7   0    0.83    1.17
  12   7   0   -1.78    1.39
  12   7   0    0.87    1.02
  12   7   0    0.29    0.92
  12   7   0    0.36    2.03
   8  -8   0   14.38    1.86
   8  -8   0   16.59    3.11
   8  -8   0   13.97    1.69
   8  -8   0   15.19    2.10
   8  -8   0   11.97    2.55
   8  -8   0   12.06    2.66
   8  -8   0   11.85    1.49
   8  -8   0   19.98    2.64
  -8   8   0   13.45    3.52
  -8   8   0   11.88    1.38
  -8   8   0   17.73    3.67
  -8   8   0   14.20    2.85
  -8   8   0   11.33    1.61
   7  -8   0   20.02    3.55
   7  -8   0   17.22    1.80
   7  -8   0   16.16    2.18
   7  -8   0   17.79    2.56
   7  -8   0   16.40    1.47
   7  -8   0   15.77    2.12
   7  -8   0   13.64    1.63
   7  -8   0   20.46    3.23
   7  -8   0   20.96    2.95
  -7   8   0   24.58    4.12
  -7   8   0   13.73    1.65
  -7   8   0   21.03    3.09
  -7   8   0   15.49    2.57
  -7   8   0   16.79    3.15
   6  -8   0    1.82    0.68
   6  -8   0    3.44    2.06
   6  -8   0    0.10    1.77
   6  -8   0    1.68    1.51
   6  -8   0    0.80    1.02
   6  -8   0    1.74    1.08
   6  -8   0    0.11    2.65
   6  -8   0   -0.69    1.92
   6  -8   0    2.64    1.52
   6  -8   0    1.35    1.07
   6  -8   0    1.12    1.62
   6  -8   0    0.72    1.11
  -6   8   0    2.05    1.90
  -6   8   0    0.20    1.53
  -6   8   0    2.13    1.33
  -6   8   0    3.73    2.09
  -6   8   0    0.27    0.95
  -6   8   0    2.82    2.97
  -6   8   0    3.27    2.48
  -6   8   0   -0.06    1.07
   5  -8   0   21.64    2.10
   5  -8   0   17.45    2.09
   5  -8   0   25.93    2.66
   5  -8   0   20.27    2.81
   5  -8   0   23.11    2.89
   5  -8   0   18.28    2.02
   5  -8   0   22.24    2.68
   5  -8   0   18.19    1.97
   5  -8   0   19.80    1.47
  -5   8   0   18.64    2.17
  -5   8   0   17.08    2.01
  -5   8   0   14.87    2.14
  -5   8   0   17.82    3.14
  -5   8   0   19.93    2.55
  -5   8   0   21.12    3.38
  -5   8   0   18.21    3.41
  -5   8   0   24.02    2.17
   4  -8   0   44.85    2.81
   4  -8   0   41.57    2.72
   4  -8   0   46.42    3.38
   4  -8   0   43.81    2.31
   4  -8   0   46.52    3.34
   4  -8   0   42.00    2.81
   4  -8   0   49.92    3.58
   4  -8   0   46.64    4.23
   4  -8   0   43.45    2.70
   4  -8   0   43.57    3.12
   4  -8   0   44.19    3.09
  -4   8   0   45.50    3.86
  -4   8   0   43.01    2.30
  -4   8   0   48.29    3.09
  -4   8   0   41.47    2.77
  -4   8   0   40.02    2.82
  -4   8   0   42.89    3.93
  -4   8   0   50.15    3.47
  -4   8   0   42.07    2.33
  -4   8   0   43.03    2.42
  -4   8   0   43.67    2.68
  -4   8   0   47.67    3.35
   3  -8   0   46.75    3.19
   3  -8   0   45.37    3.00
   3  -8   0   41.58    3.04
   3  -8   0   44.84    2.29
   3  -8   0   43.57    2.73
   3  -8   0   42.74    2.59
   3  -8   0   42.00    2.63
   3  -8   0   42.44    2.73
  -3   8   0   45.40    2.85
  -3   8   0   43.41    2.73
  -3   8   0   41.69    3.42
  -3   8   0   46.74    3.09
  -3   8   0   43.49    2.35
  -3   8   0   42.10    2.69
  -3   8   0   44.08    2.44
  -3   8   0   40.30    2.37
  -3   8   0   41.77    2.46
   2  -8   0    3.60    1.28
   2  -8   0    3.64    1.08
   2  -8   0    2.64    1.18
   2  -8   0    3.23    0.98
   2  -8   0    3.20    0.88
   2  -8   0    3.89    0.98
   2  -8   0    2.97    0.83
   2  -8   0    3.88    0.71
  -2   8   0    5.31    1.19
  -2   8   0    2.43    0.80
  -2   8   0    3.95    0.74
  -2   8   0    1.55    0.90
  -2   8   0    3.73    0.87
  -2   8   0    4.16    1.03
  -2   8   0    3.30    0.82
  -2   8   0    2.75    0.97
   1  -8   0   81.18    4.11
   1  -8   0   79.11    3.99
   1  -8   0   81.62    4.03
   1  -8   0   75.44    4.09
   1  -8   0   77.62    3.69
   1  -8   0   75.91    3.86
   1  -8   0   74.89    3.87
   1  -8   0   74.22    3.94
  -1   8   0   77.72    3.81
  -1   8   0   80.50    4.00
  -1   8   0   77.57    3.73
  -1   8   0   73.28    4.07
  -1   8   0   78.35    3.87
  -1   8   0   77.84    3.99
  -1   8   0   76.47    3.83
  -1   8   0   76.32    3.89
   0  -8   0   64.27    4.60
   0  -8   0   72.08    3.56
   0  -8   0   74.05    3.67
   0  -8   0   72.55    3.83
   0  -8   0   73.06    3.67
   0  -8   0   77.04    3.81
   0   8   0   66.68    4.71
   0   8   0   74.07    3.68
   0   8   0   76.38    3.68
   0   8   0   78.72    3.84
   0   8   0   73.30    3.64
   0   8   0   66.01    4.66
   0   8   0   72.65    3.56
  -1  -8   0   20.18    1.74
  -1  -8   0   18.95    1.52
  -1  -8   0   19.29    1.70
  -1  -8   0   16.36    1.37
  -1  -8   0   19.82    1.59
  -1  -8   0   20.72    1.82
  -1  -8   0   18.04    1.53
   1   8   0   17.88    1.82
   1   8   0   19.12    1.72
   1   8   0   17.41    1.55
   1   8   0   17.97    1.71
   1   8   0   18.25    1.51
  -2  -8   0   35.86    2.28
  -2  -8   0   34.83    2.14
  -2  -8   0   28.80    2.87
  -2  -8   0   35.39    2.27
  -2  -8   0   38.17    2.22
  -2  -8   0   35.17    2.38
   2   8   0   28.19    3.17
   2   8   0   34.76    2.29
   2   8   0   36.26    2.18
   2   8   0   33.85    2.26
   2   8   0   37.71    2.21
   2   8   0   34.57    2.15
  -3  -8   0   92.72    4.49
  -3  -8   0   92.07    4.58
  -3  -8   0   98.56    4.68
  -3  -8   0   90.34    5.05
  -3  -8   0   88.78    4.72
  -3  -8   0   93.56    4.62
   3   8   0   98.14    4.67
   3   8   0   96.26    4.59
   3   8   0   94.08    4.63
   3   8   0   91.09    4.66
   3   8   0   92.92    4.53
   3   8   0   96.29    4.63
   3   8   0   96.64    4.92
  -4  -8   0   -0.48    0.79
  -4  -8   0    0.40    0.77
  -4  -8   0   -0.18    0.74
  -4  -8   0   -1.01    0.58
  -4  -8   0    1.67    1.17
  -4  -8   0   -0.42    0.48
  -4  -8   0    0.38    0.64
   4   8   0   -0.56    0.69
   4   8   0   -0.49    0.70
   4   8   0   -1.28    0.67
   4   8   0   -0.45    0.64
   4   8   0   -0.53    0.62
   4   8   0    0.27    0.74
   4   8   0   -1.19    0.65
   4   8   0   -0.89    0.69
  -5  -8   0   42.76    2.31
  -5  -8   0   41.61    2.36
  -5  -8   0   41.47    2.40
  -5  -8   0   39.49    2.89
  -5  -8   0   42.46    3.41
  -5  -8   0   44.41    2.59
  -5  -8   0   37.84    1.95
  -5  -8   0   34.39    3.93
   5   8   0   41.52    2.56
   5   8   0   42.52    2.46
   5   8   0   42.17    2.65
   5   8   0   43.68    2.69
   5   8   0   39.78    2.74
   5   8   0   39.28    2.56
   5   8   0   42.17    2.46
   5   8   0   43.39    2.49
  -6  -8   0   93.24    4.46
  -6  -8   0   94.73    4.54
  -6  -8   0   91.46    5.66
  -6  -8   0   90.54    4.39
  -6  -8   0   88.41    4.87
  -6  -8   0   92.32    4.62
  -6  -8   0   92.67    5.07
  -6  -8   0   93.44    4.43
  -6  -8   0   93.39    4.60
   6   8   0   95.87    4.54
   6   8   0   91.17    4.63
   6   8   0   90.25    4.87
   6   8   0   92.86    4.54
   6   8   0   87.78    4.79
   6   8   0   93.26    4.61
   6   8   0   97.65    4.58
  -7  -8   0   81.94    4.19
  -7  -8   0   75.72    4.22
  -7  -8   0   83.86    4.29
  -7  -8   0   84.24    4.70
  -7  -8   0   89.78    4.00
  -7  -8   0   91.52    4.99
  -7  -8   0   76.92    5.50
  -7  -8   0   83.12    4.24
  -7  -8   0   98.30    5.68
  -7  -8   0   82.53    4.04
   7   8   0   85.71    4.68
   7   8   0   87.05    4.33
   7   8   0   82.53    4.54
   7   8   0   81.44    4.76
   7   8   0   85.21    4.31
   7   8   0   85.67    4.23
   7   8   0   79.67    4.18
   7   8   0   72.50    4.46
  -8  -8   0   18.41    3.41
  -8  -8   0   16.69    2.79
  -8  -8   0   14.94    1.27
  -8  -8   0   12.25    1.77
  -8  -8   0   18.76    1.92
  -8  -8   0   17.99    2.56
  -8  -8   0   13.59    1.84
  -8  -8   0   15.17    1.91
  -8  -8   0   14.02    1.39
  -8  -8   0   20.69    3.58
  -8  -8   0   18.67    1.96
   8   8   0   13.04    1.79
   8   8   0   21.23    2.46
   8   8   0   11.36    1.72
   8   8   0   13.52    1.49
   8   8   0   14.68    1.94
   8   8   0   14.42    1.87
   8   8   0   16.28    1.94
   8   8   0   15.25    1.75
  -9  -8   0   51.23    3.01
  -9  -8   0   51.50    4.95
  -9  -8   0   41.58    4.75
  -9  -8   0   42.12    3.78
  -9  -8   0   49.12    4.06
  -9  -8   0   55.50    4.04
  -9  -8   0   45.41    3.06
  -9  -8   0   55.09    3.32
   9   8   0   50.20    4.12
   9   8   0   47.21    3.39
   9   8   0   49.22    3.11
   9   8   0   51.68    3.10
   9   8   0   53.07    3.11
   9   8   0   50.45    3.82
   9   8   0   48.85    3.01
   9   8   0   50.31    3.56
   9   8   0   51.10    3.06
 -10  -8   0   45.19    5.05
 -10  -8   0   43.36    3.91
 -10  -8   0   36.14    3.23
 -10  -8   0   39.07    2.59
 -10  -8   0   43.81    4.18
  10   8   0   40.26    2.84
  10   8   0   37.51    3.62
  10   8   0   44.19    2.93
  10   8   0   40.68    2.77
  10   8   0   44.04    2.78
  10   8   0   39.73    3.39
  10   8   0   31.36    3.52
  10   8   0   34.56    3.46
 -11  -8   0    1.51    2.30
 -11  -8   0   -2.06    2.63
 -11  -8   0   -1.57    2.47
 -11  -8   0   -1.58    0.91
 -11  -8   0   -2.25    2.21
  11   8   0    0.85    1.16
  11   8   0   -1.19    1.02
  11   8   0   -0.15    1.47
  11   8   0   -0.88    1.07
  11   8   0    0.53    1.94
  11   8   0    0.42    1.34
  11   8   0   -0.43    1.33
 -12  -8   0   18.13    3.27
 -12  -8   0   18.99    4.15
 -12  -8   0   17.78    3.37
 -12  -8   0   16.20    4.09
  12   8   0   16.21    2.11
  12   8   0   19.05    3.03
  12   8   0   16.85    2.63
  12   8   0   20.61    2.54
   8  -9   0   13.11    2.73
   8  -9   0   14.03    2.74
   8  -9   0   17.60    2.48
   8  -9   0   13.43    2.90
  -8   9   0   27.07    4.49
  -8   9   0   22.05    3.46
   7  -9   0   -1.66    1.55
   7  -9   0    0.47    1.38
   7  -9   0    2.58    2.17
   7  -9   0   -0.51    1.24
   7  -9   0    2.06    1.97
   7  -9   0    0.01    2.06
   7  -9   0    0.37    2.18
  -7   9   0    2.62    2.48
  -7   9   0    0.15    1.29
  -7   9   0    2.99    2.87
  -7   9   0    3.99    2.08
  -7   9   0   -3.44    1.43
  -7   9   0    3.34    3.00
   6  -9   0   30.65    3.47
   6  -9   0   32.85    3.31
   6  -9   0   27.10    2.69
   6  -9   0   27.40    1.74
   6  -9   0   26.99    3.54
   6  -9   0   23.76    2.75
   6  -9   0   31.26    2.66
   6  -9   0   35.23    3.41
   6  -9   0   29.90    2.58
  -6   9   0   29.15    3.89
  -6   9   0   27.92    2.82
  -6   9   0   28.50    4.25
  -6   9   0   32.53    4.64
  -6   9   0   31.90    3.56
   5  -9   0   16.74    1.39
   5  -9   0   20.97    3.44
   5  -9   0   20.14    2.31
   5  -9   0   15.20    3.00
   5  -9   0   14.62    2.60
   5  -9   0   16.03    3.10
   5  -9   0   18.63    2.21
   5  -9   0   19.62    2.06
   5  -9   0   21.35    2.95
   5  -9   0   20.09    2.18
   5  -9   0   15.91    2.58
   5  -9   0   14.81    2.17
  -5   9   0   15.49    2.48
  -5   9   0   14.67    2.15
  -5   9   0   17.98    2.62
  -5   9   0   16.56    2.76
  -5   9   0   19.78    2.62
  -5   9   0   14.13    2.07
   4  -9   0   14.81    2.06
   4  -9   0   15.27    2.25
   4  -9   0   14.91    1.91
   4  -9   0   13.79    1.62
   4  -9   0   12.43    2.19
   4  -9   0   15.54    2.03
   4  -9   0   18.62    2.98
   4  -9   0   19.93    2.79
   4  -9   0   16.27    2.11
   4  -9   0   14.37    1.37
  -4   9   0   14.90    2.65
  -4   9   0   13.04    2.10
  -4   9   0   16.62    1.97
  -4   9   0   13.82    1.75
  -4   9   0   11.03    1.53
  -4   9   0   20.03    3.36
  -4   9   0   16.95    2.53
  -4   9   0   14.55    1.46
  -4   9   0   13.99    1.65
  -4   9   0   10.88    1.39
   3  -9   0   13.12    1.84
   3  -9   0   13.90    1.86
   3  -9   0   14.04    1.38
   3  -9   0   15.73    1.99
   3  -9   0   11.96    1.82
   3  -9   0   12.86    1.56
   3  -9   0   15.42    1.96
   3  -9   0   15.81    2.56
  -3   9   0   14.63    1.96
  -3   9   0   16.81    1.56
  -3   9   0   14.57    1.52
  -3   9   0   12.31    1.56
  -3   9   0   16.30    2.60
  -3   9   0   16.50    2.13
  -3   9   0   12.14    1.56
  -3   9   0   11.53    1.93
  -3   9   0   14.76    1.72
   2  -9   0  133.75    6.11
   2  -9   0  140.48    6.40
   2  -9   0  137.76    6.66
   2  -9   0  134.77    6.67
   2  -9   0  121.65    7.79
   2  -9   0  139.95    6.53
   2  -9   0  135.93    6.71
   2  -9   0  132.13    6.38
   2  -9   0  136.17    6.51
  -2   9   0  143.32    6.52
  -2   9   0  134.78    6.29
  -2   9   0  135.82    6.49
  -2   9   0  133.36    6.50
  -2   9   0  133.15    6.69
  -2   9   0  136.97    6.25
  -2   9   0  133.56    6.05
  -2   9   0  128.34    6.25
   1  -9   0   83.53    4.01
   1  -9   0   75.36    4.32
   1  -9   0   85.46    4.40
   1  -9   0   83.16    4.46
   1  -9   0   82.55    4.22
   1  -9   0   86.31    4.48
   1  -9   0   85.35    4.23
   1  -9   0   77.19    4.33
   1  -9   0   86.67    4.52
  -1   9   0   84.26    4.07
  -1   9   0   85.91    4.19
  -1   9   0   81.22    4.35
  -1   9   0   84.13    4.37
  -1   9   0   82.81    4.49
  -1   9   0   80.87    4.21
  -1   9   0   77.51    4.10
  -1   9   0   85.27    4.22
   0  -9   0    1.38    0.91
   0  -9   0   -0.31    0.73
   0  -9   0    0.62    0.86
   0  -9   0   -0.55    0.77
   0  -9   0    0.29    0.66
   0  -9   0    0.58    0.97
   0   9   0   -0.11    0.77
   0   9   0    0.70    0.73
   0   9   0    0.24    1.02
   0   9   0   -0.09    0.82
   0   9   0    0.30    0.83
   0   9   0   -0.47    0.72
   0   9   0   -0.73    0.93
  -1  -9   0   26.84    2.23
  -1  -9   0   30.29    2.03
  -1  -9   0   30.66    2.08
  -1  -9   0   27.81    2.33
  -1  -9   0   28.60    2.06
  -1  -9   0   30.49    2.39
   1   9   0   31.76    2.14
   1   9   0   27.52    2.23
   1   9   0   28.67    2.29
   1   9   0   27.63    2.10
   1   9   0   30.13    2.25
   1   9   0   30.11    2.09
   1   9   0   29.23    1.99
  -2  -9   0   70.57    3.61
  -2  -9   0   68.72    3.74
  -2  -9   0   67.40    3.61
  -2  -9   0   66.60    3.58
  -2  -9   0   73.33    3.83
  -2  -9   0   65.81    3.72
   2   9   0   69.49    3.72
   2   9   0   69.61    3.64
   2   9   0   70.58    3.76
   2   9   0   67.00    3.73
   2   9   0   68.79    3.60
   2   9   0   69.82    3.61
  -3  -9   0    2.17    0.94
  -3  -9   0    2.80    0.90
  -3  -9   0    3.59    0.83
  -3  -9   0    4.54    1.10
  -3  -9   0    2.18    0.96
  -3  -9   0    3.22    0.92
  -3  -9   0    1.32    1.19
  -3  -9   0    4.01    1.07
   3   9   0    2.17    0.88
   3   9   0    3.37    1.08
   3   9   0    2.04    0.91
   3   9   0    2.86    0.89
   3   9   0    2.30    0.87
   3   9   0    3.93    0.97
  -4  -9   0   77.64    4.16
  -4  -9   0   80.29    4.71
  -4  -9   0   74.55    3.95
  -4  -9   0   73.28    3.65
  -4  -9   0   73.09    3.88
  -4  -9   0   78.62    4.07
  -4  -9   0   77.52    4.04
   4   9   0   74.70    3.94
   4   9   0   82.55    3.95
   4   9   0   77.45    4.11
   4   9   0   80.03    3.96
   4   9   0   70.55    4.06
   4   9   0   77.26    4.06
   4   9   0   74.34    4.19
   4   9   0   76.85    4.66
  -5  -9   0   63.25    4.37
  -5  -9   0   61.62    3.24
  -5  -9   0   65.84    3.93
  -5  -9   0   65.28    3.39
  -5  -9   0   68.74    3.52
  -5  -9   0   65.09    3.77
  -5  -9   0   62.67    3.02
  -5  -9   0   65.50    3.61
   5   9   0   60.46    3.60
   5   9   0   64.54    3.52
   5   9   0   69.14    3.72
   5   9   0   65.83    3.59
   5   9   0   68.90    3.63
   5   9   0   63.97    3.71
   5   9   0   62.75    3.48
   5   9   0   58.33    3.91
  -6  -9   0   22.20    2.50
  -6  -9   0   22.29    2.07
  -6  -9   0   21.18    1.71
  -6  -9   0   21.63    1.78
  -6  -9   0   18.79    1.71
  -6  -9   0   21.58    2.00
  -6  -9   0   21.11    2.42
  -6  -9   0   18.92    3.04
  -6  -9   0   23.19    2.70
   6   9   0   21.62    1.92
   6   9   0   23.82    2.06
   6   9   0   17.87    2.34
   6   9   0   14.60    2.44
   6   9   0   20.59    2.24
   6   9   0   22.25    2.01
   6   9   0   22.04    1.96
   6   9   0   22.93    2.25
  -7  -9   0    9.83    1.74
  -7  -9   0   10.72    1.39
  -7  -9   0   12.33    2.37
  -7  -9   0    9.94    1.36
  -7  -9   0   10.69    1.17
  -7  -9   0   12.25    1.57
  -7  -9   0   11.65    1.91
  -7  -9   0   11.15    1.26
   7   9   0    9.61    1.35
   7   9   0    9.96    1.81
   7   9   0   13.28    1.86
   7   9   0   10.16    1.36
   7   9   0    9.69    1.60
   7   9   0   12.02    1.50
   7   9   0   11.10    1.40
   7   9   0   13.60    1.80
  -8  -9   0   50.16    3.07
  -8  -9   0   52.98    3.90
  -8  -9   0   47.41    2.81
  -8  -9   0   48.95    2.70
  -8  -9   0   48.62    4.70
  -8  -9   0   52.44    3.05
  -8  -9   0   46.47    3.74
  -8  -9   0   49.65    3.11
  -8  -9   0   56.42    4.87
  -8  -9   0   52.19    4.00
   8   9   0   53.60    3.12
   8   9   0   51.36    3.17
   8   9   0   44.92    4.12
   8   9   0   46.77    3.53
   8   9   0   48.75    3.71
   8   9   0   54.04    3.15
   8   9   0   52.01    3.29
   8   9   0   48.46    3.20
  -9  -9   0   27.37    2.32
  -9  -9   0   24.01    2.38
  -9  -9   0   22.16    1.51
  -9  -9   0   26.91    4.20
  -9  -9   0   22.86    3.48
  -9  -9   0   20.83    4.23
  -9  -9   0   23.27    1.48
  -9  -9   0   21.33    3.08
   9   9   0   25.08    2.85
   9   9   0   28.67    2.36
   9   9   0   23.27    2.33
   9   9   0   22.22    2.39
   9   9   0   23.41    2.40
   9   9   0   25.81    3.60
   9   9   0   24.46    2.28
   9   9   0   29.33    3.57
 -10  -9   0   -0.63    1.93
 -10  -9   0    1.95    2.04
 -10  -9   0    0.64    2.56
 -10  -9   0    0.40    2.42
 -10  -9   0    0.27    1.32
 -10  -9   0    1.96    2.01
 -10  -9   0   -0.66    1.18
  10   9   0    0.66    1.11
  10   9   0   -1.38    1.24
  10   9   0    0.62    1.25
  10   9   0   -0.76    1.70
  10   9   0    2.09    1.34
  10   9   0    1.51    1.63
  10   9   0   -2.00    1.14
  10   9   0   -1.08    1.54
 -11  -9   0   30.96    4.59
 -11  -9   0   23.07    2.39
 -11  -9   0   25.40    3.69
 -11  -9   0   33.29    5.56
 -11  -9   0   20.05    3.12
 -11  -9   0   30.40    5.78
 -11  -9   0   30.31    3.00
  11   9   0   32.24    4.01
  11   9   0   26.12    2.86
  11   9   0   23.69    3.19
  11   9   0   31.76    2.84
  11   9   0   28.53    2.84
  11   9   0   29.15    2.68
  11   9   0   31.35    3.60
   7 -10   0   10.84    2.93
   7 -10   0    8.54    1.71
   7 -10   0    8.79    1.83
   7 -10   0   11.07    2.63
   7 -10   0    9.01    2.65
  -7  10   0    7.78    3.36
  -7  10   0    4.30    3.53
  -7  10   0   11.12    3.37
  -7  10   0    8.69    2.67
   6 -10   0   18.48    2.22
   6 -10   0   17.77    2.80
   6 -10   0   21.65    3.37
   6 -10   0   17.72    2.32
   6 -10   0   21.64    3.51
   6 -10   0   22.63    2.65
   6 -10   0   19.23    2.73
   6 -10   0   23.45    2.77
  -6  10   0   20.43    2.75
  -6  10   0   29.92    5.11
  -6  10   0   20.72    2.79
  -6  10   0   20.49    3.64
  -6  10   0   23.52    3.46
   5 -10   0    3.95    2.01
   5 -10   0    0.14    2.41
   5 -10   0    1.25    1.22
   5 -10   0    1.94    1.43
   5 -10   0    0.58    1.52
   5 -10   0   -0.61    2.42
   5 -10   0    0.05    1.51
   5 -10   0    2.39    0.72
   5 -10   0    1.81    1.60
   5 -10   0    1.54    1.47
  -5  10   0    3.06    2.26
  -5  10   0    2.34    0.68
  -5  10   0    3.04    1.40
  -5  10   0    2.60    2.67
  -5  10   0    2.66    1.81
  -5  10   0   -0.85    2.15
  -5  10   0    0.51    1.64
   4 -10   0    2.96    2.47
   4 -10   0    2.38    1.75
   4 -10   0    0.19    1.31
   4 -10   0    1.09    1.13
   4 -10   0    0.21    0.74
   4 -10   0    2.24    1.75
   4 -10   0    2.90    1.32
   4 -10   0    1.82    1.80
   4 -10   0    1.24    1.26
   4 -10   0    1.69    1.22
  -4  10   0    0.77    0.99
  -4  10   0    1.67    0.91
  -4  10   0    0.97    1.02
  -4  10   0    0.61    1.50
  -4  10   0   -0.25    1.24
  -4  10   0    1.60    2.14
  -4  10   0    2.93    1.85
  -4  10   0    0.84    0.85
  -4  10   0    1.89    1.49
  -4  10   0    3.57    1.99
   3 -10   0   56.14    2.98
   3 -10   0   61.25    3.94
   3 -10   0   58.63    3.52
   3 -10   0   63.04    4.08
   3 -10   0   53.37    4.16
   3 -10   0   58.09    4.12
   3 -10   0   49.96    3.88
   3 -10   0   58.99    4.03
   3 -10   0   63.94    3.67
   3 -10   0   53.95    3.44
  -3  10   0   48.61    4.28
  -3  10   0   59.61    3.18
  -3  10   0   57.21    3.60
  -3  10   0   61.60    3.70
  -3  10   0   53.30    3.14
  -3  10   0   56.89    3.35
  -3  10   0   58.86    3.04
  -3  10   0   54.96    4.55
   2 -10   0   32.88    2.56
   2 -10   0   33.02    3.03
   2 -10   0   34.97    2.61
   2 -10   0   32.04    2.94
   2 -10   0   30.46    2.12
   2 -10   0   33.34    2.98
   2 -10   0   33.01    2.71
   2 -10   0   34.27    3.03
   2 -10   0   33.02    2.79
  -2  10   0   34.11    2.71
  -2  10   0   29.39    2.33
  -2  10   0   33.16    2.72
  -2  10   0   30.72    1.91
  -2  10   0   30.94    2.45
   1 -10   0    8.41    1.57
   1 -10   0   12.62    1.53
   1 -10   0    9.97    1.42
   1 -10   0   11.14    1.41
   1 -10   0   12.41    1.74
   1 -10   0    8.03    1.39
   1 -10   0   10.25    2.56
   1 -10   0    7.62    2.09
  -1  10   0    8.96    1.28
  -1  10   0   14.24    1.64
  -1  10   0    8.65    1.41
  -1  10   0   12.11    1.47
  -1  10   0   12.29    1.30
  -1  10   0   11.96    1.40
  -1  10   0   11.00    1.47
   0 -10   0   79.29    4.24
   0 -10   0   83.44    4.29
   0 -10   0   78.69    4.41
   0 -10   0   79.63    4.09
   0 -10   0   80.60    4.43
   0 -10   0   80.84    4.49
   0 -10   0   83.17    4.24
   0 -10   0   79.28    4.40
   0  10   0   84.76    4.48
   0  10   0   80.79    4.21
   0  10   0   77.60    4.27
   0  10   0   83.38    4.25
   0  10   0   82.36    4.11
  -1 -10   0   56.75    3.36
  -1 -10   0   56.61    3.20
  -1 -10   0   56.47    3.45
  -1 -10   0   55.91    3.49
  -1 -10   0   52.98    3.78
  -1 -10   0   56.22    3.31
  -1 -10   0   56.19    3.75
  -1 -10   0   57.14    3.54
   1  10   0   60.18    3.49
   1  10   0   62.92    3.23
   1  10   0   57.42    3.34
   1  10   0   56.37    3.47
   1  10   0   55.47    3.39
   1  10   0   57.37    3.56
   1  10   0   62.05    3.33
  -2 -10   0   16.90    1.81
  -2 -10   0   16.30    1.81
  -2 -10   0   14.26    1.79
  -2 -10   0   16.09    1.74
  -2 -10   0   13.36    1.68
  -2 -10   0   13.06    1.74
  -2 -10   0   13.79    1.98
   2  10   0   15.78    1.78
   2  10   0   14.31    1.72
   2  10   0   15.13    1.83
   2  10   0   13.64    1.96
   2  10   0   12.80    1.73
   2  10   0   14.07    2.01
  -3 -10   0   33.72    2.51
  -3 -10   0   33.52    2.40
  -3 -10   0   30.46    2.50
  -3 -10   0   28.87    2.15
  -3 -10   0   27.94    2.61
  -3 -10   0   37.80    3.01
  -3 -10   0   31.54    2.32
   3  10   0   25.78    2.47
   3  10   0   30.42    2.34
   3  10   0   31.00    2.39
   3  10   0   33.55    2.12
   3  10   0   36.66    2.56
   3  10   0   31.64    2.43
   3  10   0   32.70    2.56
  -4 -10   0   85.97    4.32
  -4 -10   0   89.06    4.76
  -4 -10   0   90.23    4.73
  -4 -10   0   91.10    4.57
  -4 -10   0   93.77    5.38
  -4 -10   0   86.75    4.85
  -4 -10   0   87.76    4.58
  -4 -10   0   90.97    4.76
   4  10   0   94.31    4.81
   4  10   0   88.70    4.77
   4  10   0   88.92    4.70
   4  10   0   92.92    4.56
   4  10   0   95.21    4.82
   4  10   0   88.52    5.51
   4  10   0   92.92    4.66
  -5 -10   0   15.56    2.31
  -5 -10   0   16.22    1.80
  -5 -10   0   19.05    2.08
  -5 -10   0   17.56    1.98
  -5 -10   0   14.89    2.80
  -5 -10   0   18.54    1.39
   5  10   0   18.50    2.13
   5  10   0   16.98    2.23
   5  10   0   19.77    2.18
   5  10   0   18.78    2.11
   5  10   0   18.51    2.26
   5  10   0   18.75    2.05
   5  10   0   19.49    2.02
   5  10   0   17.59    1.97
  -6 -10   0   14.54    2.48
  -6 -10   0   17.10    1.82
  -6 -10   0   17.60    1.61
  -6 -10   0   11.08    1.81
  -6 -10   0   19.49    1.72
  -6 -10   0   12.34    1.46
  -6 -10   0   17.90    3.16
  -6 -10   0   15.72    1.58
   6  10   0   14.98    2.03
   6  10   0   15.36    1.72
   6  10   0   17.55    2.10
   6  10   0   17.43    1.99
   6  10   0   11.52    1.60
   6  10   0   13.18    1.54
   6  10   0    9.85    1.64
  -7 -10   0   77.97    4.46
  -7 -10   0   68.06    5.30
  -7 -10   0   69.48    4.73
  -7 -10   0   70.73    4.09
  -7 -10   0   68.90    3.77
  -7 -10   0   69.78    3.74
  -7 -10   0   68.14    4.58
  -7 -10   0   71.35    3.77
   7  10   0   71.70    4.02
   7  10   0   81.69    4.59
   7  10   0   71.02    4.27
   7  10   0   73.81    4.06
   7  10   0   76.20    4.04
   7  10   0   73.22    4.48
   7  10   0   71.95    4.32
   7  10   0   70.77    4.14
  -8 -10   0   19.87    3.15
  -8 -10   0   20.15    2.47
  -8 -10   0   19.29    3.42
  -8 -10   0   22.41    4.02
  -8 -10   0   19.42    2.01
  -8 -10   0   15.34    1.83
  -8 -10   0   18.91    2.08
  -8 -10   0   19.60    1.82
  -8 -10   0   17.45    2.25
   8  10   0   20.95    2.71
   8  10   0   20.28    2.34
   8  10   0   20.09    2.40
   8  10   0   18.26    2.26
   8  10   0   21.67    2.45
   8  10   0   19.76    2.46
   8  10   0   20.02    2.27
  -9 -10   0   -0.19    0.78
  -9 -10   0   -0.61    1.40
  -9 -10   0    1.89    1.26
  -9 -10   0   -0.89    2.26
  -9 -10   0    0.60    2.50
  -9 -10   0   -1.07    1.88
  -9 -10   0   -2.74    1.73
  -9 -10   0   -0.52    0.93
  -9 -10   0    0.44    1.21
  -9 -10   0   -2.95    1.67
   9  10   0   -2.60    2.06
   9  10   0    2.98    1.41
   9  10   0    0.23    1.20
   9  10   0   -0.52    1.13
   9  10   0   -1.84    1.40
   9  10   0   -2.58    1.42
   9  10   0   -0.75    1.35
   9  10   0   -1.18    1.14
 -10 -10   0   30.32    5.42
 -10 -10   0   30.18    4.09
 -10 -10   0   21.44    2.72
 -10 -10   0   27.21    4.13
 -10 -10   0   21.23    3.11
 -10 -10   0   27.71    5.09
  10  10   0   23.27    2.68
  10  10   0   27.72    3.05
  10  10   0   26.15    3.48
  10  10   0   24.35    2.67
  10  10   0   27.28    2.77
  10  10   0   26.48    3.37
  10  10   0   22.13    2.86
  10  10   0   18.64    2.45
 -11 -10   0   46.74    6.51
 -11 -10   0   35.99    4.15
 -11 -10   0   41.50    5.89
 -11 -10   0   44.49    4.83
 -11 -10   0   39.89    5.05
  11  10   0   35.44    3.15
  11  10   0   29.25    3.71
  11  10   0   30.95    4.44
  11  10   0   29.42    3.23
  11  10   0   39.57    3.33
   6 -11   0    0.90    1.62
   6 -11   0   -0.32    2.37
   6 -11   0    0.73    2.19
   6 -11   0    1.86    1.63
   6 -11   0    1.06    2.51
  -6  11   0    5.65    3.10
  -6  11   0   -1.62    1.64
  -6  11   0    0.90    3.13
  -6  11   0    1.29    2.31
  -6  11   0    1.59    3.23
   5 -11   0    0.19    2.93
   5 -11   0    4.16    1.73
   5 -11   0    1.42    2.06
   5 -11   0    3.65    1.61
   5 -11   0    3.30    1.55
   5 -11   0    2.13    2.08
   5 -11   0    1.03    1.83
  -5  11   0    4.50    2.13
  -5  11   0    5.05    2.88
  -5  11   0    2.93    1.67
  -5  11   0    3.06    0.87
  -5  11   0    7.53    3.29
  -5  11   0    6.12    2.52
   4 -11   0   23.04    1.78
   4 -11   0   21.02    3.33
   4 -11   0   18.11    2.59
   4 -11   0   26.62    2.71
   4 -11   0   20.86    2.97
   4 -11   0   19.25    2.65
   4 -11   0   20.73    2.60
   4 -11   0   26.22    2.88
   4 -11   0   18.26    2.85
  -4  11   0   26.52    4.22
  -4  11   0   23.56    2.45
  -4  11   0   21.29    1.95
  -4  11   0   23.31    3.06
  -4  11   0   24.97    3.70
  -4  11   0   24.97    2.10
  -4  11   0   21.92    2.95
  -4  11   0   24.80    2.86
   3 -11   0   31.12    2.66
   3 -11   0   27.49    3.01
   3 -11   0   29.87    2.80
   3 -11   0   40.42    4.49
   3 -11   0   27.28    4.49
   3 -11   0   33.03    3.66
   3 -11   0   28.07    3.37
   3 -11   0   33.43    3.19
   3 -11   0   31.01    2.12
   3 -11   0   33.47    2.93
  -3  11   0   27.02    3.25
  -3  11   0   35.27    4.19
  -3  11   0   37.35    3.04
  -3  11   0   31.10    2.97
  -3  11   0   26.59    2.43
  -3  11   0   28.81    2.38
   2 -11   0   -0.54    1.48
   2 -11   0   -1.77    1.19
   2 -11   0    1.49    1.44
   2 -11   0    0.65    1.66
   2 -11   0    0.02    1.58
   2 -11   0   -0.19    0.86
   2 -11   0    0.71    1.37
   2 -11   0   -1.21    1.45
   2 -11   0   -1.72    1.10
  -2  11   0   -0.33    1.29
  -2  11   0   -1.52    1.62
  -2  11   0   -1.85    1.01
  -2  11   0    0.93    1.34
  -2  11   0   -0.19    1.18
  -2  11   0   -2.19    1.18
  -2  11   0   -1.16    1.44
   1 -11   0   31.85    3.00
   1 -11   0   30.27    2.64
   1 -11   0   30.82    2.84
   1 -11   0   32.54    2.86
   1 -11   0   35.42    2.73
   1 -11   0   30.57    2.94
   1 -11   0   27.33    2.96
   1 -11   0   32.29    2.31
  -1  11   0   31.13    2.67
  -1  11   0   28.58    2.98
  -1  11   0   31.07    2.47
  -1  11   0   29.47    2.55
  -1  11   0   34.85    2.45
  -1  11   0   31.67    2.91
   0 -11   0   26.03    2.17
   0 -11   0   24.67    2.66
   0 -11   0   27.49    2.65
   0 -11   0   21.14    2.58
   0 -11   0   22.34    2.39
   0 -11   0   23.77    2.73
   0  11   0   29.01    2.20
   0  11   0   23.49    2.25
   0  11   0   22.45    2.64
   0  11   0   28.84    2.51
   0  11   0   28.07    2.93
   0  11   0   26.86    2.33
  -1 -11   0    1.24    1.03
  -1 -11   0    0.31    1.14
  -1 -11   0    0.69    1.20
  -1 -11   0    1.15    1.06
  -1 -11   0   -0.08    1.39
  -1 -11   0    1.40    1.21
   1  11   0    2.96    1.26
   1  11   0    1.00    1.26
   1  11   0   -0.33    1.11
   1  11   0    1.97    1.00
   1  11   0    0.52    1.20
   1  11   0    0.00    1.03
   1  11   0    0.94    1.38
  -2 -11   0   11.03    1.71
  -2 -11   0    6.33    1.37
  -2 -11   0   11.00    1.54
  -2 -11   0    7.70    1.47
  -2 -11   0   12.45    1.85
  -2 -11   0    9.25    1.41
  -2 -11   0    8.73    1.47
   2  11   0    9.09    1.37
   2  11   0   11.47    1.81
   2  11   0   10.45    1.56
   2  11   0   10.38    1.38
   2  11   0    9.39    1.56
   2  11   0    9.56    1.70
   2  11   0    9.86    1.60
  -3 -11   0   40.13    3.29
  -3 -11   0   44.80    2.90
  -3 -11   0   45.98    3.52
  -3 -11   0   44.71    3.13
  -3 -11   0   41.49    2.74
  -3 -11   0   47.92    2.98
  -3 -11   0   40.07    3.07
  -3 -11   0   44.64    3.19
   3  11   0   45.46    2.63
   3  11   0   45.51    3.15
   3  11   0   47.99    3.23
   3  11   0   38.68    3.22
   3  11   0   42.82    3.14
   3  11   0   42.77    2.93
   3  11   0   37.85    3.00
  -4 -11   0   28.11    2.81
  -4 -11   0   24.64    2.55
  -4 -11   0   25.72    2.26
  -4 -11   0   26.10    1.99
  -4 -11   0   22.85    2.61
  -4 -11   0   24.95    2.48
  -4 -11   0   25.40    2.38
  -4 -11   0   21.47    2.97
   4  11   0   25.95    2.56
   4  11   0   24.42    2.22
   4  11   0   27.12    2.55
   4  11   0   25.77    2.35
   4  11   0   25.45    2.63
   4  11   0   27.44    2.61
  -5 -11   0    1.35    1.70
  -5 -11   0    0.76    0.99
  -5 -11   0   -0.15    1.09
  -5 -11   0    0.18    1.52
  -5 -11   0    0.78    0.79
  -5 -11   0    2.15    1.16
   5  11   0    0.21    1.15
   5  11   0    1.64    1.33
   5  11   0    0.83    1.21
   5  11   0    0.57    1.25
   5  11   0    0.21    1.27
  -6 -11   0   51.47    3.21
  -6 -11   0   51.75    2.91
  -6 -11   0   49.86    3.32
  -6 -11   0   52.56    3.47
  -6 -11   0   49.83    3.90
  -6 -11   0   49.01    2.83
  -6 -11   0   54.56    3.05
  -6 -11   0   51.37    4.61
   6  11   0   57.92    3.81
   6  11   0   55.52    3.52
   6  11   0   54.41    3.59
   6  11   0   50.43    3.64
   6  11   0   47.96    3.40
   6  11   0   48.48    3.54
   6  11   0   46.84    3.35
   6  11   0   58.97    3.73
  -7 -11   0   34.18    2.46
  -7 -11   0   38.30    2.85
  -7 -11   0   33.54    3.19
  -7 -11   0   38.30    3.04
  -7 -11   0   35.68    4.20
  -7 -11   0   36.94    2.67
  -7 -11   0   41.67    3.78
  -7 -11   0   36.14    2.48
   7  11   0   34.78    3.01
   7  11   0   34.49    2.91
   7  11   0   36.58    3.07
   7  11   0   36.57    2.90
   7  11   0   39.34    3.49
   7  11   0   42.72    3.32
   7  11   0   41.17    3.29
   7  11   0   42.39    3.54
  -8 -11   0    3.84    2.35
  -8 -11   0    2.45    1.32
  -8 -11   0   -0.45    1.34
  -8 -11   0    1.74    1.19
  -8 -11   0    0.96    1.76
  -8 -11   0    3.45    2.46
  -8 -11   0    1.08    1.07
   8  11   0    2.90    1.51
   8  11   0    2.11    1.58
   8  11   0    2.57    1.31
   8  11   0    2.60    2.41
   8  11   0    2.60    1.46
   8  11   0    3.74    1.63
  -9 -11   0   11.86    1.40
  -9 -11   0   11.18    2.56
  -9 -11   0   14.44    2.74
  -9 -11   0   12.47    3.32
  -9 -11   0   12.53    3.23
  -9 -11   0   11.11    1.77
  -9 -11   0   14.65    2.17
  -9 -11   0   14.37    2.69
  -9 -11   0    9.29    1.45
   9  11   0   10.74    2.65
   9  11   0    9.61    1.74
   9  11   0   11.04    1.98
   9  11   0   10.28    1.81
   9  11   0    8.96    2.03
   9  11   0   10.89    1.83
   9  11   0    7.68    1.92
 -10 -11   0   45.22    5.72
 -10 -11   0   57.50    6.50
 -10 -11   0   43.98    3.54
 -10 -11   0   37.56    2.42
 -10 -11   0   42.40    2.44
 -10 -11   0   44.14    4.65
 -10 -11   0   47.52    4.94
  10  11   0   39.84    4.41
  10  11   0   40.92    3.56
  10  11   0   49.66    3.99
  10  11   0   44.52    3.49
  10  11   0   42.46    4.03
 -11 -11   0   12.67    3.45
 -11 -11   0    8.01    3.89
 -11 -11   0    7.01    3.22
 -11 -11   0   11.13    2.87
 -11 -11   0   12.05    3.38
  11  11   0   11.39    1.87
  11  11   0    9.56    2.48
  11  11   0   13.22    2.78
   5 -12   0    9.07    3.30
   5 -12   0    9.11    2.04
   5 -12   0    8.45    1.96
   5 -12   0    8.61    2.89
   5 -12   0   10.31    2.78
  -5  12   0    7.68    1.15
  -5  12   0   10.88    2.56
  -5  12   0   11.27    3.90
  -5  12   0   11.93    4.16
  -5  12   0    5.79    2.04
  -5  12   0   13.51    3.27
   4 -12   0   12.16    3.30
   4 -12   0   15.72    2.71
   4 -12   0   14.26    2.62
   4 -12   0   14.45    2.46
   4 -12   0   14.02    2.13
   4 -12   0   15.05    2.44
  -4  12   0   13.79    3.38
  -4  12   0   18.85    2.21
  -4  12   0   14.33    1.88
  -4  12   0   16.77    4.00
  -4  12   0   16.77    3.25
  -4  12   0   11.28    2.17
  -4  12   0   15.03    2.28
  -4  12   0   18.67    3.94
   3 -12   0    1.43    1.92
   3 -12   0   -1.16    1.84
   3 -12   0    4.19    2.32
   3 -12   0    0.20    0.99
   3 -12   0   -0.37    2.20
   3 -12   0   -0.82    3.02
   3 -12   0    1.73    1.56
   3 -12   0   -1.01    1.20
   3 -12   0    5.07    2.02
   3 -12   0   -0.70    1.49
  -3  12   0   -0.26    1.73
  -3  12   0   -1.95    1.17
  -3  12   0   -2.14    1.63
  -3  12   0   -1.61    1.45
  -3  12   0   -1.00    1.30
  -3  12   0    1.08    2.36
   2 -12   0    9.08    1.92
   2 -12   0    8.38    2.82
   2 -12   0    9.43    1.98
   2 -12   0   11.44    1.39
   2 -12   0    4.53    2.79
   2 -12   0   14.70    2.35
   2 -12   0   11.91    1.86
   2 -12   0    8.41    2.03
  -2  12   0   11.23    2.00
  -2  12   0   11.46    1.80
  -2  12   0    9.76    1.58
  -2  12   0   12.76    1.97
  -2  12   0   11.11    2.65
   1 -12   0   29.80    2.49
   1 -12   0   27.38    3.37
   1 -12   0   27.31    3.27
   1 -12   0   35.41    3.47
   1 -12   0   30.83    2.92
   1 -12   0   29.69    3.27
   1 -12   0   39.08    3.44
   1 -12   0   35.18    3.58
  -1  12   0   26.42    2.67
  -1  12   0   30.67    2.99
  -1  12   0   33.71    3.18
  -1  12   0   33.20    2.83
  -1  12   0   24.09    3.79
  -1  12   0   35.04    2.65
   0 -12   0    2.07    1.35
   0 -12   0   -0.80    1.54
   0 -12   0    2.23    1.42
   0 -12   0    1.26    1.25
   0 -12   0    2.18    1.50
   0 -12   0   -0.98    1.43
   0 -12   0    0.75    1.42
   0  12   0    2.11    1.34
   0  12   0    1.78    1.16
   0  12   0    1.75    1.21
   0  12   0    2.76    1.46
   0  12   0    2.12    1.55
   0  12   0    2.31    1.52
  -1 -12   0   11.77    1.58
  -1 -12   0   12.74    1.93
  -1 -12   0    9.68    1.61
  -1 -12   0   13.64    2.02
  -1 -12   0    8.13    1.84
  -1 -12   0   14.30    1.89
   1  12   0   15.05    2.26
   1  12   0   12.32    1.86
   1  12   0   12.09    1.67
   1  12   0   12.29    1.63
   1  12   0   11.06    1.76
   1  12   0   16.31    2.13
  -2 -12   0   87.16    5.13
  -2 -12   0   92.12    4.94
  -2 -12   0   83.75    4.84
  -2 -12   0   96.27    5.34
  -2 -12   0   91.78    5.12
  -2 -12   0   90.51    5.13
  -2 -12   0   95.98    5.21
   2  12   0   92.72    5.16
   2  12   0   94.60    4.38
   2  12   0   90.98    5.28
   2  12   0   84.08    5.06
   2  12   0   86.49    4.82
   2  12   0   94.21    5.22
   2  12   0   84.40    4.87
  -3 -12   0   27.55    3.15
  -3 -12   0   27.39    2.86
  -3 -12   0   25.90    2.98
  -3 -12   0   34.48    2.68
  -3 -12   0   32.69    2.89
  -3 -12   0   25.69    3.31
  -3 -12   0   30.60    2.52
   3  12   0   31.79    2.70
   3  12   0   27.00    2.25
   3  12   0   28.81    2.98
   3  12   0   32.42    2.95
   3  12   0   29.05    2.98
   3  12   0   28.05    2.75
   3  12   0   32.68    3.05
   3  12   0   26.30    2.92
  -4 -12   0   -1.09    1.03
  -4 -12   0    1.11    1.33
  -4 -12   0    3.47    1.78
  -4 -12   0    1.65    1.45
  -4 -12   0    3.02    1.55
  -4 -12   0    2.29    1.58
  -4 -12   0    1.31    1.22
   4  12   0    2.62    1.41
   4  12   0   -0.04    1.32
   4  12   0    0.40    1.48
   4  12   0    4.44    1.26
   4  12   0    1.40    1.38
   4  12   0    0.06    1.36
  -5 -12   0   43.89    2.79
  -5 -12   0   45.66    3.79
  -5 -12   0   48.36    3.21
  -5 -12   0   52.68    3.58
  -5 -12   0   52.29    4.39
  -5 -12   0   43.10    3.52
   5  12   0   52.73    3.45
   5  12   0   44.99    3.54
   5  12   0   49.54    3.69
   5  12   0   51.84    3.67
   5  12   0   45.60    3.38
   5  12   0   52.96    3.71
  -6 -12   0   39.40    3.82
  -6 -12   0   43.13    4.02
  -6 -12   0   41.13    2.41
  -6 -12   0   44.69    3.14
  -6 -12   0   43.85    3.44
  -6 -12   0   43.57    2.69
  -6 -12   0   44.77    4.46
  -6 -12   0   41.89    3.30
   6  12   0   46.54    3.27
   6  12   0   46.55    3.51
   6  12   0   43.14    3.65
   6  12   0   43.31    3.54
   6  12   0   47.08    3.66
   6  12   0   40.31    3.43
   6  12   0   48.92    3.66
  -7 -12   0   -0.30    1.07
  -7 -12   0   -2.09    1.96
  -7 -12   0    2.56    1.43
  -7 -12   0    0.15    1.15
  -7 -12   0    0.86    1.04
  -7 -12   0    0.51    1.73
  -7 -12   0    0.35    1.95
  -7 -12   0    0.11    1.44
   7  12   0    2.81    1.50
   7  12   0   -1.23    1.56
   7  12   0    0.46    1.60
   7  12   0   -1.19    1.73
   7  12   0    1.88    1.47
   7  12   0   -0.89    1.34
  -8 -12   0   12.37    1.85
  -8 -12   0   13.63    2.57
  -8 -12   0   13.30    2.03
  -8 -12   0   10.79    1.62
  -8 -12   0   10.95    1.85
   8  12   0   13.51    2.70
   8  12   0   12.51    2.26
   8  12   0   20.11    2.70
   8  12   0   14.88    2.68
   8  12   0   12.54    1.91
   8  12   0   12.01    2.29
   8  12   0   11.98    1.97
  -9 -12   0   40.13    3.51
  -9 -12   0   37.02    4.52
  -9 -12   0   29.23    2.70
  -9 -12   0   27.00    5.09
  -9 -12   0   30.19    5.83
  -9 -12   0   30.21    3.10
   9  12   0   36.32    3.76
   9  12   0   28.35    4.03
   9  12   0   31.37    4.79
   9  12   0   37.88    3.98
   9  12   0   35.31    3.50
   9  12   0   24.79    3.43
   9  12   0   30.65    3.33
 -10 -12   0   10.02    2.03
 -10 -12   0    8.56    3.10
 -10 -12   0    6.25    3.05
 -10 -12   0    8.24    1.38
 -10 -12   0    6.71    2.69
 -10 -12   0   10.71    4.19
  10  12   0   12.70    2.67
  10  12   0   10.39    2.02
  10  12   0    8.79    1.98
  10  12   0   11.43    2.30
  10  12   0    7.87    2.12
   4 -13   0    4.83    2.71
   4 -13   0    1.59    1.94
   4 -13   0    0.77    2.68
   4 -13   0    3.82    1.89
  -4  13   0   -1.85    2.17
  -4  13   0   -3.51    3.27
  -4  13   0    1.12    2.21
  -4  13   0    1.66    1.51
  -4  13   0    0.30    3.02
  -4  13   0   -1.93    3.44
   3 -13   0   10.02    3.20
   3 -13   0   14.11    2.36
   3 -13   0   12.33    2.63
   3 -13   0   10.65    2.09
   3 -13   0    7.20    2.46
   3 -13   0    7.45    2.54
  -3  13   0   11.95    2.05
  -3  13   0   14.48    2.49
  -3  13   0    9.47    1.79
  -3  13   0   11.62    2.18
  -3  13   0   12.44    3.51
  -3  13   0   10.15    2.30
   2 -13   0   15.19    2.69
   2 -13   0   16.19    3.68
   2 -13   0   15.37    2.52
   2 -13   0   12.94    2.46
   2 -13   0   18.10    2.44
   2 -13   0   17.12    2.25
  -2  13   0   13.79    2.28
  -2  13   0   20.06    2.41
  -2  13   0   16.57    2.30
  -2  13   0   19.77    2.58
   1 -13   0    5.50    2.08
   1 -13   0    6.64    1.84
   1 -13   0    8.29    1.79
   1 -13   0    7.28    2.14
   1 -13   0    7.47    3.14
   1 -13   0    3.73    2.99
  -1  13   0    9.03    1.75
  -1  13   0    8.27    2.02
  -1  13   0    6.58    1.90
  -1  13   0    6.86    1.58
  -1  13   0    5.79    1.93
   0 -13   0   -1.28    1.47
   0 -13   0    3.79    1.84
   0 -13   0    1.46    2.07
   0 -13   0    0.40    1.43
   0 -13   0   -0.34    1.72
   0  13   0    1.37    1.42
   0  13   0    1.96    1.77
   0  13   0    2.68    1.47
   0  13   0    1.70    1.68
   0  13   0    3.70    1.57
   0  13   0    1.50    1.76
  -1 -13   0   19.57    2.60
  -1 -13   0   20.37    2.95
  -1 -13   0   21.49    3.30
   1  13   0   22.15    2.70
   1  13   0   19.62    2.62
   1  13   0   17.82    2.55
   1  13   0   13.64    2.05
   1  13   0   21.05    2.44
  -2 -13   0   36.11    3.22
  -2 -13   0   38.25    3.49
  -2 -13   0   39.12    3.88
  -2 -13   0   42.15    3.60
  -2 -13   0   39.94    3.92
   2  13   0   34.05    3.18
   2  13   0   36.31    3.49
   2  13   0   45.87    3.74
   2  13   0   42.05    4.71
   2  13   0   46.50    3.72
   2  13   0   34.85    3.58
   2  13   0   37.45    2.44
  -3 -13   0    6.17    2.67
  -3 -13   0   12.59    2.14
  -3 -13   0    8.48    1.99
  -3 -13   0   11.69    2.18
  -3 -13   0    7.90    1.97
  -3 -13   0    7.24    1.65
  -3 -13   0    9.98    2.07
   3  13   0    7.79    2.11
   3  13   0    9.63    1.73
   3  13   0    6.11    2.24
   3  13   0    9.91    2.10
   3  13   0    9.43    2.39
   3  13   0   10.02    2.31
   3  13   0    9.60    1.40
  -4 -13   0   40.66    3.61
  -4 -13   0   41.71    3.49
  -4 -13   0   39.80    3.98
  -4 -13   0   36.38    2.88
  -4 -13   0   38.60    3.92
  -4 -13   0   30.21    3.38
   4  13   0   40.21    3.42
   4  13   0   46.24    3.01
   4  13   0   32.33    3.68
   4  13   0   28.91    3.73
   4  13   0   41.27    3.57
  -5 -13   0   48.32    3.86
  -5 -13   0   41.27    3.70
  -5 -13   0   47.16    4.52
  -5 -13   0   40.58    3.74
  -5 -13   0   49.81    3.66
  -5 -13   0   41.90    2.93
   5  13   0   45.71    3.83
   5  13   0   55.09    5.21
   5  13   0   47.54    4.10
   5  13   0   47.69    3.83
   5  13   0   47.03    3.99
   5  13   0   42.96    4.03
  -6 -13   0    1.26    1.05
  -6 -13   0    0.28    1.56
  -6 -13   0    1.95    2.13
  -6 -13   0    0.43    1.37
  -6 -13   0    1.07    1.79
  -6 -13   0    1.31    1.14
  -6 -13   0   -1.02    1.57
   6  13   0    0.37    1.51
   6  13   0    6.05    2.00
   6  13   0    0.65    1.77
   6  13   0    4.75    1.87
   6  13   0    0.31    1.63
   6  13   0    0.64    2.16
  -7 -13   0   20.76    2.49
  -7 -13   0   24.56    2.77
  -7 -13   0   22.45    3.84
  -7 -13   0   31.82    4.62
  -7 -13   0   25.73    2.21
   7  13   0   21.55    2.83
   7  13   0   23.55    2.84
   7  13   0   22.54    2.87
   7  13   0   26.35    3.21
   7  13   0   27.21    3.46
   7  13   0   22.57    3.05
  -8 -13   0   46.29    5.66
  -8 -13   0   44.77    3.52
  -8 -13   0   56.58    4.92
  -8 -13   0   43.82    3.04
  -8 -13   0   46.32    4.04
  -8 -13   0   43.97    5.53
   8  13   0   50.06    4.89
   8  13   0   43.36    4.16
   8  13   0   42.96    4.70
   8  13   0   56.79    4.67
   8  13   0   41.06    4.17
   8  13   0   48.95    3.84
   8  13   0   48.88    3.99
  -9 -13   0    3.05    2.52
  -9 -13   0   10.13    1.72
  -9 -13   0    8.74    2.20
  -9 -13   0    3.90    2.94
  -9 -13   0   10.87    4.21
   9  13   0    4.96    1.85
   9  13   0    8.25    2.40
   9  13   0   11.04    2.56
   9  13   0   11.15    2.46
   9  13   0   13.03    2.97
   9  13   0   12.07    2.15
   2 -14   0    0.39    2.75
   2 -14   0   -0.50    2.58
   2 -14   0   -0.28    3.02
   2 -14   0    1.25    2.12
   2 -14   0    0.86    1.89
   2 -14   0    2.52    2.52
  -2  14   0   -0.89    1.73
  -2  14   0    1.51    2.31
  -2  14   0    2.27    2.19
  -2  14   0    2.90    2.17
   1 -14   0    0.96    2.50
   1 -14   0    2.23    2.19
   1 -14   0    1.01    3.29
   1 -14   0    2.85    1.96
   1 -14   0    2.17    2.33
   1 -14   0    1.81    1.87
  -1  14   0    0.82    1.71
  -1  14   0    0.04    2.11
  -1  14   0    2.06    2.23
  -1  14   0    2.45    2.16
  -1  14   0    2.39    2.00
   0 -14   0   17.66    2.75
   0 -14   0   15.44    3.21
   0 -14   0   21.43    2.75
   0 -14   0   20.12    2.49
   0 -14   0   15.91    2.74
   0 -14   0   19.21    2.53
   0 -14   0   21.89    5.70
   0  14   0   21.18    3.03
   0  14   0   18.33    2.69
   0  14   0   20.38    2.41
   0  14   0   23.32    3.03
   0  14   0   27.92    3.86
  -1 -14   0   25.85    3.13
  -1 -14   0   18.20    2.90
  -1 -14   0   15.14    2.40
  -1 -14   0   22.45    2.94
  -1 -14   0   20.19    2.58
   1  14   0   19.82    2.77
   1  14   0   22.38    3.03
   1  14   0   18.90    2.22
   1  14   0   18.02    2.30
  -2 -14   0   -2.03    1.67
  -2 -14   0    1.37    1.76
  -2 -14   0   -1.86    1.62
  -2 -14   0    0.97    1.89
  -2 -14   0   -1.02    1.55
   2  14   0    0.42    1.67
   2  14   0   -1.62    2.77
   2  14   0    0.64    2.23
   2  14   0   -0.17    1.58
  -3 -14   0   44.19    3.78
  -3 -14   0   51.11    3.92
  -3 -14   0   52.07    4.25
  -3 -14   0   55.31    4.46
  -3 -14   0   62.47    4.43
   3  14   0   52.16    3.98
   3  14   0   57.41    4.35
   3  14   0   55.24    3.20
   3  14   0   55.16    4.05
   3  14   0   36.98    4.54
  -4 -14   0   12.41    1.86
  -4 -14   0   10.97    2.50
  -4 -14   0    7.54    1.74
  -4 -14   0    9.30    2.46
   4  14   0   12.10    1.80
   4  14   0   12.29    2.26
   4  14   0   11.24    2.18
   4  14   0   10.17    1.92
  -5 -14   0    2.56    1.43
  -5 -14   0    0.36    1.97
  -5 -14   0    0.74    1.81
  -5 -14   0    1.66    2.00
  -5 -14   0    0.80    1.68
  -5 -14   0    3.33    2.30
   5  14   0    3.37    1.83
   5  14   0    1.54    1.96
  -6 -14   0   16.00    2.19
  -6 -14   0   15.70    2.45
  -6 -14   0   22.68    4.18
  -6 -14   0   12.91    1.61
  -6 -14   0   16.08    1.99
   6  14   0   12.89    2.42
   6  14   0   10.77    2.15
   6  14   0   16.18    2.57
   6  14   0   14.87    2.38
  -7 -14   0   31.32    6.49
  -7 -14   0   28.74    3.24
  -7 -14   0   28.24    2.30
  -7 -14   0   22.34    2.75
  -7 -14   0   34.93    4.33
   7  14   0   32.50    3.85
   7  14   0   24.01    3.65
   7  14   0   27.67    3.66
   7  14   0   29.09    3.96
  -8 -14   0    9.37    1.98
  -8 -14   0    8.20    1.45
  -8 -14   0    6.53    2.25
  -8 -14   0    9.91    2.79
  -8 -14   0    5.48    3.07
  -8 -14   0   11.57    2.42
   8  14   0   11.17    2.78
   8  14   0    5.23    2.10
   8  14   0    9.99    2.28
   8  14   0   10.99    2.98
   8  14   0   10.69    3.05
   0 -15   0   13.72    4.07
   0 -15   0   16.16    2.64
   0 -15   0   15.90    2.95
   0 -15   0   18.19    2.69
   0 -15   0   10.76    2.91
   0  15   0   15.65    2.56
   0  15   0   11.63    2.67
   0  15   0   14.87    2.41
   0  15   0   15.12    2.51
  -1 -15   0    2.36    2.39
  -1 -15   0    0.80    1.94
  -1 -15   0   -0.18    2.17
  -1 -15   0    1.41    2.15
  -1 -15   0    1.65    1.77
   1  15   0    2.62    2.21
   1  15   0    0.22    1.89
   1  15   0    0.05    2.63
   1  15   0    1.19    2.05
   1  15   0    0.98    2.01
  -2 -15   0   23.80    3.42
  -2 -15   0   21.49    2.77
  -2 -15   0   23.68    3.20
  -2 -15   0   17.80    2.73
  -2 -15   0   18.38    2.68
   2  15   0   17.52    2.77
   2  15   0   20.10    2.74
   2  15   0   17.49    3.32
   2  15   0   24.45    2.74
   2  15   0   23.33    3.17
  -3 -15   0   28.26    3.59
  -3 -15   0   32.99    4.04
  -3 -15   0   36.05    3.65
  -3 -15   0   33.79    4.41
  -3 -15   0   40.52    4.19
   3  15   0   33.25    3.70
   3  15   0   29.97    2.54
   3  15   0   35.22    4.00
   3  15   0   34.34    4.30
  -4 -15   0   -0.70    1.88
  -4 -15   0   -2.44    2.37
  -4 -15   0   -0.18    1.95
  -4 -15   0    1.23    1.81
  -4 -15   0   -1.10    2.14
   4  15   0    0.34    1.94
   4  15   0   -2.46    2.06
   4  15   0    0.37    2.21
   4  15   0    0.38    1.60
  -5 -15   0    2.60    1.81
  -5 -15   0    5.02    1.97
  -5 -15   0    5.53    2.33
  -5 -15   0    7.01    2.59
  -5 -15   0    6.22    3.25
   5  15   0    3.52    2.46
   5  15   0    4.97    2.16
   5  15   0    8.09    2.40
  -6 -15   0   26.54    3.54
  -6 -15   0   24.26    2.21
  -6 -15   0   28.84    3.59
  -6 -15   0   22.14    3.08
  -6 -15   0   22.99    4.67
  -6 -15   0   23.81    2.62
   6  15   0   22.30    2.82
   6  15   0   22.61    3.13
   6  15   0   30.92    4.32
  -7 -15   0   -0.02    2.78
  -7 -15   0    4.83    2.62
  -7 -15   0    6.14    2.60
  -7 -15   0    2.30    1.90
   7  15   0    2.76    2.27
   7  15   0    1.86    2.20
   7  15   0    0.62    2.31
   6  15  -1   -0.12    2.34
   6  15  -1    6.57    2.35
   6  15  -1    0.21    2.42
  -6 -15   1   -1.88    1.54
  -6 -15   1    1.23    2.28
  -6 -15   1    2.47    2.92
  -6 -15   1    3.13    2.62
  -6 -15   1    1.92    2.10
   5  15  -1   18.89    2.76
   5  15  -1   15.52    2.72
   5  15  -1   29.61    4.15
  -5 -15   1   19.49    2.37
  -5 -15   1   24.45    3.40
  -5 -15   1   20.00    3.56
  -5 -15   1   25.68    3.45
  -5 -15   1   16.42    2.80
   4  15  -1    7.19    2.31
   4  15  -1    8.45    2.32
   4  15  -1    7.49    2.58
  -4 -15   1    4.83    2.13
  -4 -15   1    6.20    2.03
  -4 -15   1    8.27    2.82
  -4 -15   1    7.45    2.73
  -4 -15   1    3.68    2.33
   3  15  -1    1.95    2.11
   3  15  -1    0.24    2.27
   3  15  -1   -2.43    1.93
  -3 -15   1   -4.25    1.92
  -3 -15   1    2.60    2.33
  -3 -15   1    5.17    2.65
  -3 -15   1    0.24    2.10
  -3 -15   1   -0.36    2.22
   2  15  -1   17.25    2.61
   2  15  -1   11.69    2.42
   2  15  -1   17.03    3.11
  -2 -15   1   16.66    3.19
  -2 -15   1   20.43    3.82
  -2 -15   1   12.59    2.83
  -2 -15   1   17.20    2.53
   1  15  -1   23.50    5.19
   1  15  -1   27.04    3.65
   1  15  -1   39.45    3.96
   1  15  -1   33.24    3.86
   1  15  -1   25.24    3.36
  -1 -15   1   28.78    4.22
  -1 -15   1   37.13    4.55
  -1 -15   1   32.44    3.95
  -1 -15   1   32.48    4.41
  -1 -15   1   32.14    3.96
   8  14  -1    5.25    2.13
   8  14  -1    7.66    2.54
  -8 -14   1    5.36    3.17
  -8 -14   1   10.20    2.68
  -8 -14   1    6.11    2.03
   7  14  -1    0.11    2.12
   7  14  -1   -1.67    2.26
   7  14  -1   -1.75    2.00
  -7 -14   1   -0.10    2.70
  -7 -14   1    3.50    1.79
  -7 -14   1    3.29    2.27
  -7 -14   1    1.99    2.47
   6  14  -1   15.14    2.47
   6  14  -1   17.58    2.66
   6  14  -1   23.73    2.72
   6  14  -1   22.89    3.54
  -6 -14   1   22.25    3.27
  -6 -14   1   21.05    2.37
  -6 -14   1   19.66    2.41
  -6 -14   1   18.99    3.54
  -6 -14   1   18.24    2.96
   5  14  -1   13.73    2.41
   5  14  -1   12.75    2.29
   5  14  -1   14.61    3.15
   5  14  -1   12.82    2.54
  -5 -14   1   10.57    1.97
  -5 -14   1   18.37    3.30
  -5 -14   1   16.42    1.89
  -5 -14   1    9.99    2.36
  -5 -14   1    8.36    2.76
  -5 -14   1   12.94    1.84
   4  14  -1   -1.52    1.75
   4  14  -1   -0.68    1.37
   4  14  -1    0.62    1.80
   4  14  -1   -0.32    1.72
  -4 -14   1    2.08    1.75
  -4 -14   1   -0.35    1.88
  -4 -14   1   -1.33    1.54
  -4 -14   1   -0.84    2.06
  -4 -14   1   -0.32    2.14
  -4 -14   1   -1.13    1.55
   3  14  -1   11.02    2.12
   3  14  -1   10.07    2.17
   3  14  -1    8.02    1.21
   3  14  -1    8.73    1.97
  -3 -14   1   11.61    2.33
  -3 -14   1   12.43    2.22
  -3 -14   1    9.28    2.27
  -3 -14   1    7.38    2.73
  -3 -14   1   10.08    2.52
  -3 -14   1    5.60    1.91
   2  14  -1   48.62    3.83
   2  14  -1   40.64    3.83
   2  14  -1   42.42    4.21
   2  14  -1   39.41    4.65
  -2 -14   1   43.51    4.30
  -2 -14   1   39.12    4.23
  -2 -14   1   49.99    4.29
  -2 -14   1   35.31    3.81
  -2 -14   1   46.41    3.92
  -2 -14   1   41.42    4.23
   1  14  -1    1.45    1.78
   1  14  -1    6.75    2.46
   1  14  -1    1.93    1.70
  -1 -14   1    8.09    2.27
  -1 -14   1    0.31    1.98
  -1 -14   1    3.68    2.23
  -1 -14   1    8.18    2.77
  -1 -14   1    5.05    1.93
  -1 -14   1    2.02    1.91
   0  14  -1    6.98    1.89
   0  14  -1    6.53    1.94
   0  14  -1    6.63    2.18
   0  14  -1    5.24    2.19
   0 -14   1    3.63    2.14
   0 -14   1    8.36    2.74
   0 -14   1    7.46    2.26
   0 -14   1    5.01    2.32
   0 -14   1    8.28    2.15
  -1  14  -1   15.62    2.27
  -1  14  -1   15.12    2.56
  -1  14  -1   16.84    2.72
  -1  14  -1   16.55    2.68
   1 -14   1   12.67    2.36
   1 -14   1   12.60    3.78
   1 -14   1   13.65    3.15
   1 -14   1   13.72    2.79
   1 -14   1   18.68    3.00
   1 -14   1   18.06    2.61
  -2  14  -1    4.97    2.42
  -2  14  -1    9.63    2.11
  -2  14  -1    7.14    3.27
  -2  14  -1   10.66    2.65
   2 -14   1   10.16    2.57
   2 -14   1   11.85    2.93
   2 -14   1    8.65    2.24
   2 -14   1   13.07    4.29
   2 -14   1   10.64    3.00
   2 -14   1    4.72    3.10
   9  13  -1    6.08    2.37
   9  13  -1   12.61    2.50
   9  13  -1    9.72    2.34
   9  13  -1   10.34    2.14
   9  13  -1    6.77    3.18
   9  13  -1   13.89    2.98
  -9 -13   1   17.35    4.51
  -9 -13   1   12.33    3.73
  -9 -13   1    8.78    3.15
  -9 -13   1    7.64    1.86
  -9 -13   1    7.06    2.23
   8  13  -1    2.11    2.15
   8  13  -1    1.72    1.80
   8  13  -1    3.25    2.63
   8  13  -1    0.50    2.32
   8  13  -1   -0.30    2.07
   8  13  -1    2.55    1.91
   8  13  -1    3.37    2.32
  -8 -13   1   -0.34    2.69
  -8 -13   1    2.37    1.65
  -8 -13   1    0.19    2.35
  -8 -13   1   -0.62    1.79
   7  13  -1   30.13    3.86
   7  13  -1   33.07    4.05
   7  13  -1   39.35    4.39
   7  13  -1   32.99    3.57
   7  13  -1   28.19    3.95
   7  13  -1   37.74    3.50
   7  13  -1   37.39    3.92
  -7 -13   1   33.49    3.56
  -7 -13   1   34.99    3.79
  -7 -13   1   33.75    4.28
  -7 -13   1   24.58    3.83
   6  13  -1   30.03    3.48
   6  13  -1   29.26    3.69
   6  13  -1   27.73    3.76
   6  13  -1   22.99    3.35
   6  13  -1   24.45    3.02
   6  13  -1   34.22    3.28
  -6 -13   1   34.56    4.70
  -6 -13   1   34.23    3.52
  -6 -13   1   32.63    3.50
  -6 -13   1   28.51    2.28
   5  13  -1   -1.34    2.00
   5  13  -1   -1.68    1.62
   5  13  -1   -1.48    1.51
   5  13  -1   -0.72    1.73
   5  13  -1   -3.57    1.92
   5  13  -1    1.71    1.75
  -5 -13   1    0.41    0.91
  -5 -13   1   -0.02    1.59
  -5 -13   1    0.34    1.20
  -5 -13   1   -1.55    1.66
  -5 -13   1   -2.31    1.38
  -5 -13   1   -1.45    2.00
  -5 -13   1    1.63    1.94
   4  13  -1   25.93    2.91
   4  13  -1   21.48    3.51
   4  13  -1   27.30    3.51
   4  13  -1   25.43    2.52
   4  13  -1   26.73    3.20
   4  13  -1   19.68    2.69
   4  13  -1   30.63    3.88
  -4 -13   1   24.35    2.81
  -4 -13   1   31.37    2.96
  -4 -13   1   28.60    3.23
  -4 -13   1   28.55    3.89
  -4 -13   1   25.32    2.62
   3  13  -1   60.72    5.68
   3  13  -1   52.37    4.56
   3  13  -1   50.77    6.46
   3  13  -1   60.15    4.02
   3  13  -1   58.98    4.28
   3  13  -1   58.59    4.05
   3  13  -1   54.74    3.19
  -3 -13   1   60.33    4.23
  -3 -13   1   57.01    3.79
  -3 -13   1   56.53    3.91
  -3 -13   1   52.14    4.43
  -3 -13   1   59.84    4.69
   2  13  -1   12.58    2.22
   2  13  -1   20.40    2.69
   2  13  -1   14.23    2.26
  -2 -13   1   14.36    2.29
  -2 -13   1   14.42    2.14
  -2 -13   1   16.36    3.16
  -2 -13   1   11.14    2.89
  -2 -13   1   13.00    1.91
   1  13  -1    6.71    2.15
   1  13  -1   13.22    2.36
   1  13  -1   10.32    1.78
   1  13  -1    9.79    2.96
   1  13  -1    5.82    1.92
  -1 -13   1   14.23    2.44
  -1 -13   1    8.77    1.97
  -1 -13   1    9.81    2.01
  -1 -13   1    7.85    2.11
  -1 -13   1   10.43    2.45
  -1 -13   1    7.58    1.77
   0  13  -1   25.23    2.74
   0  13  -1   25.22    2.94
   0  13  -1   24.93    3.42
   0  13  -1   27.71    3.47
   0  13  -1   26.22    3.63
   0 -13   1   21.42    2.82
   0 -13   1   23.91    2.98
   0 -13   1   19.27    2.80
   0 -13   1   23.18    2.99
   0 -13   1   27.34    3.33
   0 -13   1   19.45    2.66
   0 -13   1   21.40    4.07
  -1  13  -1   11.33    2.34
  -1  13  -1   12.17    2.46
  -1  13  -1   16.86    2.34
  -1  13  -1   13.33    2.24
  -1  13  -1   17.11    2.55
  -1  13  -1   17.16    2.33
   1 -13   1   21.42    3.34
   1 -13   1   14.09    2.49
   1 -13   1   13.60    2.37
   1 -13   1   12.87    2.44
   1 -13   1   18.00    2.25
   1 -13   1   12.30    2.19
  -2  13  -1    0.33    1.91
  -2  13  -1    0.18    1.91
  -2  13  -1    0.36    2.02
  -2  13  -1   -0.50    1.51
   2 -13   1   -2.02    2.21
   2 -13   1    0.65    1.73
   2 -13   1    1.26    1.75
   2 -13   1   -1.88    3.03
   2 -13   1   -2.02    2.13
   2 -13   1    1.08    2.27
  -3  13  -1    8.30    2.17
  -3  13  -1   13.19    3.57
  -3  13  -1   12.67    1.89
  -3  13  -1   14.13    2.58
  -3  13  -1   11.17    2.53
   3 -13   1   12.32    2.26
   3 -13   1   11.73    2.90
   3 -13   1   12.60    3.37
   3 -13   1   10.40    2.25
   3 -13   1   11.69    2.78
   3 -13   1    9.86    2.92
  10  12  -1    3.40    1.90
  10  12  -1    8.19    2.48
  10  12  -1    8.75    1.96
  10  12  -1    6.74    2.86
 -10 -12   1    3.23    1.30
 -10 -12   1    2.18    1.99
 -10 -12   1    7.94    3.65
 -10 -12   1    4.37    2.72
   9  12  -1    9.02    1.92
   9  12  -1    7.25    1.90
   9  12  -1    8.70    2.42
   9  12  -1   12.85    2.35
   9  12  -1   10.21    2.11
   9  12  -1   10.32    2.59
  -9 -12   1    9.21    1.58
  -9 -12   1   10.51    3.29
  -9 -12   1    9.03    1.80
  -9 -12   1   12.01    4.03
  -9 -12   1    9.25    2.78
  -9 -12   1   10.13    2.04
   8  12  -1   51.11    3.83
   8  12  -1   53.27    4.42
   8  12  -1   43.77    3.89
   8  12  -1   56.13    4.42
   8  12  -1   49.31    4.30
   8  12  -1   47.18    3.85
   8  12  -1   50.33    4.67
  -8 -12   1   51.18    3.44
  -8 -12   1   44.50    3.73
  -8 -12   1   49.60    4.79
  -8 -12   1   44.22    3.89
  -8 -12   1   50.03    5.61
   7  12  -1   38.36    3.95
   7  12  -1   38.02    5.23
   7  12  -1   46.68    4.02
   7  12  -1   46.02    3.97
   7  12  -1   42.30    3.54
   7  12  -1   35.26    3.44
  -7 -12   1   38.97    3.37
  -7 -12   1   43.33    5.50
  -7 -12   1   37.61    3.48
  -7 -12   1   44.33    3.16
  -7 -12   1   44.47    5.06
   6  12  -1    1.27    1.69
   6  12  -1   -0.22    1.94
   6  12  -1    2.00    1.67
   6  12  -1    1.88    1.46
   6  12  -1    1.25    1.52
   6  12  -1   -0.97    1.45
   6  12  -1    1.73    1.56
  -6 -12   1    0.80    0.86
  -6 -12   1    2.00    2.07
  -6 -12   1    1.30    1.00
  -6 -12   1    0.89    1.51
  -6 -12   1    1.04    1.86
  -6 -12   1   -0.49    1.98
  -6 -12   1    2.13    0.85
  -6 -12   1    1.12    1.30
   5  12  -1   38.27    3.26
   5  12  -1   25.94    3.67
   5  12  -1   33.60    3.24
   5  12  -1   37.07    3.04
   5  12  -1   36.35    3.14
   5  12  -1   34.11    3.43
  -5 -12   1   32.72    3.16
  -5 -12   1   31.65    2.07
  -5 -12   1   34.48    2.83
  -5 -12   1   29.56    3.61
  -5 -12   1   31.53    2.38
  -5 -12   1   31.17    3.95
  -5 -12   1   38.92    3.21
  -5 -12   1   36.59    3.51
   4  12  -1   64.47    4.30
   4  12  -1   68.47    4.20
   4  12  -1   72.02    4.06
   4  12  -1   49.13    5.22
   4  12  -1   66.52    4.44
   4  12  -1   66.73    3.70
   4  12  -1   67.19    4.26
  -4 -12   1   66.00    4.92
  -4 -12   1   61.65    3.67
  -4 -12   1   68.47    3.99
  -4 -12   1   69.23    4.24
  -4 -12   1   59.19    4.26
  -4 -12   1   61.57    4.13
  -4 -12   1   68.28    4.31
  -4 -12   1   56.03    4.46
   3  12  -1   21.86    2.57
   3  12  -1   21.94    1.90
   3  12  -1   18.93    2.14
   3  12  -1   16.80    2.16
   3  12  -1   22.86    2.87
   3  12  -1   17.58    2.59
   3  12  -1   19.70    2.79
  -3 -12   1   20.39    2.80
  -3 -12   1   16.03    1.96
  -3 -12   1   21.17    2.66
  -3 -12   1   15.97    2.27
  -3 -12   1   18.38    2.21
  -3 -12   1   16.54    2.32
  -3 -12   1   18.23    2.48
  -3 -12   1   24.92    3.28
   2  12  -1   14.04    2.04
   2  12  -1   13.46    1.86
   2  12  -1    8.13    1.85
   2  12  -1   14.90    1.82
   2  12  -1   16.93    2.27
   2  12  -1   17.82    2.37
   2  12  -1   13.50    2.14
   2  12  -1   12.69    1.39
  -2 -12   1   14.77    2.17
  -2 -12   1   16.02    2.14
  -2 -12   1   12.59    1.69
  -2 -12   1   12.18    1.98
  -2 -12   1   16.04    1.99
  -2 -12   1   12.45    1.76
   1  12  -1   32.33    2.62
   1  12  -1   29.48    2.79
   1  12  -1   27.89    3.31
   1  12  -1   34.12    3.20
   1  12  -1   26.20    3.16
   1  12  -1   23.63    3.35
  -1 -12   1   30.16    2.80
  -1 -12   1   30.71    2.97
  -1 -12   1   29.05    3.27
  -1 -12   1   32.51    3.05
  -1 -12   1   31.97    3.31
   0  12  -1   10.56    1.97
   0  12  -1   11.71    1.53
   0  12  -1    8.19    2.23
   0  12  -1    8.87    2.01
   0  12  -1    6.60    1.55
   0  12  -1    7.52    2.02
   0 -12   1   12.92    2.51
   0 -12   1    8.38    1.76
   0 -12   1    5.60    1.87
   0 -12   1    9.29    1.93
   0 -12   1   11.00    1.87
   0 -12   1    8.56    2.29
   0 -12   1    9.54    1.84
   0 -12   1    6.44    1.51
  -1  12  -1   -0.78    1.45
  -1  12  -1   -0.05    1.45
  -1  12  -1   -1.58    1.51
  -1  12  -1   -0.57    1.19
  -1  12  -1    2.47    1.70
  -1  12  -1    0.85    1.32
   1 -12   1    0.32    1.99
   1 -12   1   -1.24    1.25
   1 -12   1   -1.48    1.70
   1 -12   1    0.27    1.98
   1 -12   1   -0.39    1.56
   1 -12   1   -0.58    1.73
   1 -12   1   -3.34    2.09
  -2  12  -1   22.79    2.98
  -2  12  -1   15.02    1.86
  -2  12  -1   16.34    2.31
  -2  12  -1   19.18    2.26
  -2  12  -1   22.24    3.00
   2 -12   1   16.39    2.49
   2 -12   1   16.49    2.31
   2 -12   1   20.02    3.54
   2 -12   1   16.91    2.20
   2 -12   1   15.00    2.12
   2 -12   1   16.74    2.41
   2 -12   1   18.64    2.64
  -3  12  -1   22.65    2.66
  -3  12  -1   17.32    2.13
  -3  12  -1   17.23    3.32
  -3  12  -1   21.69    2.50
  -3  12  -1   14.02    2.71
  -3  12  -1   24.04    3.30
   3 -12   1   24.02    3.10
   3 -12   1   24.81    3.44
   3 -12   1   18.20    2.58
   3 -12   1   14.07    3.44
   3 -12   1   22.40    4.01
   3 -12   1   18.22    2.86
   3 -12   1   21.17    2.87
  -4  12  -1   -3.38    2.83
  -4  12  -1    0.27    1.30
  -4  12  -1    0.96    2.00
  -4  12  -1    2.57    2.13
  -4  12  -1    5.87    3.29
  -4  12  -1    3.87    2.56
  -4  12  -1    1.60    1.44
   4 -12   1    2.16    1.74
   4 -12   1    1.10    2.21
   4 -12   1   -0.26    2.23
   4 -12   1    1.29    1.75
   4 -12   1    0.69    2.40
   4 -12   1    1.01    1.75
  -5  12  -1    5.70    3.78
  -5  12  -1    6.25    3.64
  -5  12  -1    8.55    2.51
  -5  12  -1    5.21    1.14
  -5  12  -1   11.15    3.15
  -5  12  -1    4.19    2.04
   5 -12   1    6.36    1.89
   5 -12   1    5.24    2.00
   5 -12   1    2.85    2.71
   5 -12   1    1.48    2.77
  10  11  -1    2.48    2.72
  10  11  -1    2.50    2.24
  10  11  -1    5.13    2.11
  10  11  -1    2.56    1.53
  10  11  -1    1.58    1.99
  10  11  -1    0.92    1.74
 -10 -11   1    2.34    3.20
 -10 -11   1    0.61    1.68
 -10 -11   1    5.39    2.32
 -10 -11   1   -0.23    3.40
 -10 -11   1    0.97    0.96
 -10 -11   1    2.63    2.54
   9  11  -1   32.07    4.13
   9  11  -1   36.29    3.77
   9  11  -1   37.36    4.85
   9  11  -1   34.89    3.25
   9  11  -1   36.59    4.90
   9  11  -1   35.71    3.34
   9  11  -1   38.05    3.29
  -9 -11   1   37.52    2.61
  -9 -11   1   38.95    4.56
  -9 -11   1   33.53    4.36
  -9 -11   1   36.25    5.77
  -9 -11   1   36.13    3.36
  -9 -11   1   37.15    3.49
  -9 -11   1   39.78    5.43
   8  11  -1   12.31    1.78
   8  11  -1   10.02    1.90
   8  11  -1   12.73    1.80
   8  11  -1   11.61    2.19
   8  11  -1   15.75    2.42
   8  11  -1   10.00    1.76
  -8 -11   1   12.47    1.55
  -8 -11   1   10.53    1.74
  -8 -11   1   11.35    2.65
  -8 -11   1   13.05    2.54
  -8 -11   1   12.09    1.69
   7  11  -1   -0.51    1.34
   7  11  -1   -0.35    1.50
   7  11  -1    0.14    1.53
   7  11  -1   -1.49    1.61
   7  11  -1   -1.51    1.23
   7  11  -1   -1.23    1.29
   7  11  -1   -0.08    1.56
   7  11  -1   -0.72    1.45
  -7 -11   1   -0.32    0.85
  -7 -11   1    0.79    1.76
  -7 -11   1   -0.88    1.18
  -7 -11   1   -0.56    1.26
  -7 -11   1   -0.36    1.57
  -7 -11   1   -1.66    1.85
  -7 -11   1    0.43    1.11
  -7 -11   1   -1.04    2.00
   6  11  -1   48.86    3.24
   6  11  -1   47.80    3.18
   6  11  -1   43.81    3.54
   6  11  -1   40.65    3.21
   6  11  -1   42.29    3.39
   6  11  -1   42.28    3.51
   6  11  -1   43.27    3.50
   6  11  -1   45.59    3.31
  -6 -11   1   44.76    4.44
  -6 -11   1   47.50    3.01
  -6 -11   1   40.28    2.40
  -6 -11   1   30.55    4.60
  -6 -11   1   42.53    3.31
  -6 -11   1   45.31    3.12
  -6 -11   1   42.12    2.41
  -6 -11   1   42.12    2.31
  -6 -11   1   39.92    3.81
   5  11  -1   63.48    4.00
   5  11  -1   57.59    5.24
   5  11  -1   65.03    4.16
   5  11  -1   65.72    4.12
   5  11  -1   63.42    3.91
   5  11  -1   66.67    3.92
   5  11  -1   69.21    4.16
  -5 -11   1   56.16    3.30
  -5 -11   1   69.95    4.01
  -5 -11   1   64.33    3.21
  -5 -11   1   70.92    4.97
  -5 -11   1   61.93    3.85
  -5 -11   1   66.27    3.76
   4  11  -1   16.71    2.31
   4  11  -1   15.77    1.99
   4  11  -1   14.64    1.83
   4  11  -1   20.85    2.43
   4  11  -1   16.34    1.84
   4  11  -1   19.66    2.57
  -4 -11   1   12.50    1.62
  -4 -11   1   19.73    2.38
  -4 -11   1   15.12    1.79
  -4 -11   1   20.33    3.14
  -4 -11   1   17.12    2.06
  -4 -11   1   15.74    1.81
   3  11  -1   10.63    1.54
   3  11  -1   16.03    1.93
   3  11  -1    9.89    1.56
   3  11  -1   10.85    1.60
   3  11  -1    8.15    1.42
   3  11  -1    8.06    1.55
   3  11  -1   14.09    1.81
  -3 -11   1   11.25    1.54
  -3 -11   1   13.30    1.76
  -3 -11   1   11.26    1.68
  -3 -11   1   12.09    1.88
   2  11  -1   53.41    3.51
   2  11  -1   49.47    3.46
   2  11  -1   46.94    3.16
   2  11  -1   48.93    3.18
   2  11  -1   47.32    3.49
   2  11  -1   49.69    2.61
   2  11  -1   51.97    3.50
   2  11  -1   46.78    3.61
  -2 -11   1   46.41    3.48
  -2 -11   1   47.73    3.25
  -2 -11   1   51.19    3.47
   1  11  -1   35.93    2.50
   1  11  -1   34.03    2.62
   1  11  -1   33.37    2.75
   1  11  -1   32.72    3.03
   1  11  -1   30.77    2.88
   1  11  -1   30.09    2.89
   1  11  -1   29.63    2.98
  -1 -11   1   32.78    2.99
  -1 -11   1   31.98    2.94
  -1 -11   1   32.55    2.63
   0  11  -1    2.67    1.88
   0  11  -1    0.81    1.32
   0  11  -1    0.54    1.23
   0  11  -1    0.49    1.17
   0  11  -1    0.63    1.20
   0 -11   1    1.80    1.25
   0 -11   1    0.49    1.17
   0 -11   1    2.23    1.50
   0 -11   1   -0.80    1.21
  -1  11  -1   13.49    1.71
  -1  11  -1    8.89    2.13
  -1  11  -1    9.64    1.68
  -1  11  -1   11.13    1.41
  -1  11  -1    9.72    1.43
  -1  11  -1   12.79    1.78
   1 -11   1   11.95    1.67
   1 -11   1   10.21    1.85
   1 -11   1   10.45    2.03
   1 -11   1   10.10    1.73
   1 -11   1   14.66    1.97
   1 -11   1    9.95    2.31
   1 -11   1   12.97    1.76
   1 -11   1   11.91    1.88
  -2  11  -1   21.61    2.96
  -2  11  -1   22.41    2.21
  -2  11  -1   24.59    2.56
  -2  11  -1   18.32    2.23
  -2  11  -1   20.41    2.36
  -2  11  -1   16.16    2.48
  -2  11  -1   18.20    2.50
   2 -11   1   21.76    2.91
   2 -11   1   18.27    2.87
   2 -11   1   21.00    2.61
   2 -11   1   19.55    2.58
   2 -11   1   15.16    2.24
   2 -11   1   21.56    2.59
   2 -11   1   23.14    2.35
   2 -11   1   22.37    3.81
   2 -11   1   19.23    2.25
  -3  11  -1    2.46    1.57
  -3  11  -1    2.22    1.40
  -3  11  -1    3.41    1.18
  -3  11  -1    1.72    1.34
  -3  11  -1    3.00    1.52
   3 -11   1    2.27    1.64
   3 -11   1    3.67    1.65
   3 -11   1    4.57    2.54
   3 -11   1    6.46    2.09
   3 -11   1    4.20    1.44
   3 -11   1    7.63    2.82
  -4  11  -1    2.30    1.65
  -4  11  -1    4.31    1.86
  -4  11  -1    5.03    2.81
  -4  11  -1    3.83    1.32
  -4  11  -1    4.17    1.43
  -4  11  -1   -0.38    2.42
  -4  11  -1    4.21    1.18
  -4  11  -1    3.54    2.90
   4 -11   1    5.87    2.08
   4 -11   1    4.50    1.52
   4 -11   1    2.34    1.68
   4 -11   1    7.14    2.52
   4 -11   1    2.41    2.41
   4 -11   1    3.65    1.58
   4 -11   1    0.86    1.77
   4 -11   1    3.86    2.10
  -5  11  -1   18.08    1.79
  -5  11  -1   19.46    2.02
  -5  11  -1   19.13    2.73
  -5  11  -1   25.83    3.17
  -5  11  -1   20.12    4.06
  -5  11  -1   19.53    3.56
  -5  11  -1   21.55    3.31
   5 -11   1   18.50    2.89
   5 -11   1   21.85    3.41
   5 -11   1   20.19    2.36
   5 -11   1   24.08    2.83
   5 -11   1   14.01    2.77
   5 -11   1   17.79    2.96
  -6  11  -1    6.97    1.86
  -6  11  -1   11.47    2.62
  -6  11  -1   10.56    3.55
  -6  11  -1    9.60    4.10
  -6  11  -1    6.10    2.99
   6 -11   1    8.32    3.00
   6 -11   1    6.78    2.63
   6 -11   1    9.07    1.96
   6 -11   1   12.62    2.78
  11  10  -1   -0.67    1.44
  11  10  -1    0.09    2.15
  11  10  -1    1.40    1.57
  11  10  -1   -0.49    2.04
 -11 -10   1   -3.33    2.18
 -11 -10   1   -1.75    3.34
 -11 -10   1    0.31    2.96
 -11 -10   1    0.47    2.85
  10  10  -1   23.01    2.87
  10  10  -1   29.25    4.07
  10  10  -1   12.93    3.74
  10  10  -1   21.79    2.71
  10  10  -1   24.52    3.20
  10  10  -1   23.87    2.87
 -10 -10   1   27.33    4.49
 -10 -10   1   26.33    4.34
 -10 -10   1   39.87    5.87
 -10 -10   1   31.35    4.41
 -10 -10   1   28.61    2.93
   9  10  -1   28.09    3.95
   9  10  -1   30.28    2.82
   9  10  -1   28.41    3.62
   9  10  -1   36.81    4.26
   9  10  -1   36.93    3.18
   9  10  -1   27.50    3.35
   9  10  -1   27.48    2.64
   9  10  -1   29.60    2.94
  -9 -10   1   28.84    2.77
  -9 -10   1   24.99    2.08
  -9 -10   1   24.86    2.28
  -9 -10   1   29.72    4.02
  -9 -10   1   31.70    3.86
  -9 -10   1   25.08    3.86
  -9 -10   1   28.05    4.88
  -9 -10   1   32.12    5.12
   8  10  -1    0.36    1.16
   8  10  -1    2.25    1.30
   8  10  -1    1.36    1.89
   8  10  -1    0.93    1.43
   8  10  -1    0.76    1.13
   8  10  -1    2.17    1.19
   8  10  -1    0.70    1.36
  -8 -10   1    4.41    1.87
  -8 -10   1    1.71    1.18
  -8 -10   1    1.02    1.43
  -8 -10   1    2.07    1.44
  -8 -10   1    1.48    2.10
  -8 -10   1   -1.70    1.66
  -8 -10   1   -1.00    0.89
   7  10  -1   12.11    1.68
   7  10  -1   12.52    1.60
   7  10  -1   11.01    1.61
   7  10  -1    9.50    1.83
   7  10  -1   11.86    1.98
   7  10  -1   12.25    1.58
   7  10  -1   16.42    2.09
   7  10  -1   13.74    2.17
  -7 -10   1   10.23    1.61
  -7 -10   1   15.36    1.83
  -7 -10   1   14.89    2.38
  -7 -10   1   11.07    2.64
  -7 -10   1   10.80    1.53
  -7 -10   1   10.48    1.53
  -7 -10   1   13.81    1.58
   6  10  -1   68.48    3.97
   6  10  -1   67.57    4.12
   6  10  -1   69.85    4.24
   6  10  -1   71.38    3.93
   6  10  -1   69.91    4.22
   6  10  -1   56.81    3.77
   6  10  -1   71.45    4.15
   6  10  -1   63.65    3.88
  -6 -10   1   68.91    3.81
  -6 -10   1   67.40    3.18
  -6 -10   1   70.61    3.71
  -6 -10   1   68.06    3.33
  -6 -10   1   57.71    5.04
  -6 -10   1   67.94    4.57
  -6 -10   1   66.42    4.32
   5  10  -1   22.69    2.24
   5  10  -1   21.39    2.38
   5  10  -1   17.90    2.35
   5  10  -1   20.42    2.23
   5  10  -1   23.46    2.27
   5  10  -1   20.52    2.38
   5  10  -1   17.89    2.15
   5  10  -1   21.01    2.45
  -5 -10   1   18.01    2.12
  -5 -10   1   19.00    2.16
  -5 -10   1   25.35    3.27
  -5 -10   1   24.89    1.59
  -5 -10   1   21.79    2.07
  -5 -10   1   23.56    2.31
  -5 -10   1   19.83    1.59
   4  10  -1    5.75    1.32
   4  10  -1    6.70    1.21
   4  10  -1    6.26    1.38
   4  10  -1   10.58    1.47
   4  10  -1    6.97    1.22
   4  10  -1    7.89    1.45
   4  10  -1    6.92    1.33
  -4 -10   1    6.26    1.83
  -4 -10   1    6.80    1.25
  -4 -10   1    5.54    1.29
  -4 -10   1    7.21    1.28
  -4 -10   1    7.22    1.30
   3  10  -1   66.48    3.92
   3  10  -1   67.47    3.48
   3  10  -1   66.89    3.80
   3  10  -1   70.92    3.91
   3  10  -1   68.10    3.77
   3  10  -1   65.31    3.92
  -3 -10   1   66.98    3.92
  -3 -10   1   67.06    3.89
  -3 -10   1   68.11    3.76
  -3 -10   1   68.58    3.73
  -3 -10   1   63.99    3.99
   2  10  -1   40.43    2.71
   2  10  -1   45.07    2.31
   2  10  -1   40.47    2.72
   2  10  -1   40.66    2.97
   2  10  -1   42.88    2.97
   2  10  -1   40.28    2.92
   2  10  -1   42.90    2.96
   2  10  -1   44.25    2.81
  -2 -10   1   38.88    2.72
  -2 -10   1   41.62    2.78
  -2 -10   1   39.53    2.97
  -2 -10   1   38.63    3.72
  -2 -10   1   42.36    3.00
   1  10  -1   -0.60    0.96
   1  10  -1   -2.18    1.00
   1  10  -1    0.66    0.52
   1  10  -1   -1.91    0.97
   1  10  -1   -0.28    1.04
   1  10  -1    1.81    1.11
   1  10  -1   -0.31    0.96
   1  10  -1    0.19    0.80
  -1 -10   1   -1.45    1.18
  -1 -10   1   -0.93    0.94
  -1 -10   1    0.39    1.08
   0  10  -1   23.06    2.15
   0  10  -1   21.72    2.36
   0  10  -1   22.67    2.36
   0  10  -1   20.28    1.87
   0  10  -1   22.79    2.07
   0 -10   1   19.98    2.36
   0 -10   1   15.54    2.10
   0 -10   1   22.72    2.11
   0 -10   1   26.82    2.45
  -1  10  -1   60.59    4.07
  -1  10  -1   60.26    3.66
  -1  10  -1   67.70    3.37
  -1  10  -1   60.83    3.51
  -1  10  -1   68.05    3.87
  -1  10  -1   63.89    3.64
   1 -10   1   67.60    3.63
   1 -10   1   66.44    4.00
   1 -10   1   56.34    3.93
   1 -10   1   59.16    3.63
   1 -10   1   57.92    3.27
   1 -10   1   65.11    3.90
  -2  10  -1   15.08    1.84
  -2  10  -1   14.46    1.70
  -2  10  -1   16.34    2.22
  -2  10  -1   12.61    1.52
  -2  10  -1   15.84    2.25
   2 -10   1   15.26    2.36
   2 -10   1   15.52    2.58
   2 -10   1   15.95    2.11
   2 -10   1   10.54    2.72
   2 -10   1   13.98    1.99
   2 -10   1   13.62    1.77
   2 -10   1   13.63    1.47
   2 -10   1   11.76    1.53
   2 -10   1   20.50    2.60
   2 -10   1   13.47    1.94
  -3  10  -1    5.88    1.10
  -3  10  -1    6.70    1.41
  -3  10  -1    5.16    1.26
  -3  10  -1    4.35    1.52
  -3  10  -1    4.53    1.55
  -3  10  -1    2.24    1.86
   3 -10   1    3.75    1.67
   3 -10   1    4.10    1.72
   3 -10   1    4.93    1.38
   3 -10   1    6.00    1.77
   3 -10   1    3.27    1.23
   3 -10   1    7.56    1.82
   3 -10   1    3.76    1.32
   3 -10   1    2.95    1.64
   3 -10   1    6.75    1.54
  -4  10  -1   30.30    4.35
  -4  10  -1   32.47    2.27
  -4  10  -1   35.38    2.55
  -4  10  -1   30.24    2.45
  -4  10  -1   33.39    3.98
  -4  10  -1   32.51    2.87
  -4  10  -1   36.18    3.63
  -4  10  -1   29.71    4.03
  -4  10  -1   29.83    3.16
  -4  10  -1   37.99    3.13
   4 -10   1   39.14    2.96
   4 -10   1   32.90    3.51
   4 -10   1   30.67    3.34
   4 -10   1   32.19    2.90
   4 -10   1   32.29    3.13
   4 -10   1   36.43    4.69
   4 -10   1   28.25    4.15
   4 -10   1   30.94    3.18
   4 -10   1   36.25    2.77
   4 -10   1   38.58    4.20
  -5  10  -1    7.55    2.68
  -5  10  -1    8.42    2.12
  -5  10  -1    9.81    1.03
  -5  10  -1    9.46    2.31
  -5  10  -1   15.08    3.53
  -5  10  -1   10.78    1.28
  -5  10  -1   13.45    3.21
  -5  10  -1    9.67    1.66
   5 -10   1   12.49    1.72
   5 -10   1   11.62    2.17
   5 -10   1   13.42    2.80
   5 -10   1    9.39    2.19
   5 -10   1   10.22    1.82
   5 -10   1    6.78    2.09
   5 -10   1   10.79    2.73
   5 -10   1   10.84    2.47
   5 -10   1   12.94    1.85
  -6  10  -1    1.82    2.79
  -6  10  -1    1.35    2.47
  -6  10  -1    3.88    3.15
  -6  10  -1    0.25    2.03
  -6  10  -1    0.49    1.50
   6 -10   1    3.26    2.06
   6 -10   1    0.38    1.43
   6 -10   1    1.42    2.32
   6 -10   1   -1.08    2.69
   6 -10   1    0.03    1.65
   6 -10   1   -0.47    1.36
   6 -10   1   -0.16    1.96
  -7  10  -1   11.47    2.85
  -7  10  -1   18.62    4.48
  -7  10  -1   15.18    3.22
  -7  10  -1   14.64    3.85
   7 -10   1   17.65    3.50
   7 -10   1   12.56    3.01
   7 -10   1   14.57    2.96
   7 -10   1   13.25    2.03
   7 -10   1   14.24    1.98
  11   9  -1   31.35    2.93
  11   9  -1   30.06    4.18
  11   9  -1   30.04    3.69
  11   9  -1   28.66    2.90
  11   9  -1   31.72    3.05
  11   9  -1   34.15    3.93
 -11  -9   1   31.90    5.78
 -11  -9   1   31.97    2.70
 -11  -9   1   42.07    5.03
 -11  -9   1   37.58    4.74
 -11  -9   1   42.28    6.26
  10   9  -1   35.66    3.17
  10   9  -1   37.61    2.95
  10   9  -1   33.47    2.73
  10   9  -1   38.40    3.68
  10   9  -1   29.87    3.08
  10   9  -1   27.85    3.64
  10   9  -1   37.00    3.91
 -10  -9   1   37.97    5.42
 -10  -9   1   34.30    3.23
 -10  -9   1   30.11    3.50
 -10  -9   1   38.41    5.48
 -10  -9   1   36.95    2.89
 -10  -9   1   34.81    4.29
 -10  -9   1   35.53    4.22
   9   9  -1    8.18    1.80
   9   9  -1    4.43    1.26
   9   9  -1    7.71    1.36
   9   9  -1    8.31    1.39
   9   9  -1    9.85    2.46
   9   9  -1    7.21    1.96
   9   9  -1    4.56    1.46
   9   9  -1    6.09    1.32
  -9  -9   1    3.10    1.98
  -9  -9   1    9.12    3.08
  -9  -9   1    5.69    1.93
  -9  -9   1    6.32    0.81
  -9  -9   1    5.96    0.85
  -9  -9   1    3.69    1.25
  -9  -9   1    9.64    2.40
  -9  -9   1    6.60    2.80
  -9  -9   1    3.78    1.43
   8   9  -1   19.89    2.25
   8   9  -1   23.67    2.32
   8   9  -1   27.92    2.41
   8   9  -1   22.00    2.82
   8   9  -1   21.69    2.23
   8   9  -1   22.97    2.88
   8   9  -1   26.10    2.43
  -8  -9   1   22.56    3.97
  -8  -9   1   23.24    2.26
  -8  -9   1   22.86    1.94
  -8  -9   1   21.47    3.30
  -8  -9   1   21.44    3.89
  -8  -9   1   21.14    1.77
   7   9  -1   92.16    4.70
   7   9  -1   91.81    4.81
   7   9  -1   79.47    4.80
   7   9  -1   99.84    4.92
   7   9  -1   93.18    4.70
   7   9  -1   97.47    5.16
   7   9  -1   94.07    5.20
   7   9  -1   78.97    5.11
  -7  -9   1   97.12    4.48
  -7  -9   1   92.59    4.43
  -7  -9   1   89.86    4.72
  -7  -9   1   91.30    5.45
  -7  -9   1   91.56    4.54
  -7  -9   1   79.70    6.05
  -7  -9   1   91.73    5.24
   6   9  -1   29.18    2.41
   6   9  -1   30.27    2.30
   6   9  -1   26.67    2.65
   6   9  -1   29.66    2.66
   6   9  -1   27.29    3.14
   6   9  -1   29.34    2.55
   6   9  -1   28.66    2.34
   6   9  -1   28.12    2.71
  -6  -9   1   30.49    2.96
  -6  -9   1   28.66    2.10
  -6  -9   1   24.14    3.48
  -6  -9   1   30.92    2.19
  -6  -9   1   32.31    1.89
  -6  -9   1   28.30    2.44
  -6  -9   1   26.43    2.81
   5   9  -1    8.15    1.18
   5   9  -1    8.50    1.37
   5   9  -1    9.00    1.27
   5   9  -1    6.89    1.31
   5   9  -1    5.83    1.37
   5   9  -1    5.48    1.28
   5   9  -1    6.75    1.28
   5   9  -1    6.59    1.30
  -5  -9   1    7.36    1.52
  -5  -9   1    4.36    1.65
  -5  -9   1    6.44    1.05
  -5  -9   1    8.51    1.53
  -5  -9   1    8.14    1.10
  -5  -9   1    8.34    1.22
   4   9  -1   36.77    2.51
   4   9  -1   41.69    2.66
   4   9  -1   37.90    2.72
   4   9  -1   41.69    2.71
   4   9  -1   38.08    2.76
   4   9  -1   40.85    2.57
   4   9  -1   47.91    3.66
   4   9  -1   38.79    2.59
  -4  -9   1   39.00    3.41
  -4  -9   1   39.98    2.69
  -4  -9   1   39.91    2.82
  -4  -9   1   40.54    2.74
  -4  -9   1   39.39    2.66
  -4  -9   1   39.40    2.51
  -4  -9   1   42.07    2.58
   3   9  -1   69.01    3.64
   3   9  -1   68.07    3.83
   3   9  -1   68.63    3.70
   3   9  -1   68.27    3.72
   3   9  -1   67.48    3.77
   3   9  -1   68.46    3.81
   3   9  -1   69.72    3.44
   3   9  -1   66.66    3.63
  -3  -9   1   65.33    3.78
  -3  -9   1   66.40    3.82
  -3  -9   1   66.93    3.63
  -3  -9   1   67.24    3.77
  -3  -9   1   67.60    3.74
  -3  -9   1   66.76    3.62
   2   9  -1    0.62    0.88
   2   9  -1    0.19    0.76
   2   9  -1    3.70    1.79
   2   9  -1    0.07    0.77
   2   9  -1    0.17    0.83
   2   9  -1    0.38    0.83
   2   9  -1   -0.28    0.85
   2   9  -1    0.35    0.60
  -2  -9   1   -0.41    0.75
  -2  -9   1    0.01    0.85
  -2  -9   1    0.20    0.83
  -2  -9   1    1.50    0.93
  -2  -9   1    0.00    0.92
  -2  -9   1    0.10    0.99
   1   9  -1   84.40    4.43
   1   9  -1   86.38    4.24
   1   9  -1   82.28    4.15
   1   9  -1   83.00    4.27
   1   9  -1   83.86    4.39
   1   9  -1   86.32    4.40
   1   9  -1   82.49    3.80
  -1  -9   1   82.50    4.24
  -1  -9   1   84.37    4.25
  -1  -9   1   81.87    4.41
  -1  -9   1   88.71    4.49
  -1  -9   1   82.49    4.45
  -1  -9   1   81.75    4.42
   0   9  -1   49.97    2.78
   0   9  -1   49.36    2.91
   0   9  -1   48.28    2.95
   0   9  -1   45.69    2.57
   0   9  -1   46.63    2.76
   0   9  -1   46.37    2.87
   0   9  -1   43.43    3.00
   0  -9   1   46.02    2.58
   0  -9   1   43.05    3.03
   0  -9   1   45.40    2.98
   0  -9   1   45.23    2.75
   0  -9   1   44.11    2.95
   0  -9   1   42.33    2.73
  -1   9  -1    5.11    1.02
  -1   9  -1    4.66    1.81
  -1   9  -1    4.93    1.18
  -1   9  -1    5.11    1.25
  -1   9  -1    6.00    0.91
  -1   9  -1    4.74    1.19
  -1   9  -1    4.07    1.12
   1  -9   1    5.15    1.46
   1  -9   1    4.96    1.22
   1  -9   1    3.75    0.99
   1  -9   1    4.83    0.85
   1  -9   1    3.54    0.97
   1  -9   1    4.00    1.16
  -2   9  -1   25.33    2.18
  -2   9  -1   23.77    2.35
  -2   9  -1   27.35    2.36
  -2   9  -1   28.22    2.00
  -2   9  -1   30.92    2.43
   2  -9   1   24.85    3.14
   2  -9   1   29.33    2.62
   2  -9   1   24.61    2.21
   2  -9   1   25.96    1.72
   2  -9   1   23.39    2.17
   2  -9   1   25.09    2.74
   2  -9   1   25.10    2.39
   2  -9   1   26.56    2.53
  -3   9  -1   73.65    3.76
  -3   9  -1   71.13    4.08
  -3   9  -1   69.17    3.77
  -3   9  -1   71.75    4.14
  -3   9  -1   70.09    3.66
  -3   9  -1   74.28    4.03
   3  -9   1   66.72    4.27
   3  -9   1   73.37    3.94
   3  -9   1   72.06    5.07
   3  -9   1   74.49    4.44
   3  -9   1   70.05    3.40
   3  -9   1   76.91    3.94
   3  -9   1   72.76    4.28
   3  -9   1   68.76    4.06
   3  -9   1   69.78    4.35
   3  -9   1   76.84    4.09
  -4   9  -1   35.30    2.72
  -4   9  -1   33.06    2.15
  -4   9  -1   32.40    2.32
  -4   9  -1   22.73    4.15
  -4   9  -1   33.16    2.93
  -4   9  -1   29.00    3.86
  -4   9  -1   34.02    2.31
  -4   9  -1   36.13    3.27
  -4   9  -1   30.32    3.75
   4  -9   1   37.67    2.69
   4  -9   1   32.60    4.02
   4  -9   1   37.88    3.12
   4  -9   1   38.87    2.78
   4  -9   1   37.86    3.22
   4  -9   1   38.23    3.23
   4  -9   1   38.57    2.86
   4  -9   1   33.96    3.37
   4  -9   1   35.76    2.58
   4  -9   1   33.95    3.26
  -5   9  -1   -0.76    1.48
  -5   9  -1   -0.99    2.20
  -5   9  -1   -0.84    2.06
  -5   9  -1   -0.05    0.57
  -5   9  -1   -1.41    1.96
  -5   9  -1   -0.61    1.83
  -5   9  -1    0.77    0.88
  -5   9  -1   -0.28    1.13
   5  -9   1   -2.06    1.96
   5  -9   1   -1.11    1.56
   5  -9   1   -2.53    1.98
   5  -9   1    0.64    1.05
   5  -9   1   -0.11    2.11
   5  -9   1    0.86    1.22
   5  -9   1   -1.36    1.16
   5  -9   1    0.86    2.69
   5  -9   1    2.12    1.12
   5  -9   1   -1.81    1.46
  -6   9  -1   16.24    1.98
  -6   9  -1   18.27    2.41
  -6   9  -1   27.82    4.50
  -6   9  -1   23.91    4.05
  -6   9  -1   18.21    2.88
   6  -9   1   22.01    2.66
   6  -9   1   14.39    3.93
   6  -9   1   15.77    2.74
   6  -9   1   18.96    2.38
   6  -9   1   17.95    3.13
   6  -9   1   21.08    2.54
   6  -9   1   17.91    2.29
   6  -9   1   16.49    2.28
  -7   9  -1   15.57    2.11
  -7   9  -1   20.93    2.31
  -7   9  -1   21.89    3.00
  -7   9  -1   13.10    3.39
  -7   9  -1   25.92    3.92
  -7   9  -1   21.91    3.43
   7  -9   1   19.32    2.60
   7  -9   1   12.12    2.73
   7  -9   1   22.65    2.67
   7  -9   1   23.56    4.02
   7  -9   1   24.52    4.23
   7  -9   1   19.39    2.67
   7  -9   1   19.83    2.21
   7  -9   1   24.00    2.97
  11   8  -1   29.48    3.25
  11   8  -1   31.81    2.97
  11   8  -1   34.85    3.87
  11   8  -1   37.80    3.78
  11   8  -1   43.28    4.32
  11   8  -1   36.79    2.94
 -11  -8   1   40.93    4.89
 -11  -8   1   42.74    5.80
 -11  -8   1   44.56    4.70
 -11  -8   1   42.03    5.93
  10   8  -1   -0.57    1.08
  10   8  -1    2.31    1.82
  10   8  -1    1.21    1.41
  10   8  -1    1.43    1.10
  10   8  -1    1.19    1.24
  10   8  -1   -1.35    1.76
  10   8  -1   -0.58    1.15
 -10  -8   1   -0.17    1.87
 -10  -8   1    1.61    2.03
 -10  -8   1    4.80    3.06
 -10  -8   1    2.76    2.32
 -10  -8   1   -0.17    1.99
 -10  -8   1   -0.51    0.98
   9   8  -1   11.00    1.41
   9   8  -1   10.96    2.19
   9   8  -1   12.72    1.50
   9   8  -1   12.10    1.53
   9   8  -1   14.92    2.26
   9   8  -1   10.40    1.81
   9   8  -1   11.78    1.44
  -9  -8   1    9.99    1.39
  -9  -8   1   12.27    2.85
  -9  -8   1    9.07    2.72
  -9  -8   1    9.56    2.05
  -9  -8   1    5.19    2.68
   8   8  -1  149.51    7.00
   8   8  -1  143.60    7.61
   8   8  -1  149.34    7.33
   8   8  -1  148.37    6.91
   8   8  -1  147.08    7.47
   8   8  -1  148.76    6.97
   8   8  -1  134.01    6.82
   8   8  -1  136.83    6.86
  -8  -8   1  144.23    7.41
  -8  -8   1  137.66    7.67
  -8  -8   1  150.45    6.51
  -8  -8   1  157.56    8.65
  -8  -8   1  137.62    6.55
  -8  -8   1  141.38    6.96
  -8  -8   1  160.21    8.53
  -8  -8   1  149.77    7.65
  -8  -8   1  154.33    6.91
   7   8  -1   31.87    2.44
   7   8  -1   36.20    2.60
   7   8  -1   33.10    2.52
   7   8  -1   35.79    2.46
   7   8  -1   33.56    3.06
   7   8  -1   38.64    2.37
   7   8  -1   33.78    2.88
   7   8  -1   36.36    3.00
  -7  -8   1   35.42    3.27
  -7  -8   1   37.62    2.17
  -7  -8   1   33.56    2.57
  -7  -8   1   37.89    2.53
  -7  -8   1   34.50    2.26
  -7  -8   1   40.65    2.32
  -7  -8   1   32.79    3.04
   6   8  -1   39.96    2.82
   6   8  -1   41.05    2.61
   6   8  -1   40.88    2.47
   6   8  -1   39.11    2.44
   6   8  -1   31.36    4.08
   6   8  -1   34.82    2.77
   6   8  -1   40.49    2.38
   6   8  -1   38.86    2.55
  -6  -8   1   38.90    2.54
  -6  -8   1   36.23    2.38
  -6  -8   1   39.35    2.95
  -6  -8   1   31.52    2.38
  -6  -8   1   36.74    2.16
  -6  -8   1   37.17    3.04
  -6  -8   1   39.76    2.37
  -6  -8   1   39.17    2.25
  -6  -8   1   29.00    3.54
   5   8  -1   86.73    4.17
   5   8  -1   85.90    4.29
   5   8  -1   82.09    4.16
   5   8  -1   80.00    4.39
   5   8  -1   81.30    4.25
   5   8  -1   78.34    4.27
   5   8  -1   87.07    4.15
   5   8  -1   80.35    4.41
  -5  -8   1   87.58    4.27
  -5  -8   1   82.29    4.46
  -5  -8   1   85.00    4.09
  -5  -8   1   81.94    3.87
  -5  -8   1   83.15    4.00
  -5  -8   1   76.54    5.09
  -5  -8   1   79.66    3.76
  -5  -8   1   80.64    4.21
  -5  -8   1   81.70    4.04
   4   8  -1   57.59    3.02
   4   8  -1   55.45    3.10
   4   8  -1   55.84    3.02
   4   8  -1   56.14    3.13
   4   8  -1   54.86    3.01
   4   8  -1   55.22    3.23
   4   8  -1   52.12    2.99
   4   8  -1   51.67    3.16
  -4  -8   1   56.22    2.96
  -4  -8   1   50.69    3.80
  -4  -8   1   54.99    3.22
  -4  -8   1   56.99    3.11
  -4  -8   1   52.19    2.71
  -4  -8   1   57.66    3.13
  -4  -8   1   55.11    2.67
  -4  -8   1   53.87    3.04
  -4  -8   1   47.60    3.71
   3   8  -1    6.21    1.23
   3   8  -1    9.36    1.16
   3   8  -1    5.83    1.03
   3   8  -1    6.03    0.99
   3   8  -1    7.85    1.07
   3   8  -1    6.90    1.05
   3   8  -1    9.19    1.29
   3   8  -1    8.97    1.01
  -3  -8   1    8.57    1.07
  -3  -8   1    6.89    1.04
  -3  -8   1    6.51    1.11
  -3  -8   1    5.24    0.95
  -3  -8   1    8.53    1.11
  -3  -8   1    8.51    1.52
   2   8  -1   85.20    4.17
   2   8  -1   76.98    3.76
   2   8  -1   74.40    4.27
   2   8  -1   72.58    4.45
   2   8  -1   79.34    4.02
   2   8  -1   82.71    4.02
   2   8  -1   76.01    4.87
  -2  -8   1   96.77    4.92
  -2  -8   1   80.68    4.14
  -2  -8   1   84.98    4.15
  -2  -8   1   81.04    4.13
  -2  -8   1   81.19    3.99
  -2  -8   1   79.17    4.94
   1   8  -1  131.82    6.39
   1   8  -1  144.82    6.96
   1   8  -1  135.61    6.59
   1   8  -1  138.73    6.53
   1   8  -1  145.50    6.49
   1   8  -1  138.51    6.46
   1   8  -1  159.41    7.15
  -1  -8   1  135.82    6.58
  -1  -8   1  137.31    6.40
  -1  -8   1  139.09    6.70
  -1  -8   1  137.33    6.47
  -1  -8   1  146.41    6.89
  -1  -8   1  139.31    6.80
  -1  -8   1  140.40    6.62
   0   8  -1    3.80    0.91
   0   8  -1    5.02    0.80
   0   8  -1    2.80    0.78
   0   8  -1    3.52    1.47
   0   8  -1    4.52    1.00
   0   8  -1    4.41    0.93
   0   8  -1    4.43    1.00
   0  -8   1    4.12    0.84
   0  -8   1    3.36    0.90
   0  -8   1    4.52    1.07
   0  -8   1    5.09    0.77
   0  -8   1    3.87    0.97
   0  -8   1    4.93    0.85
   0  -8   1    4.06    1.16
  -1   8  -1   13.77    1.82
  -1   8  -1   12.46    1.62
  -1   8  -1   13.44    1.50
  -1   8  -1   12.74    1.44
  -1   8  -1   13.83    1.27
  -1   8  -1   13.63    1.64
  -1   8  -1   10.25    1.28
   1  -8   1   13.40    1.53
   1  -8   1   12.24    1.63
   1  -8   1   12.62    1.75
   1  -8   1    9.85    1.23
   1  -8   1   12.91    1.19
   1  -8   1   13.37    1.75
   1  -8   1   12.77    1.46
  -2   8  -1   62.84    3.39
  -2   8  -1   63.29    3.53
  -2   8  -1   69.43    3.29
  -2   8  -1   69.96    3.56
  -2   8  -1   60.86    3.51
  -2   8  -1   62.76    3.76
  -2   8  -1   62.15    3.31
   2  -8   1   63.96    3.41
   2  -8   1   63.01    3.08
   2  -8   1   62.73    3.40
   2  -8   1   52.10    4.79
   2  -8   1   72.18    3.73
   2  -8   1   64.71    3.52
   2  -8   1   62.12    3.72
  -3   8  -1    7.52    1.03
  -3   8  -1    6.67    0.95
  -3   8  -1    5.41    1.10
  -3   8  -1    6.76    1.46
  -3   8  -1    6.74    0.87
  -3   8  -1    7.84    1.35
  -3   8  -1    5.29    1.13
  -3   8  -1    5.92    0.97
   3  -8   1    7.87    1.47
   3  -8   1    4.41    1.06
   3  -8   1    6.13    1.15
   3  -8   1    6.02    1.25
   3  -8   1    7.06    1.39
   3  -8   1    7.00    1.09
   3  -8   1    6.84    1.11
   3  -8   1    7.27    0.91
   3  -8   1    9.92    2.12
   3  -8   1    6.41    1.39
  -4   8  -1    0.62    1.63
  -4   8  -1    0.61    0.74
  -4   8  -1    0.93    0.82
  -4   8  -1    1.53    1.80
  -4   8  -1    0.34    1.37
  -4   8  -1    0.60    1.41
  -4   8  -1    0.98    0.66
  -4   8  -1    1.69    1.09
  -4   8  -1    2.10    1.27
  -4   8  -1    1.90    0.95
   4  -8   1   -1.13    1.33
   4  -8   1    2.33    1.42
   4  -8   1   -0.74    1.29
   4  -8   1    0.16    1.16
   4  -8   1    1.20    0.51
   4  -8   1    1.84    0.96
   4  -8   1    1.94    0.98
   4  -8   1    1.14    0.94
   4  -8   1   -0.03    1.82
   4  -8   1    0.17    0.98
  -5   8  -1   40.01    3.18
  -5   8  -1   35.34    3.81
  -5   8  -1   39.24    2.66
  -5   8  -1   37.75    2.28
  -5   8  -1   40.98    3.43
  -5   8  -1   35.07    2.73
  -5   8  -1   45.01    4.12
   5  -8   1   36.39    2.70
   5  -8   1   39.06    3.40
   5  -8   1   40.10    3.45
   5  -8   1   39.73    2.64
   5  -8   1   39.89    3.20
   5  -8   1   39.24    2.65
   5  -8   1   44.63    5.37
   5  -8   1   40.00    2.71
  -6   8  -1   32.31    3.54
  -6   8  -1   24.62    3.92
  -6   8  -1   23.41    2.50
  -6   8  -1   22.28    2.31
  -6   8  -1   32.69    4.14
  -6   8  -1   27.14    3.05
   6  -8   1   25.42    2.43
   6  -8   1   29.28    3.96
   6  -8   1   27.38    2.32
   6  -8   1   28.21    2.45
   6  -8   1   27.22    3.51
   6  -8   1   28.64    2.97
   6  -8   1   29.30    4.26
   6  -8   1   27.00    3.05
   6  -8   1   28.15    2.41
   6  -8   1   35.90    5.09
   6  -8   1   31.95    3.84
  -7   8  -1    4.15    2.63
  -7   8  -1    1.34    2.44
  -7   8  -1   -3.06    2.06
  -7   8  -1    2.38    1.91
  -7   8  -1    1.56    2.10
   7  -8   1    0.55    1.15
   7  -8   1    3.47    1.99
   7  -8   1   -0.70    1.24
   7  -8   1   -0.01    1.89
   7  -8   1    1.86    1.21
   7  -8   1   -1.67    2.64
   7  -8   1    1.49    2.11
   7  -8   1   -1.64    1.11
  -8   8  -1   12.84    3.39
  -8   8  -1    8.68    1.43
  -8   8  -1   21.65    4.06
  -8   8  -1   14.58    2.89
  -8   8  -1   13.47    3.07
   8  -8   1   14.69    2.90
   8  -8   1   13.34    1.87
   8  -8   1   10.09    1.49
   8  -8   1   10.55    1.61
   8  -8   1   10.93    1.57
   8  -8   1   13.77    2.83
   8  -8   1   13.32    2.45
   8  -8   1   16.59    3.20
  12   7  -1   19.29    2.08
  12   7  -1   14.66    2.75
  12   7  -1   15.10    1.79
  12   7  -1   15.82    2.26
  12   7  -1   17.06    2.60
 -12  -7   1   22.09    3.63
 -12  -7   1   12.73    3.88
 -12  -7   1   20.14    3.29
 -12  -7   1   20.21    4.33
  11   7  -1   -0.99    1.62
  11   7  -1   -0.09    0.99
  11   7  -1   -0.36    1.06
  11   7  -1   -0.91    1.32
  11   7  -1    2.92    1.96
  11   7  -1    1.95    1.09
  11   7  -1   -1.49    1.60
  11   7  -1    1.23    1.10
 -11  -7   1   -1.67    2.60
 -11  -7   1   -2.33    2.46
 -11  -7   1    2.08    2.08
 -11  -7   1   -0.02    0.81
 -11  -7   1   -0.49    0.95
 -11  -7   1    0.67    2.10
  10   7  -1   20.86    2.11
  10   7  -1   15.55    1.94
  10   7  -1   24.65    2.87
  10   7  -1   22.03    2.39
  10   7  -1   21.45    2.17
  10   7  -1   20.65    2.05
  10   7  -1   24.55    3.22
  10   7  -1   17.52    2.40
  10   7  -1   23.56    2.28
 -10  -7   1   31.40    3.82
 -10  -7   1   22.76    3.50
 -10  -7   1   19.23    2.15
 -10  -7   1   24.97    3.87
 -10  -7   1   24.87    4.48
   9   7  -1   51.86    4.10
   9   7  -1   46.24    2.93
   9   7  -1   55.53    3.12
   9   7  -1   58.48    3.19
   9   7  -1   49.69    3.92
   9   7  -1   57.00    3.12
   9   7  -1   52.11    3.68
   9   7  -1   55.22    3.11
   9   7  -1   56.25    3.21
   9   7  -1   50.36    4.21
  -9  -7   1   52.20    4.16
  -9  -7   1   51.94    3.17
  -9  -7   1   52.67    2.98
  -9  -7   1   57.32    3.99
  -9  -7   1   61.22    4.13
  -9  -7   1   51.79    5.11
   8   7  -1  110.09    5.66
   8   7  -1   90.61    4.83
   8   7  -1   94.55    4.68
   8   7  -1   97.25    5.22
   8   7  -1  102.25    4.82
   8   7  -1   96.05    4.78
   8   7  -1   94.72    4.88
   8   7  -1   93.79    4.64
   8   7  -1  101.25    5.43
  -8  -7   1  100.56    5.14
  -8  -7   1  100.22    4.35
  -8  -7   1   97.11    4.87
  -8  -7   1   94.23    4.30
  -8  -7   1   92.47    4.74
  -8  -7   1  113.00    6.75
  -8  -7   1   94.68    5.52
  -8  -7   1   97.90    6.21
  -8  -7   1   94.58    5.65
  -8  -7   1   93.11    5.36
   7   7  -1   73.81    3.66
   7   7  -1   73.69    3.85
   7   7  -1   75.01    4.43
   7   7  -1   77.61    3.95
   7   7  -1   82.60    3.95
   7   7  -1   73.85    4.52
   7   7  -1   79.86    4.03
   7   7  -1   75.07    4.02
   7   7  -1   84.98    4.38
  -7  -7   1   77.72    4.02
  -7  -7   1   76.50    5.42
  -7  -7   1   80.03    5.23
  -7  -7   1   73.54    4.53
  -7  -7   1   76.57    3.66
  -7  -7   1   77.29    3.73
  -7  -7   1   82.73    3.96
  -7  -7   1   81.22    4.73
  -7  -7   1   79.88    4.18
  -7  -7   1   81.95    4.47
   6   7  -1  159.78    7.35
   6   7  -1  163.71    7.36
   6   7  -1  155.58    7.53
   6   7  -1  159.01    7.26
   6   7  -1  161.22    7.27
   6   7  -1  159.21    7.20
   6   7  -1  154.81    7.59
   6   7  -1  165.13    7.90
  -6  -7   1  159.24    7.15
  -6  -7   1  171.99    8.52
  -6  -7   1  159.02    7.17
  -6  -7   1  150.32    7.79
  -6  -7   1  166.43    7.12
  -6  -7   1  157.33    7.32
  -6  -7   1  155.16    7.14
  -6  -7   1  151.72    7.29
  -6  -7   1  160.79    7.61
   5   7  -1   71.23    3.63
   5   7  -1   68.67    3.54
   5   7  -1   67.44    3.78
   5   7  -1   69.34    3.76
   5   7  -1   66.78    3.48
   5   7  -1   75.41    3.98
   5   7  -1   71.69    3.64
   5   7  -1   68.66    3.82
  -5  -7   1   68.69    3.47
  -5  -7   1   69.95    3.35
  -5  -7   1   68.16    3.90
  -5  -7   1   68.16    4.49
  -5  -7   1   67.76    3.49
  -5  -7   1   72.29    3.64
  -5  -7   1   69.28    3.15
  -5  -7   1   72.36    3.62
  -5  -7   1   73.43    3.46
   4   7  -1    8.47    1.11
   4   7  -1    7.38    0.95
   4   7  -1    8.03    1.04
   4   7  -1    7.21    1.16
   4   7  -1    8.95    1.11
   4   7  -1    5.87    0.93
   4   7  -1    8.19    1.24
   4   7  -1   10.23    1.14
  -4  -7   1    9.29    1.62
  -4  -7   1    8.64    0.97
  -4  -7   1    8.04    0.87
  -4  -7   1    8.17    0.89
  -4  -7   1    7.99    1.07
  -4  -7   1    7.00    0.97
  -4  -7   1    7.83    0.99
  -4  -7   1    9.76    1.02
   3   7  -1    9.77    1.32
   3   7  -1   10.12    1.15
   3   7  -1    6.78    1.06
   3   7  -1    9.82    1.08
   3   7  -1    7.88    0.96
   3   7  -1    9.00    1.11
   3   7  -1    8.54    1.25
   3   7  -1   10.41    1.22
  -3  -7   1    9.76    1.06
  -3  -7   1    9.67    1.28
  -3  -7   1    8.67    1.22
  -3  -7   1    8.00    0.82
  -3  -7   1   10.01    1.22
  -3  -7   1    7.64    1.20
  -3  -7   1   10.33    1.21
   2   7  -1  102.92    4.94
   2   7  -1   99.22    4.65
   2   7  -1  104.91    4.93
   2   7  -1  103.68    4.83
   2   7  -1  103.14    4.96
   2   7  -1  100.38    4.84
   2   7  -1  101.89    4.82
   2   7  -1  101.77    4.88
  -2  -7   1  105.30    4.92
  -2  -7   1  104.54    4.92
  -2  -7   1  107.17    4.83
  -2  -7   1   96.53    4.46
  -2  -7   1  100.10    4.81
  -2  -7   1  107.31    4.95
  -2  -7   1  104.78    4.97
   1   7  -1    4.70    0.77
   1   7  -1    4.84    0.90
   1   7  -1    5.93    0.86
   1   7  -1    5.18    0.79
   1   7  -1    6.67    0.97
   1   7  -1    4.07    0.81
   1   7  -1    8.12    1.07
  -1  -7   1    4.82    0.81
  -1  -7   1    6.54    0.91
  -1  -7   1    6.24    0.81
  -1  -7   1    4.57    0.88
  -1  -7   1    4.78    0.95
  -1  -7   1    4.52    0.83
  -1  -7   1    5.24    0.92
   0   7  -1  117.83    5.27
   0   7  -1  108.06    5.13
   0   7  -1  117.35    5.32
   0   7  -1  112.73    5.25
   0   7  -1  114.77    5.38
   0   7  -1  115.58    5.46
   0   7  -1  111.28    5.40
   0  -7   1  111.47    5.46
   0  -7   1  109.18    5.26
   0  -7   1  111.61    5.37
   0  -7   1  117.54    5.27
   0  -7   1  107.04    5.14
   0  -7   1  112.27    5.41
   0  -7   1  114.59    5.31
   0  -7   1  118.73    5.38
  -1   7  -1  109.68    5.11
  -1   7  -1  105.23    5.23
  -1   7  -1  110.34    4.98
  -1   7  -1  111.89    5.08
  -1   7  -1  103.70    4.85
  -1   7  -1  108.08    5.12
  -1   7  -1  107.63    5.00
  -1   7  -1   97.77    4.65
   1  -7   1  113.25    5.05
   1  -7   1  112.94    5.14
   1  -7   1  105.98    5.13
   1  -7   1  113.14    5.16
   1  -7   1  106.18    5.32
   1  -7   1   99.90    5.21
   1  -7   1  105.30    4.84
  -2   7  -1   80.78    3.92
  -2   7  -1   81.84    3.87
  -2   7  -1   83.86    4.23
  -2   7  -1   82.10    3.84
  -2   7  -1   84.81    4.04
  -2   7  -1   84.06    4.08
  -2   7  -1   75.84    4.06
   2  -7   1   80.59    4.02
   2  -7   1   75.45    4.16
   2  -7   1   77.46    5.01
   2  -7   1   81.87    3.94
   2  -7   1   76.15    3.63
   2  -7   1   78.40    3.95
   2  -7   1   78.56    3.66
   2  -7   1   79.08    4.17
  -3   7  -1   -1.08    0.69
  -3   7  -1   -0.17    0.76
  -3   7  -1   -0.44    0.97
  -3   7  -1   -1.06    0.53
  -3   7  -1   -0.05    0.61
  -3   7  -1   -0.26    0.88
  -3   7  -1   -0.64    0.56
  -3   7  -1   -0.09    0.61
   3  -7   1   -0.79    0.62
   3  -7   1    1.19    1.36
   3  -7   1   -0.02    0.87
   3  -7   1   -0.46    0.55
   3  -7   1   -0.02    1.04
   3  -7   1    0.25    0.42
   3  -7   1   -1.65    0.67
   3  -7   1    0.03    0.99
   3  -7   1   -0.51    1.22
  -4   7  -1   18.90    1.48
  -4   7  -1   19.40    2.29
  -4   7  -1   18.33    1.83
  -4   7  -1   17.64    1.39
  -4   7  -1   20.39    2.82
  -4   7  -1   18.84    2.07
  -4   7  -1   18.72    2.34
  -4   7  -1   16.43    1.58
  -4   7  -1   19.09    1.72
  -4   7  -1   18.93    1.29
  -4   7  -1   18.07    2.64
   4  -7   1   19.02    1.15
   4  -7   1   21.40    2.34
   4  -7   1   20.20    1.76
   4  -7   1   20.05    1.79
   4  -7   1   21.08    2.44
   4  -7   1   19.18    1.69
   4  -7   1   18.66    2.09
   4  -7   1   20.01    2.99
   4  -7   1   17.27    1.62
   4  -7   1   17.42    1.64
  -5   7  -1   98.82    5.60
  -5   7  -1   88.33    4.99
  -5   7  -1   83.86    5.06
  -5   7  -1   94.06    4.88
  -5   7  -1   78.00    4.14
  -5   7  -1   84.57    4.44
  -5   7  -1   97.87    5.65
   5  -7   1   93.60    5.16
   5  -7   1   90.25    4.49
   5  -7   1   87.77    5.23
   5  -7   1   90.28    4.42
   5  -7   1   84.40    4.51
   5  -7   1   92.88    5.88
   5  -7   1   90.56    4.40
   5  -7   1   86.26    3.96
   5  -7   1   96.58    4.94
   5  -7   1   84.39    5.01
   5  -7   1   89.04    5.17
   5  -7   1   87.11    4.47
  -6   7  -1   -0.20    1.54
  -6   7  -1    1.40    0.83
  -6   7  -1    3.94    2.16
  -6   7  -1    3.79    1.57
  -6   7  -1    1.94    1.03
  -6   7  -1    3.83    1.89
   6  -7   1    2.70    0.97
   6  -7   1    4.29    1.80
   6  -7   1    1.97    1.00
   6  -7   1    3.05    1.63
   6  -7   1    1.67    0.95
   6  -7   1    2.06    1.42
   6  -7   1    1.38    1.31
   6  -7   1    1.92    2.52
   6  -7   1    3.60    2.96
   6  -7   1    1.59    0.93
  -7   7  -1   11.83    2.39
  -7   7  -1    7.08    1.03
  -7   7  -1    7.43    2.60
  -7   7  -1    9.23    2.01
  -7   7  -1    7.28    1.25
  -7   7  -1   12.35    2.83
   7  -7   1    6.31    1.26
   7  -7   1    7.98    1.23
   7  -7   1   10.62    3.16
   7  -7   1    8.26    2.21
   7  -7   1    7.08    1.21
   7  -7   1    4.03    3.29
   7  -7   1    8.64    1.26
   7  -7   1    7.97    1.98
   7  -7   1   10.76    1.97
  -8   7  -1   18.04    2.76
  -8   7  -1   19.73    2.94
  -8   7  -1   17.72    3.38
  -8   7  -1   24.15    3.70
   8  -7   1   18.94    2.10
   8  -7   1   15.52    1.74
   8  -7   1   15.15    2.60
   8  -7   1   16.65    1.96
   8  -7   1   17.76    2.72
   8  -7   1   15.75    3.02
   8  -7   1   16.44    1.98
   8  -7   1   18.33    2.49
  -9   7  -1    8.44    3.53
  -9   7  -1    5.08    3.17
  -9   7  -1   -0.22    2.49
   9  -7   1    5.82    1.57
   9  -7   1    3.56    3.11
   9  -7   1    1.95    2.01
   9  -7   1    4.06    2.88
   9  -7   1    3.43    1.28
   9  -7   1    2.57    2.30
   9  -7   1    4.72    1.06
  12   6  -1    4.43    1.26
  12   6  -1    1.33    1.15
  12   6  -1    2.67    2.60
  12   6  -1    3.57    1.57
  12   6  -1    1.66    2.21
  12   6  -1    2.07    0.88
  12   6  -1    2.55    1.16
  12   6  -1    2.68    2.16
 -12  -6   1    6.22    2.77
 -12  -6   1    5.19    3.43
 -12  -6   1    3.66    3.54
 -12  -6   1    5.53    2.60
  11   6  -1   12.37    1.42
  11   6  -1   11.73    2.08
  11   6  -1   13.54    2.35
  11   6  -1   11.93    1.38
  11   6  -1   12.50    1.74
  11   6  -1   13.14    1.72
  11   6  -1   12.63    1.60
  11   6  -1   11.99    2.18
 -11  -6   1   14.99    3.43
 -11  -6   1    9.72    2.95
 -11  -6   1   14.06    2.80
 -11  -6   1   17.67    2.87
  10   6  -1   50.31    4.18
  10   6  -1   50.12    2.91
  10   6  -1   39.02    4.61
  10   6  -1   53.17    2.96
  10   6  -1   46.60    3.77
  10   6  -1   56.91    5.30
  10   6  -1   53.88    6.44
  10   6  -1   51.88    2.85
  10   6  -1   51.85    2.99
  10   6  -1   44.63    3.01
  10   6  -1   53.14    4.00
 -10  -6   1   57.04    4.48
 -10  -6   1   60.05    5.26
 -10  -6   1   52.17    2.65
 -10  -6   1   55.61    5.31
 -10  -6   1   45.39    2.77
   9   6  -1   42.93    2.50
   9   6  -1   44.91    3.90
   9   6  -1   46.58    2.91
   9   6  -1   41.96    3.27
   9   6  -1   41.91    3.43
   9   6  -1   46.79    2.66
   9   6  -1   44.08    2.60
   9   6  -1   41.05    3.91
   9   6  -1   43.22    2.61
   9   6  -1   41.50    3.30
   9   6  -1   41.48    2.62
  -9  -6   1   43.68    2.62
  -9  -6   1   46.42    3.67
  -9  -6   1   41.86    3.27
  -9  -6   1   37.07    3.38
  -9  -6   1   51.65    3.93
   8   6  -1    0.01    0.73
   8   6  -1   -0.01    0.71
   8   6  -1   -0.36    1.18
   8   6  -1    0.15    0.69
   8   6  -1    0.49    0.97
   8   6  -1   -1.11    1.40
   8   6  -1    0.24    1.32
   8   6  -1    0.21    0.73
   8   6  -1   -0.50    0.79
   8   6  -1    1.07    1.13
  -8  -6   1   -0.51    1.42
  -8  -6   1    0.10    0.95
  -8  -6   1    0.21    1.53
  -8  -6   1    1.59    1.82
  -8  -6   1    1.36    1.26
  -8  -6   1    0.48    0.67
  -8  -6   1    0.21    1.22
  -8  -6   1   -0.05    0.81
   7   6  -1  182.34    8.13
   7   6  -1  169.83    7.98
   7   6  -1  181.39    8.13
   7   6  -1  184.34    8.02
   7   6  -1  180.76    8.10
   7   6  -1  179.67    8.43
   7   6  -1  181.18    8.54
   7   6  -1  191.86    8.65
   7   6  -1  182.22    8.07
  -7  -6   1  178.39    8.11
  -7  -6   1  164.74    7.75
  -7  -6   1  202.82    8.22
  -7  -6   1  171.65    7.79
  -7  -6   1  172.18    8.60
  -7  -6   1  189.55    8.35
  -7  -6   1  177.07    8.46
  -7  -6   1  170.60    8.69
   6   6  -1   51.65    2.54
   6   6  -1   49.82    3.24
   6   6  -1   54.23    2.81
   6   6  -1   54.22    2.70
   6   6  -1   47.90    3.03
   6   6  -1   51.78    2.81
   6   6  -1   50.45    3.15
   6   6  -1   52.28    2.83
   6   6  -1   51.95    2.75
  -6  -6   1   51.16    2.64
  -6  -6   1   51.02    2.81
  -6  -6   1   52.76    2.56
  -6  -6   1   46.13    3.30
  -6  -6   1   59.36    4.07
  -6  -6   1   52.31    2.77
  -6  -6   1   50.97    3.17
  -6  -6   1   55.68    2.95
   5   6  -1    2.31    0.90
   5   6  -1    0.27    0.66
   5   6  -1    0.57    0.59
   5   6  -1    1.90    0.70
   5   6  -1    1.30    0.64
   5   6  -1    1.75    0.83
   5   6  -1    1.27    0.60
   5   6  -1    2.45    0.40
   5   6  -1    1.38    0.60
  -5  -6   1    1.64    0.54
  -5  -6   1    0.53    0.84
  -5  -6   1    3.15    1.32
  -5  -6   1    2.05    0.61
  -5  -6   1    1.06    0.68
  -5  -6   1    2.09    0.86
  -5  -6   1    1.91    0.68
  -5  -6   1    0.60    0.84
  -5  -6   1    1.64    0.61
   4   6  -1  136.24    6.45
   4   6  -1  142.10    6.23
   4   6  -1  141.01    6.26
   4   6  -1  144.73    6.34
   4   6  -1  139.45    6.34
   4   6  -1  142.62    6.46
   4   6  -1  131.75    6.35
   4   6  -1  135.99    6.24
  -4  -6   1  146.07    6.49
  -4  -6   1  149.76    6.22
  -4  -6   1  118.04    6.88
  -4  -6   1  137.62    6.20
  -4  -6   1  137.05    6.04
  -4  -6   1  139.48    6.32
  -4  -6   1  137.49    6.10
  -4  -6   1  136.99    6.21
  -4  -6   1  142.05    6.33
  -4  -6   1  141.32    6.25
  -4  -6   1  128.93    6.10
   3   6  -1  182.72    8.02
   3   6  -1  190.60    7.97
   3   6  -1  174.32    8.09
   3   6  -1  171.51    7.93
   3   6  -1  179.47    7.95
   3   6  -1  181.47    8.06
   3   6  -1  175.52    7.94
   3   6  -1  176.04    8.02
  -3  -6   1  178.35    7.91
  -3  -6   1  175.52    7.95
  -3  -6   1  181.49    8.02
  -3  -6   1  185.39    8.03
  -3  -6   1  177.84    8.07
  -3  -6   1  184.29    7.93
  -3  -6   1  172.83    7.79
   2   6  -1  137.95    6.11
   2   6  -1  140.98    6.08
   2   6  -1  129.07    5.81
   2   6  -1  136.38    6.19
   2   6  -1  140.10    5.98
   2   6  -1  131.48    6.15
   2   6  -1  137.21    6.16
   2   6  -1  135.42    6.08
   2   6  -1  129.41    6.10
  -2  -6   1  128.32    5.81
  -2  -6   1  136.86    6.07
  -2  -6   1  136.52    6.14
  -2  -6   1  132.06    6.11
  -2  -6   1  135.60    6.16
  -2  -6   1  133.00    6.06
  -2  -6   1  131.59    6.17
   1   6  -1   32.55    1.82
   1   6  -1   31.02    1.90
   1   6  -1   26.48    1.74
   1   6  -1   31.84    1.91
   1   6  -1   28.17    1.62
   1   6  -1   33.81    1.83
   1   6  -1   30.52    1.87
  -1  -6   1   31.23    1.79
  -1  -6   1   29.79    1.89
  -1  -6   1   32.93    1.96
  -1  -6   1   28.90    1.79
  -1  -6   1   30.03    1.75
  -1  -6   1   31.50    1.89
  -1  -6   1   28.80    1.89
   0   6  -1  192.88    8.26
   0   6  -1  169.99    8.12
   0   6  -1  189.75    8.08
   0   6  -1  186.56    8.25
   0   6  -1  188.93    8.20
   0   6  -1  182.26    8.26
   0   6  -1  189.12    8.15
   0   6  -1  175.26    8.13
   0  -6   1  190.28    8.16
   0  -6   1  183.05    8.25
   0  -6   1  184.67    8.23
   0  -6   1  192.74    8.29
   0  -6   1  182.47    8.16
   0  -6   1  183.70    8.28
   0  -6   1  179.21    8.14
   0  -6   1  183.91    8.07
  -1   6  -1   52.84    2.75
  -1   6  -1   47.58    2.47
  -1   6  -1   48.07    2.20
  -1   6  -1   48.35    2.60
  -1   6  -1   48.24    2.61
  -1   6  -1   48.58    2.50
  -1   6  -1   48.61    2.57
  -1   6  -1   46.23    2.34
  -1   6  -1   46.06    2.62
   1  -6   1   49.10    2.34
   1  -6   1   47.80    2.60
   1  -6   1   47.55    2.70
   1  -6   1   52.82    2.67
   1  -6   1   48.00    2.67
   1  -6   1   50.23    2.51
   1  -6   1   47.05    2.59
   1  -6   1   46.98    2.19
   1  -6   1   46.88    2.51
  -2   6  -1    2.74    0.60
  -2   6  -1    4.38    0.74
  -2   6  -1    4.87    0.93
  -2   6  -1    2.53    0.68
  -2   6  -1    3.50    0.74
  -2   6  -1    4.19    0.68
  -2   6  -1    3.23    0.83
   2  -6   1    3.49    0.48
   2  -6   1    3.66    0.69
   2  -6   1    3.13    0.76
   2  -6   1    2.62    0.86
   2  -6   1    3.03    0.52
   2  -6   1    2.97    0.68
   2  -6   1    4.52    0.91
   2  -6   1    2.99    0.67
  -3   6  -1   26.66    1.61
  -3   6  -1   25.93    1.52
  -3   6  -1   23.38    1.56
  -3   6  -1   25.43    1.58
  -3   6  -1   26.31    2.25
  -3   6  -1   22.89    2.19
  -3   6  -1   24.96    1.94
  -3   6  -1   27.48    1.78
   3  -6   1   24.17    1.76
   3  -6   1   27.19    1.71
   3  -6   1   25.05    1.69
   3  -6   1   25.53    1.60
   3  -6   1   28.73    3.33
   3  -6   1   25.00    2.03
   3  -6   1   27.42    2.04
   3  -6   1   26.05    2.17
   3  -6   1   25.95    1.36
  -4   6  -1   29.46    1.68
  -4   6  -1   33.14    2.91
  -4   6  -1   33.19    2.33
  -4   6  -1   31.16    1.64
  -4   6  -1   28.97    2.31
  -4   6  -1   34.07    2.52
  -4   6  -1   29.40    2.40
  -4   6  -1   29.00    1.96
  -4   6  -1   24.86    2.70
  -4   6  -1   32.39    1.81
  -4   6  -1   38.68    2.95
   4  -6   1   31.58    2.00
   4  -6   1   32.34    2.51
   4  -6   1   31.08    2.61
   4  -6   1   31.74    2.00
   4  -6   1   36.98    3.18
   4  -6   1   32.16    1.92
   4  -6   1   31.05    1.94
   4  -6   1   31.99    2.33
   4  -6   1   28.85    1.99
   4  -6   1   32.62    1.60
  -5   6  -1   36.57    3.37
  -5   6  -1   35.09    2.72
  -5   6  -1   30.81    2.22
  -5   6  -1   38.34    2.88
  -5   6  -1   36.88    2.37
  -5   6  -1   30.66    2.14
  -5   6  -1   37.94    2.95
  -5   6  -1   39.26    3.29
   5  -6   1   36.86    3.07
   5  -6   1   37.54    2.20
   5  -6   1   36.01    1.81
   5  -6   1   37.90    3.05
   5  -6   1   32.58    2.23
   5  -6   1   35.04    2.25
   5  -6   1   37.96    2.08
   5  -6   1   39.39    3.00
   5  -6   1   39.93    2.73
   5  -6   1   38.07    3.61
   5  -6   1   31.74    2.40
  -6   6  -1   54.97    4.13
  -6   6  -1   60.07    4.40
  -6   6  -1   57.23    3.61
  -6   6  -1   51.18    2.87
  -6   6  -1   49.78    3.70
   6  -6   1   50.05    2.52
   6  -6   1   47.57    2.89
   6  -6   1   52.09    4.74
   6  -6   1   51.46    3.56
   6  -6   1   58.49    3.49
   6  -6   1   51.73    3.95
   6  -6   1   51.05    2.86
   6  -6   1   58.75    3.70
   6  -6   1   51.28    2.75
   6  -6   1   50.63    3.33
   6  -6   1   52.67    2.95
   6  -6   1   50.98    2.90
  -7   6  -1   54.65    4.47
  -7   6  -1   49.73    4.36
  -7   6  -1   42.54    2.41
  -7   6  -1   43.37    2.58
  -7   6  -1   52.88    3.87
  -7   6  -1   52.42    3.59
   7  -6   1   52.76    3.75
   7  -6   1   44.68    2.74
   7  -6   1   45.62    2.68
   7  -6   1   45.64    4.19
   7  -6   1   43.90    3.69
   7  -6   1   44.60    4.17
   7  -6   1   46.49    2.35
   7  -6   1   46.19    2.55
   7  -6   1   48.71    3.45
   7  -6   1   45.07    4.12
   7  -6   1   42.80    2.64
   7  -6   1   49.34    4.89
   7  -6   1   46.89    2.66
   7  -6   1   39.73    3.88
   7  -6   1   43.43    3.41
  -8   6  -1   12.33    2.19
  -8   6  -1    8.90    2.37
   8  -6   1   11.69    1.32
   8  -6   1   12.27    1.56
   8  -6   1    8.97    2.26
   8  -6   1   14.51    1.37
   8  -6   1   10.57    1.19
   8  -6   1   14.45    2.01
   8  -6   1   14.67    2.80
   8  -6   1   10.39    3.12
   8  -6   1    9.80    1.32
   8  -6   1    9.56    1.29
   8  -6   1   12.08    1.47
  -9   6  -1   -3.43    2.62
  -9   6  -1    3.19    2.33
  -9   6  -1    3.18    2.92
   9  -6   1    0.81    0.80
   9  -6   1   -0.40    1.03
   9  -6   1    4.65    2.85
   9  -6   1    3.59    1.86
   9  -6   1   -0.10    0.98
   9  -6   1    1.94    0.80
   9  -6   1    1.77    0.90
   9  -6   1    1.96    2.49
   9  -6   1    1.60    2.04
   9  -6   1    2.73    1.29
  12   5  -1    8.83    1.82
  12   5  -1    5.32    2.28
  12   5  -1    6.02    1.22
  12   5  -1    4.92    1.14
  12   5  -1    1.69    3.54
  12   5  -1    0.38    2.28
 -12  -5   1    3.43    3.08
 -12  -5   1    7.31    3.36
 -12  -5   1    6.97    2.78
 -12  -5   1    4.59    2.74
  11   5  -1   24.66    3.35
  11   5  -1   22.63    3.31
  11   5  -1   25.76    3.25
  11   5  -1   21.57    1.96
  11   5  -1   23.88    1.72
  11   5  -1   25.83    2.07
  11   5  -1   24.20    2.26
  11   5  -1   20.65    1.93
 -11  -5   1   23.66    6.15
 -11  -5   1   24.77    5.06
 -11  -5   1   15.38    2.64
 -11  -5   1   30.59    4.02
  10   5  -1   31.88    2.09
  10   5  -1   36.87    3.47
  10   5  -1   29.30    4.65
  10   5  -1   31.30    3.22
  10   5  -1   30.84    2.05
  10   5  -1   30.54    1.99
  10   5  -1   27.45    2.19
  10   5  -1   28.30    3.02
  10   5  -1   30.17    2.03
  10   5  -1   30.01    5.17
  10   5  -1   25.00    3.58
  10   5  -1   28.14    2.93
 -10  -5   1   33.22    4.28
 -10  -5   1   32.14    3.44
 -10  -5   1   31.16    4.24
 -10  -5   1   34.11    4.55
   9   5  -1    0.59    0.69
   9   5  -1   -0.27    1.31
   9   5  -1   -0.72    0.73
   9   5  -1    0.50    2.53
   9   5  -1    0.38    0.78
   9   5  -1    0.31    1.20
   9   5  -1    0.34    0.69
   9   5  -1    1.28    1.18
   9   5  -1   -1.89    1.59
   9   5  -1   -1.27    1.83
   9   5  -1    0.27    0.74
  -9  -5   1   -0.15    1.23
  -9  -5   1   -2.44    1.39
  -9  -5   1    0.32    0.56
  -9  -5   1   -1.15    1.51
  -9  -5   1   -0.36    1.62
  -9  -5   1    1.80    1.98
   8   5  -1   69.08    3.36
   8   5  -1   64.89    3.37
   8   5  -1   64.07    3.36
   8   5  -1   67.78    3.62
   8   5  -1   67.47    4.05
   8   5  -1   69.26    3.30
   8   5  -1   69.74    3.99
   8   5  -1   78.03    4.36
   8   5  -1   61.10    4.04
   8   5  -1   65.52    3.40
  -8  -5   1   62.61    3.90
  -8  -5   1   66.66    3.92
  -8  -5   1   71.93    5.15
  -8  -5   1   64.17    4.12
  -8  -5   1   62.99    3.88
   7   5  -1   88.37    4.66
   7   5  -1   96.00    4.20
   7   5  -1   89.37    4.27
   7   5  -1   96.04    4.81
   7   5  -1   91.43    4.25
   7   5  -1   86.07    4.21
   7   5  -1   76.42    4.80
   7   5  -1   90.31    4.30
   7   5  -1   93.72    4.35
  -7  -5   1   86.85    4.37
  -7  -5   1   93.37    4.87
  -7  -5   1   96.27    5.72
  -7  -5   1   87.30    5.35
  -7  -5   1   89.16    4.95
  -7  -5   1   90.73    5.05
  -7  -5   1   84.41    4.58
   6   5  -1    4.85    0.78
   6   5  -1    4.52    0.69
   6   5  -1    5.27    1.12
   6   5  -1    4.06    0.74
   6   5  -1    4.36    0.96
   6   5  -1    5.11    0.73
   6   5  -1    3.93    1.27
   6   5  -1    4.21    0.72
   6   5  -1    5.73    0.91
  -6  -5   1    5.73    0.61
  -6  -5   1    4.49    0.76
  -6  -5   1    4.95    0.68
  -6  -5   1    5.73    1.23
  -6  -5   1    4.41    1.56
  -6  -5   1    2.51    0.86
  -6  -5   1    6.52    1.50
  -6  -5   1    6.02    1.17
  -6  -5   1    7.14    1.11
  -6  -5   1    4.42    0.98
   5   5  -1   19.80    1.39
   5   5  -1   17.63    1.24
   5   5  -1   18.64    1.15
   5   5  -1   18.56    1.66
   5   5  -1   16.69    1.27
   5   5  -1   19.00    1.62
   5   5  -1   18.39    1.70
   5   5  -1   16.28    1.29
   5   5  -1   18.41    1.39
  -5  -5   1   19.10    1.36
  -5  -5   1   18.50    1.16
  -5  -5   1   16.93    1.22
  -5  -5   1   17.48    1.32
  -5  -5   1   17.70    2.19
  -5  -5   1   17.62    1.78
  -5  -5   1   21.08    1.73
  -5  -5   1   18.24    1.47
  -5  -5   1   18.50    1.33
  -5  -5   1   18.44    1.37
   4   5  -1  200.19    9.19
   4   5  -1  210.99    9.24
   4   5  -1  211.51    9.42
   4   5  -1  214.07    9.31
   4   5  -1  210.77    9.45
   4   5  -1  217.90    9.31
   4   5  -1  203.79    9.21
   4   5  -1  213.01    9.41
  -4  -5   1  208.80    9.16
  -4  -5   1  218.01    9.46
  -4  -5   1  221.06    9.30
  -4  -5   1  204.30    9.17
  -4  -5   1  209.55    9.26
  -4  -5   1  208.51    9.28
  -4  -5   1  212.69    9.20
  -4  -5   1  213.53    9.02
  -4  -5   1  212.38    9.18
   3   5  -1   39.88    2.17
   3   5  -1   40.03    2.13
   3   5  -1   36.88    2.24
   3   5  -1   39.56    2.19
   3   5  -1   38.57    2.08
   3   5  -1   44.59    2.12
   3   5  -1   40.79    2.17
   3   5  -1   38.93    2.26
  -3  -5   1   39.51    2.18
  -3  -5   1   40.44    2.27
  -3  -5   1   40.22    2.07
  -3  -5   1   37.80    1.92
  -3  -5   1   41.56    2.10
  -3  -5   1   40.47    2.02
  -3  -5   1   39.34    2.09
  -3  -5   1   38.81    2.16
   2   5  -1   15.67    1.17
   2   5  -1   15.81    0.86
   2   5  -1   14.91    1.23
   2   5  -1   17.40    1.27
   2   5  -1   15.54    1.28
   2   5  -1   15.83    1.30
   2   5  -1   14.10    1.07
   2   5  -1   17.94    1.19
   2   5  -1   14.06    1.17
  -2  -5   1   15.43    1.25
  -2  -5   1   16.91    1.22
  -2  -5   1   17.54    1.31
  -2  -5   1   15.98    1.16
  -2  -5   1   15.40    1.28
  -2  -5   1   15.32    0.95
  -2  -5   1   14.46    1.15
   1   5  -1  209.63    9.30
   1   5  -1  207.71    9.39
   1   5  -1  210.54    9.31
   1   5  -1  221.58    9.38
   1   5  -1  219.76    9.39
   1   5  -1  217.06    9.31
   1   5  -1  214.19    9.35
  -1  -5   1  210.36    9.30
  -1  -5   1  218.18    9.37
  -1  -5   1  221.45    9.40
  -1  -5   1  207.76    9.36
  -1  -5   1  209.48    9.29
  -1  -5   1  222.00    9.32
  -1  -5   1  198.26    9.07
  -1  -5   1  218.32    9.40
   0   5  -1  165.30    7.48
   0   5  -1  171.45    7.44
   0   5  -1  168.84    7.38
   0   5  -1  159.71    7.38
   0   5  -1  165.23    7.38
   0   5  -1  173.86    7.47
   0   5  -1  161.36    7.31
   0   5  -1  172.05    7.47
   0  -5   1  167.12    7.45
   0  -5   1  164.58    7.32
   0  -5   1  164.15    7.39
   0  -5   1  169.18    7.49
   0  -5   1  173.67    7.40
   0  -5   1  168.53    7.47
   0  -5   1  166.55    7.50
   0  -5   1  177.36    7.41
  -1   5  -1    0.76    0.53
  -1   5  -1    0.48    0.44
  -1   5  -1    0.28    0.47
  -1   5  -1    1.48    0.31
  -1   5  -1    0.43    0.53
  -1   5  -1    0.87    0.58
  -1   5  -1   -0.18    0.61
  -1   5  -1    0.08    0.44
   1  -5   1   -0.05    0.29
   1  -5   1   -0.13    0.48
   1  -5   1    0.21    0.53
   1  -5   1    0.79    0.61
   1  -5   1    0.89    0.35
   1  -5   1    1.23    0.47
   1  -5   1    0.69    0.49
  -2   5  -1   96.27    4.42
  -2   5  -1   98.00    4.52
  -2   5  -1   89.69    4.58
  -2   5  -1   94.58    4.69
  -2   5  -1  103.22    4.48
  -2   5  -1  101.47    4.70
  -2   5  -1   94.55    4.39
  -2   5  -1  100.08    4.53
   2  -5   1  100.93    4.54
   2  -5   1  100.15    4.54
   2  -5   1   97.37    4.66
   2  -5   1   98.93    4.28
   2  -5   1   99.35    4.46
   2  -5   1   90.70    4.35
   2  -5   1  103.00    4.48
   2  -5   1   93.53    4.70
  -3   5  -1   37.27    2.12
  -3   5  -1   35.13    2.64
  -3   5  -1   36.61    2.29
  -3   5  -1   35.08    2.00
  -3   5  -1   38.27    1.90
  -3   5  -1   40.83    1.99
  -3   5  -1   40.85    2.46
  -3   5  -1   36.06    2.64
  -3   5  -1   36.45    1.93
   3  -5   1   31.26    2.75
   3  -5   1   36.62    2.10
   3  -5   1   40.86    1.80
   3  -5   1   39.40    2.47
   3  -5   1   39.56    2.34
   3  -5   1   38.74    2.05
   3  -5   1   40.41    2.05
   3  -5   1   34.86    2.33
   3  -5   1   38.78    2.03
   3  -5   1   40.19    2.03
  -4   5  -1   20.95    2.20
  -4   5  -1   17.92    1.44
  -4   5  -1   23.58    1.60
  -4   5  -1   19.46    2.21
  -4   5  -1   20.41    1.33
  -4   5  -1   22.34    1.88
  -4   5  -1   19.41    1.49
  -4   5  -1   20.07    1.79
  -4   5  -1   22.98    2.30
   4  -5   1   22.07    2.05
   4  -5   1   21.47    1.41
   4  -5   1   18.16    1.57
   4  -5   1   19.92    2.07
   4  -5   1   18.36    1.40
   4  -5   1   15.66    1.38
   4  -5   1   18.11    1.47
   4  -5   1   24.04    1.82
   4  -5   1   22.73    1.15
   4  -5   1   21.49    2.44
  -5   5  -1   16.43    1.61
  -5   5  -1   13.26    1.33
  -5   5  -1   17.65    2.30
  -5   5  -1   21.13    2.03
  -5   5  -1   15.52    2.34
  -5   5  -1   16.79    2.07
  -5   5  -1   13.79    1.24
  -5   5  -1   15.12    1.85
   5  -5   1   13.82    1.30
   5  -5   1   15.46    1.04
   5  -5   1   13.97    2.16
   5  -5   1   13.98    2.17
   5  -5   1   15.91    2.14
   5  -5   1   14.43    2.58
   5  -5   1   15.88    1.37
   5  -5   1   12.12    1.65
   5  -5   1   12.14    1.32
   5  -5   1   18.29    1.84
   5  -5   1   16.50    1.31
   5  -5   1   15.69    1.82
   5  -5   1   13.53    1.28
  -6   5  -1   85.38    4.49
  -6   5  -1   87.83    5.46
  -6   5  -1   99.24    5.68
  -6   5  -1  101.42    5.22
  -6   5  -1   84.56    4.67
  -6   5  -1   99.93    5.10
   6  -5   1  104.41    5.32
   6  -5   1   97.96    4.49
   6  -5   1   99.85    5.15
   6  -5   1  103.86    5.04
   6  -5   1   95.23    4.49
   6  -5   1   99.08    5.00
   6  -5   1   99.41    5.31
   6  -5   1   95.54    4.51
   6  -5   1   99.84    4.52
   6  -5   1   92.55    4.50
   6  -5   1   95.46    4.36
   6  -5   1   93.07    5.55
  -7   5  -1   31.29    2.80
  -7   5  -1   35.83    3.75
  -7   5  -1   31.31    3.49
  -7   5  -1   24.88    1.59
  -7   5  -1   25.35    1.49
  -7   5  -1   28.13    3.05
   7  -5   1   25.32    2.53
   7  -5   1   32.87    3.22
   7  -5   1   29.48    2.88
   7  -5   1   27.44    1.89
   7  -5   1   25.73    1.78
   7  -5   1   27.60    2.71
   7  -5   1   25.97    1.84
   7  -5   1   28.67    2.95
   7  -5   1   25.38    1.78
   7  -5   1   29.00    1.86
   7  -5   1   27.25    3.38
   7  -5   1   30.05    3.86
   7  -5   1   29.30    1.83
  -8   5  -1    1.04    1.58
  -8   5  -1    0.22    2.03
  -8   5  -1    1.37    1.78
   8  -5   1    0.22    0.78
   8  -5   1    0.68    1.64
   8  -5   1   -2.65    1.41
   8  -5   1   -0.02    0.86
   8  -5   1   -0.22    0.65
   8  -5   1   -0.44    0.76
   8  -5   1    0.89    1.64
   8  -5   1    1.38    1.36
   8  -5   1   -0.86    0.72
   8  -5   1    1.07    0.67
   8  -5   1    3.56    2.30
   8  -5   1    4.02    2.71
   8  -5   1    0.09    1.90
   8  -5   1   -3.01    2.01
   8  -5   1    1.86    1.96
  -9   5  -1   30.47    4.77
  -9   5  -1   24.06    4.16
  -9   5  -1   17.31    2.64
   9  -5   1   23.63    1.96
   9  -5   1   25.94    6.08
   9  -5   1   27.50    4.64
   9  -5   1   25.23    3.99
   9  -5   1   21.84    2.01
   9  -5   1   24.50    2.88
   9  -5   1   19.58    1.98
   9  -5   1   17.24    2.52
   9  -5   1   18.74    1.81
 -10   5  -1    6.95    3.63
 -10   5  -1   12.22    3.67
 -10   5  -1    7.95    2.81
  10  -5   1   12.94    1.94
  10  -5   1   11.67    2.38
  10  -5   1    9.68    1.26
  10  -5   1   13.73    2.64
  10  -5   1    9.91    1.30
  10  -5   1    8.21    2.03
  10  -5   1   10.29    3.71
  12   4  -1   32.15    2.28
  12   4  -1   33.89    2.33
  12   4  -1   34.68    2.30
  12   4  -1   33.88    4.01
  12   4  -1   30.53    4.52
  12   4  -1   39.10    4.48
 -12  -4   1   36.30    6.23
 -12  -4   1   35.68    4.84
 -12  -4   1   31.49    4.68
  11   4  -1   21.01    3.11
  11   4  -1   23.66    3.26
  11   4  -1   26.37    1.91
  11   4  -1   25.00    1.86
  11   4  -1   24.63    1.94
  11   4  -1   26.40    3.40
  11   4  -1   23.99    2.02
  11   4  -1   24.37    3.34
 -11  -4   1   28.89    3.89
 -11  -4   1   26.49    5.16
 -11  -4   1   29.52    3.86
 -11  -4   1   23.37    4.15
  10   4  -1   -0.03    0.74
  10   4  -1    0.44    1.39
  10   4  -1   -1.56    2.60
  10   4  -1   -0.11    0.90
  10   4  -1    0.70    0.74
  10   4  -1    0.14    1.62
  10   4  -1   -0.87    2.69
  10   4  -1    0.20    2.20
  10   4  -1    0.37    1.32
  10   4  -1   -1.56    0.91
  10   4  -1    0.68    1.50
  10   4  -1    0.34    0.81
  10   4  -1    0.05    0.57
  10   4  -1    0.37    0.61
  10   4  -1   -1.75    1.91
 -10  -4   1   -0.46    1.47
 -10  -4   1    2.22    2.37
 -10  -4   1    0.44    2.06
   9   4  -1   44.76    2.50
   9   4  -1   44.25    3.37
   9   4  -1   43.14    2.48
   9   4  -1   43.70    2.47
   9   4  -1   46.72    2.43
   9   4  -1   49.30    2.41
   9   4  -1   38.88    3.91
   9   4  -1   36.33    4.33
   9   4  -1   47.78    3.60
   9   4  -1   46.08    3.44
   9   4  -1   47.97    3.36
   9   4  -1   49.80    2.54
   9   4  -1   46.15    3.63
  -9  -4   1   49.86    4.60
  -9  -4   1   44.80    4.18
  -9  -4   1   48.19    3.78
  -9  -4   1   47.22    3.63
  -9  -4   1   53.32    3.44
   8   4  -1  117.38    5.29
   8   4  -1  108.17    6.64
   8   4  -1  117.42    5.32
   8   4  -1  112.26    5.65
   8   4  -1  118.22    6.67
   8   4  -1  113.64    5.25
   8   4  -1  122.02    5.98
   8   4  -1  126.62    5.29
   8   4  -1  116.36    5.26
   8   4  -1  110.83    5.80
   8   4  -1  120.47    5.23
   8   4  -1  114.56    5.85
   8   4  -1  120.82    5.97
   8   4  -1  117.52    6.02
  -8  -4   1  117.46    5.86
  -8  -4   1   99.45    6.42
  -8  -4   1  113.81    5.12
  -8  -4   1  101.37    5.94
  -8  -4   1  116.77    5.19
  -8  -4   1  134.73    7.10
  -8  -4   1  109.25    6.16
   7   4  -1   38.84    2.51
   7   4  -1   43.02    2.28
   7   4  -1   39.09    2.16
   7   4  -1   42.75    2.82
   7   4  -1   48.13    3.60
   7   4  -1   39.63    2.99
   7   4  -1   43.76    2.30
   7   4  -1   48.66    2.97
   7   4  -1   40.99    2.30
   7   4  -1   39.77    2.22
   7   4  -1   42.34    2.86
   7   4  -1   44.82    2.24
   7   4  -1   44.60    2.83
  -7  -4   1   47.59    3.08
  -7  -4   1   50.59    3.55
  -7  -4   1   43.62    2.30
  -7  -4   1   40.00    3.09
  -7  -4   1   46.58    2.98
  -7  -4   1   47.54    2.82
   6   4  -1   10.65    1.06
   6   4  -1   10.55    0.94
   6   4  -1   11.03    1.51
   6   4  -1    9.02    1.13
   6   4  -1   11.09    1.06
   6   4  -1   12.21    0.97
   6   4  -1    9.92    1.32
   6   4  -1   10.35    1.00
  -6  -4   1    9.79    1.66
  -6  -4   1   11.10    0.99
  -6  -4   1    7.21    1.61
  -6  -4   1   11.48    1.53
  -6  -4   1   10.85    1.51
  -6  -4   1   11.54    1.52
  -6  -4   1    9.07    1.14
  -6  -4   1   11.51    1.09
   5   4  -1  164.11    7.90
   5   4  -1  175.38    7.88
   5   4  -1  168.99    7.58
   5   4  -1  175.99    7.84
   5   4  -1  159.33    7.50
   5   4  -1  171.59    7.60
   5   4  -1  179.22    7.58
   5   4  -1  171.71    7.54
   5   4  -1  178.75    7.62
  -5  -4   1  173.57    7.47
  -5  -4   1  168.60    7.43
  -5  -4   1  179.58    7.86
  -5  -4   1  176.94    7.59
  -5  -4   1  182.69    7.62
  -5  -4   1  164.01    7.90
  -5  -4   1  172.95    7.66
  -5  -4   1  173.64    7.77
  -5  -4   1  174.95    8.48
  -5  -4   1  166.43    7.99
   4   4  -1   38.98    1.88
   4   4  -1   34.09    2.16
   4   4  -1   34.96    2.11
   4   4  -1   38.44    2.17
   4   4  -1   37.17    1.84
   4   4  -1   35.92    1.94
   4   4  -1   35.85    1.89
   4   4  -1   34.19    1.94
  -4  -4   1   35.39    1.93
  -4  -4   1   32.91    1.63
  -4  -4   1   35.61    1.80
  -4  -4   1   33.07    1.97
  -4  -4   1   38.79    2.76
  -4  -4   1   37.28    1.89
  -4  -4   1   36.42    1.85
  -4  -4   1   36.63    2.27
  -4  -4   1   35.06    2.14
   3   4  -1  148.83    6.82
   3   4  -1  159.93    6.83
   3   4  -1  140.09    6.75
   3   4  -1  153.08    6.64
   3   4  -1  142.18    6.64
   3   4  -1  151.21    6.67
   3   4  -1  153.16    6.73
   3   4  -1  153.31    6.72
  -3  -4   1  153.39    6.72
  -3  -4   1  148.57    6.67
  -3  -4   1  155.81    6.84
  -3  -4   1  158.07    6.66
  -3  -4   1  140.71    6.58
  -3  -4   1  153.84    6.54
  -3  -4   1  151.79    6.65
  -3  -4   1  161.80    6.65
  -3  -4   1  148.09    6.58
  -3  -4   1  157.81    6.73
   2   4  -1  239.64   10.56
   2   4  -1  247.76   10.61
   2   4  -1  230.97   10.55
   2   4  -1  245.39   10.57
   2   4  -1  242.81   10.64
   2   4  -1  249.97   10.57
   2   4  -1  236.43   10.66
   2   4  -1  252.40   10.63
  -2  -4   1  247.04   10.56
  -2  -4   1  247.49   10.55
  -2  -4   1  255.20   10.67
  -2  -4   1  228.48   10.55
  -2  -4   1  255.48   10.62
  -2  -4   1  250.79   10.63
   1   4  -1  152.86    6.56
   1   4  -1  137.08    6.47
   1   4  -1  145.74    6.38
   1   4  -1  151.10    6.48
   1   4  -1  142.59    6.38
   1   4  -1  149.81    6.54
   1   4  -1  147.80    6.49
   1   4  -1  146.72    6.50
   1   4  -1  134.98    6.54
  -1  -4   1  149.73    6.55
  -1  -4   1  160.39    6.50
  -1  -4   1  150.79    6.54
  -1  -4   1  153.11    6.56
  -1  -4   1  152.53    6.49
  -1  -4   1  146.23    6.52
  -1  -4   1  143.83    6.48
   0   4  -1    1.18    0.41
   0   4  -1    1.29    0.41
   0   4  -1    1.48    0.54
   0   4  -1    1.25    0.38
   0   4  -1    1.36    0.42
   0   4  -1    1.15    0.47
   0   4  -1    1.26    0.44
   0  -4   1    0.72    0.39
   0  -4   1    1.10    0.38
   0  -4   1    1.27    0.42
   0  -4   1    1.22    0.41
   0  -4   1    1.55    0.36
   0  -4   1    0.94    0.40
   0  -4   1    1.09    0.45
   0  -4   1    1.00    0.42
  -1   4  -1  170.18    7.23
  -1   4  -1  169.91    7.28
  -1   4  -1  174.38    7.14
  -1   4  -1  167.24    7.30
  -1   4  -1  170.41    7.23
  -1   4  -1  164.93    7.37
  -1   4  -1  150.20    7.32
  -1   4  -1  170.65    7.30
  -1   4  -1  153.15    7.07
   1  -4   1  151.59    7.33
   1  -4   1  166.27    7.11
   1  -4   1  164.59    7.23
   1  -4   1  167.29    7.31
   1  -4   1  162.13    7.12
   1  -4   1  175.11    7.31
   1  -4   1  174.56    7.35
   1  -4   1  167.29    7.25
   1  -4   1  168.42    7.37
  -2   4  -1  122.36    5.92
  -2   4  -1  128.52    5.76
  -2   4  -1  135.77    6.00
  -2   4  -1  117.08    5.99
  -2   4  -1  140.90    5.81
  -2   4  -1  133.25    5.84
  -2   4  -1  136.98    5.75
   2  -4   1  124.94    5.75
   2  -4   1  132.43    6.04
   2  -4   1  135.00    6.00
   2  -4   1  134.22    5.81
   2  -4   1  142.66    5.81
   2  -4   1  135.21    5.86
   2  -4   1  121.43    5.64
   2  -4   1  136.21    5.87
   2  -4   1  125.91    5.79
  -3   4  -1    3.85    0.87
  -3   4  -1    5.76    0.90
  -3   4  -1    3.80    0.87
  -3   4  -1    3.12    0.88
  -3   4  -1    3.53    0.60
  -3   4  -1    2.74    0.43
  -3   4  -1    2.64    0.56
   3  -4   1    4.07    0.60
   3  -4   1    3.40    0.53
   3  -4   1    3.05    0.62
  -4   4  -1   27.71    1.71
  -4   4  -1   27.02    1.46
  -4   4  -1   28.37    2.22
  -4   4  -1   21.65    1.47
  -4   4  -1   20.81    1.50
  -4   4  -1   27.85    1.93
  -4   4  -1   27.26    1.96
  -4   4  -1   21.39    2.13
  -4   4  -1   25.38    1.90
   4  -4   1   23.66    1.48
   4  -4   1   25.86    2.42
   4  -4   1   23.01    2.20
   4  -4   1   27.25    1.84
   4  -4   1   22.53    1.52
   4  -4   1   25.86    1.32
   4  -4   1   24.34    2.12
   4  -4   1   22.62    1.46
   4  -4   1   28.10    2.02
   4  -4   1   24.72    1.73
   4  -4   1   27.40    1.51
  -5   4  -1  102.20    5.34
  -5   4  -1  107.64    5.46
  -5   4  -1   95.76    4.97
  -5   4  -1  102.72    5.03
  -5   4  -1   96.72    4.53
  -5   4  -1   96.11    4.84
   5  -4   1  104.87    5.41
   5  -4   1   98.76    5.15
   5  -4   1   91.13    4.52
   5  -4   1  103.28    5.71
   5  -4   1   99.19    4.92
   5  -4   1  104.66    5.01
   5  -4   1  100.81    4.58
   5  -4   1   96.02    4.56
   5  -4   1  101.04    4.57
   5  -4   1  105.77    5.37
   5  -4   1  102.38    4.53
   5  -4   1  100.64    4.86
   5  -4   1   98.58    4.47
  -6   4  -1   45.49    3.40
  -6   4  -1   40.53    2.22
  -6   4  -1   43.59    2.17
  -6   4  -1   48.07    3.09
  -6   4  -1   43.14    3.00
  -6   4  -1   46.91    3.48
   6  -4   1   43.83    2.31
   6  -4   1   43.43    3.29
   6  -4   1   44.21    3.77
   6  -4   1   45.38    2.32
   6  -4   1   45.51    2.40
   6  -4   1   46.20    3.03
   6  -4   1   49.80    3.62
   6  -4   1   42.51    2.29
   6  -4   1   47.77    3.84
   6  -4   1   50.86    4.51
   6  -4   1   53.19    3.24
   6  -4   1   42.89    2.30
   6  -4   1   46.26    3.23
   6  -4   1   45.14    2.84
  -7   4  -1    3.77    1.47
  -7   4  -1    5.16    1.82
  -7   4  -1    0.05    1.32
  -7   4  -1    1.46    1.68
   7  -4   1    2.38    1.61
   7  -4   1    0.91    1.71
   7  -4   1    2.61    1.35
   7  -4   1    3.25    2.04
   7  -4   1    2.46    1.21
   7  -4   1    1.25    0.58
   7  -4   1    1.96    0.63
   7  -4   1    2.36    0.79
   7  -4   1    2.63    0.61
   7  -4   1    0.99    0.62
   7  -4   1    2.56    1.40
   7  -4   1    2.90    1.21
   7  -4   1    3.64    1.42
  -8   4  -1   56.96    4.61
  -8   4  -1   51.08    4.29
  -8   4  -1   47.05    3.84
  -8   4  -1   48.46    3.56
   8  -4   1   48.50    3.62
   8  -4   1   45.43    2.54
   8  -4   1   45.11    2.36
   8  -4   1   49.83    4.72
   8  -4   1   50.92    3.86
   8  -4   1   51.91    2.78
   8  -4   1   47.14    2.75
   8  -4   1   53.43    3.35
   8  -4   1   47.57    3.61
   8  -4   1   52.84    4.57
   8  -4   1   55.93    4.06
   8  -4   1   42.72    2.53
  -9   4  -1   24.57    3.66
  -9   4  -1   17.53    2.59
   9  -4   1   16.04    3.23
   9  -4   1   16.78    1.51
   9  -4   1   18.06    1.59
   9  -4   1   17.30    2.69
   9  -4   1   15.92    1.84
   9  -4   1   15.58    2.30
   9  -4   1   24.03    2.60
   9  -4   1   22.73    4.31
   9  -4   1   17.81    1.90
   9  -4   1   15.96    2.48
 -10   4  -1    1.76    2.37
  10  -4   1    0.36    1.08
  10  -4   1    4.08    1.90
  10  -4   1   -2.21    1.48
  10  -4   1    0.70    2.78
  10  -4   1    1.86    1.13
  10  -4   1    1.22    0.89
  10  -4   1   -1.06    0.81
  10  -4   1    0.47    2.99
  12   3  -1   15.37    1.72
  12   3  -1   16.85    1.63
  12   3  -1   17.97    2.96
  12   3  -1   15.85    1.91
  12   3  -1   14.04    2.40
  11   3  -1    0.18    0.75
  11   3  -1   -1.53    0.89
  11   3  -1   -0.36    1.56
  11   3  -1    0.99    1.86
  11   3  -1   -0.40    0.85
  11   3  -1    0.04    1.91
  11   3  -1    1.03    1.02
 -11  -3   1    1.52    2.45
 -11  -3   1   -0.59    1.87
 -11  -3   1   -0.89    2.00
  10   3  -1   28.12    4.50
  10   3  -1   32.18    3.07
  10   3  -1   29.27    3.20
  10   3  -1   30.22    3.15
  10   3  -1   34.00    4.65
  10   3  -1   35.15    4.15
  10   3  -1   35.71    2.04
  10   3  -1   33.25    2.20
  10   3  -1   35.67    3.82
  10   3  -1   33.42    2.22
  10   3  -1   32.67    3.99
  10   3  -1   28.84    1.95
  10   3  -1   34.46    4.14
  10   3  -1   31.71    3.51
 -10  -3   1   32.82    3.57
 -10  -3   1   38.35    6.01
 -10  -3   1   39.62    3.53
 -10  -3   1   30.50    4.25
   9   3  -1   82.51    4.05
   9   3  -1   83.75    3.79
   9   3  -1   82.58    3.89
   9   3  -1   77.73    3.75
   9   3  -1   81.71    4.98
   9   3  -1   82.79    3.87
   9   3  -1   89.44    5.32
   9   3  -1   83.29    4.66
   9   3  -1   84.13    5.81
   9   3  -1   81.97    3.98
   9   3  -1   78.20    4.71
   9   3  -1   83.36    4.74
   9   3  -1   84.70    5.45
   9   3  -1   82.16    4.69
  -9  -3   1   73.06    5.02
  -9  -3   1   90.05    4.81
  -9  -3   1   83.02    5.93
  -9  -3   1   86.27    5.58
  -9  -3   1   84.53    4.96
   8   3  -1   15.21    1.22
   8   3  -1   18.87    1.25
   8   3  -1   13.53    1.99
   8   3  -1   14.99    1.29
   8   3  -1   16.38    2.12
   8   3  -1   14.40    1.17
   8   3  -1   10.24    2.32
   8   3  -1   14.48    1.31
   8   3  -1   15.45    2.11
   8   3  -1   19.21    2.34
   8   3  -1   18.53    3.15
   8   3  -1   16.47    2.34
   8   3  -1   18.42    2.69
   8   3  -1   19.27    2.61
  -8  -3   1   20.42    2.87
  -8  -3   1   16.66    2.27
  -8  -3   1   19.37    3.10
  -8  -3   1   16.82    2.42
  -8  -3   1   17.73    2.10
   7   3  -1    8.65    1.89
   7   3  -1   12.13    1.90
   7   3  -1    8.05    1.57
   7   3  -1    7.78    1.55
   7   3  -1   10.30    1.30
   7   3  -1   11.97    1.48
   7   3  -1    9.31    0.94
   7   3  -1    9.72    1.61
   7   3  -1   11.59    1.50
   7   3  -1    7.31    1.31
   7   3  -1    8.86    0.97
   7   3  -1    7.85    0.88
   7   3  -1    9.62    1.26
   7   3  -1   10.32    0.99
   7   3  -1    9.99    0.96
   7   3  -1    8.94    1.39
  -7  -3   1    7.40    1.73
  -7  -3   1   12.43    1.71
  -7  -3   1    9.85    1.46
  -7  -3   1   10.21    1.80
  -7  -3   1    8.76    0.86
  -7  -3   1    9.05    0.78
  -7  -3   1   10.56    1.41
   6   3  -1   61.26    4.38
   6   3  -1   67.56    3.76
   6   3  -1   72.22    3.18
   6   3  -1   71.41    3.19
   6   3  -1   66.86    3.56
   6   3  -1   68.25    4.29
   6   3  -1   51.79    5.40
   6   3  -1   57.17    3.07
   6   3  -1   69.22    3.57
   6   3  -1   70.44    3.16
   6   3  -1   67.03    3.60
  -6  -3   1   67.63    3.53
  -6  -3   1   70.49    3.16
  -6  -3   1   73.23    3.52
  -6  -3   1   71.96    3.68
  -6  -3   1   56.28    3.66
  -6  -3   1   75.92    4.42
   5   3  -1  129.39    6.10
   5   3  -1  150.80    6.32
   5   3  -1  134.74    6.15
   5   3  -1  127.34    6.21
   5   3  -1  147.89    5.83
   5   3  -1  121.86    5.79
   5   3  -1  116.97    5.94
   5   3  -1  131.67    6.09
   5   3  -1  130.25    6.16
   5   3  -1  135.41    5.88
   5   3  -1  131.03    5.86
   5   3  -1  136.46    5.85
   5   3  -1  132.83    5.75
  -5  -3   1  110.92    6.63
  -5  -3   1  138.70    6.13
  -5  -3   1  132.85    6.11
  -5  -3   1  136.64    5.88
  -5  -3   1  132.11    6.21
  -5  -3   1  132.34    6.02
  -5  -3   1  133.10    5.83
  -5  -3   1  144.29    6.36
   4   3  -1   55.35    2.44
   4   3  -1   51.24    2.69
   4   3  -1   53.73    2.59
   4   3  -1   54.58    2.76
   4   3  -1   59.29    2.86
   4   3  -1   53.19    2.84
   4   3  -1   54.51    2.60
   4   3  -1   53.06    2.51
   4   3  -1   56.34    2.88
   4   3  -1   52.70    2.56
   4   3  -1   52.15    2.53
  -4  -3   1   50.00    2.91
  -4  -3   1   56.06    2.81
  -4  -3   1   57.92    2.76
  -4  -3   1   53.02    2.66
  -4  -3   1   44.43    3.26
  -4  -3   1   55.09    2.74
  -4  -3   1   55.65    2.58
  -4  -3   1   60.92    2.54
  -4  -3   1   51.81    2.49
  -4  -3   1   56.83    2.43
  -4  -3   1   56.40    2.61
   3   3  -1  439.04   18.31
   3   3  -1  431.19   18.46
   3   3  -1  453.25   18.48
   3   3  -1  441.15   18.34
   3   3  -1  396.60   18.25
   3   3  -1  482.32   18.31
   3   3  -1  438.73   18.46
   3   3  -1  425.59   18.33
  -3  -3   1  444.51   18.34
  -3  -3   1  439.70   18.19
  -3  -3   1  376.12   18.76
  -3  -3   1  401.93   18.29
  -3  -3   1  460.40   18.49
  -3  -3   1  414.86   18.37
  -3  -3   1  431.57   18.33
  -3  -3   1  371.83   18.38
  -3  -3   1  467.61   18.27
  -3  -3   1  429.89   18.28
   2   3  -1  216.74    9.10
   2   3  -1  214.30    9.03
   2   3  -1  208.20    9.04
   2   3  -1  211.89    9.08
   2   3  -1  201.60    9.01
   2   3  -1  208.93    9.14
   2   3  -1  211.41    9.07
   2   3  -1  209.83    9.13
  -2  -3   1  205.77    9.14
  -2  -3   1  214.16    9.03
  -2  -3   1  207.30    8.94
  -2  -3   1  206.33    9.01
  -2  -3   1  212.17    9.07
   1   3  -1  218.23    9.41
   1   3  -1  225.41    9.41
   1   3  -1  216.76    9.40
   1   3  -1  204.20    9.34
   1   3  -1  222.47    9.44
   1   3  -1  225.30    9.45
   1   3  -1  212.53    9.46
   1   3  -1  210.14    9.53
  -1  -3   1  226.83    9.45
  -1  -3   1  221.50    9.42
  -1  -3   1  223.03    9.40
  -1  -3   1  220.12    9.45
  -1  -3   1  222.50    9.46
  -1  -3   1  214.67    9.39
   0   3  -1   83.65    3.90
   0   3  -1   86.32    4.13
   0   3  -1   76.49    4.04
   0   3  -1   90.66    3.95
   0   3  -1   91.32    3.96
   0   3  -1   90.19    4.00
   0   3  -1   86.86    4.01
   0   3  -1   94.48    4.01
   0  -3   1   90.43    3.95
   0  -3   1   88.78    3.96
   0  -3   1   88.05    4.02
   0  -3   1   92.69    4.02
   0  -3   1   89.81    3.96
   0  -3   1   93.65    4.01
   0  -3   1   87.22    3.90
   0  -3   1   93.17    4.01
  -1   3  -1  362.11   14.76
  -1   3  -1  317.71   14.60
  -1   3  -1  351.29   14.63
  -1   3  -1  348.72   14.71
  -1   3  -1  362.77   14.71
  -1   3  -1  312.14   14.80
  -1   3  -1  359.19   14.84
  -1   3  -1  350.07   14.76
  -1   3  -1  340.75   14.75
   1  -3   1  351.42   14.72
   1  -3   1  357.29   14.73
   1  -3   1  340.72   14.62
   1  -3   1  346.28   14.83
   1  -3   1  356.46   14.76
   1  -3   1  343.82   14.76
   1  -3   1  330.53   14.82
  -2   3  -1    1.25    0.56
  -2   3  -1    0.83    0.37
   2  -3   1    1.08    0.53
  -3   3  -1  255.89   10.70
  -3   3  -1  261.77   10.45
  -3   3  -1  244.65   10.45
  -3   3  -1  224.84   10.82
  -3   3  -1  247.23   10.66
  -3   3  -1  253.66   10.32
  -3   3  -1  248.83   10.87
  -3   3  -1  248.79   10.67
  -3   3  -1  207.54   10.69
  -3   3  -1  226.67   10.52
  -3   3  -1  251.85   10.46
   3  -3   1  245.17   11.02
   3  -3   1  245.64   10.35
   3  -3   1  251.80   10.47
   3  -3   1  254.40   10.72
   3  -3   1  237.33   10.46
   3  -3   1  238.57   10.54
   3  -3   1  247.00   10.42
   3  -3   1  223.74   10.49
   3  -3   1  251.08   10.67
   3  -3   1  228.38   10.57
   3  -3   1  258.62   10.80
  -4   3  -1  196.93    8.47
  -4   3  -1  198.29    8.49
  -4   3  -1  184.93    8.44
  -4   3  -1  188.54    8.13
  -4   3  -1  165.86    8.61
  -4   3  -1  183.13    8.55
  -4   3  -1  168.33    8.31
  -4   3  -1  201.79    8.17
  -4   3  -1  161.81    8.60
   4  -3   1  189.48    8.11
   4  -3   1  203.46    8.96
   4  -3   1  189.22    8.15
   4  -3   1  184.42    8.34
   4  -3   1  201.87    8.20
   4  -3   1  170.88    8.37
   4  -3   1  200.20    8.55
   4  -3   1  189.68    8.61
   4  -3   1  205.74    8.83
   4  -3   1  192.98    8.43
  -5   3  -1   50.84    2.36
  -5   3  -1   48.49    2.88
  -5   3  -1   53.73    3.22
  -5   3  -1   55.75    3.29
  -5   3  -1   51.22    2.81
  -5   3  -1   49.29    2.31
  -5   3  -1   49.55    2.91
   5  -3   1   50.26    2.92
   5  -3   1   50.56    2.40
   5  -3   1   46.50    2.77
   5  -3   1   50.88    2.48
   5  -3   1   50.68    2.40
   5  -3   1   52.43    2.93
   5  -3   1   48.61    2.35
   5  -3   1   44.94    2.83
   5  -3   1   50.39    3.33
   5  -3   1   51.54    3.08
   5  -3   1   50.65    2.79
   5  -3   1   43.52    4.79
  -6   3  -1    2.91    1.27
  -6   3  -1    3.08    1.09
  -6   3  -1    3.92    1.51
  -6   3  -1    3.06    1.18
   6  -3   1    3.55    1.45
   6  -3   1    3.06    0.64
   6  -3   1    1.95    1.00
   6  -3   1    1.54    0.46
   6  -3   1    1.16    1.22
   6  -3   1    2.71    1.16
   6  -3   1    2.90    2.25
   6  -3   1    2.92    0.86
   6  -3   1    2.38    1.04
   6  -3   1    1.25    0.46
   6  -3   1    2.17    1.06
   6  -3   1    2.13    0.95
   6  -3   1    1.56    0.45
   6  -3   1    2.44    1.08
   6  -3   1    2.77    1.00
   6  -3   1    2.09    1.32
  -7   3  -1   70.53    4.07
  -7   3  -1   59.36    4.44
  -7   3  -1   72.42    4.00
  -7   3  -1   78.27    4.48
   7  -3   1   63.60    3.34
   7  -3   1   67.71    4.12
   7  -3   1   69.18    3.73
   7  -3   1   72.31    4.14
   7  -3   1   66.72    4.21
   7  -3   1   71.30    4.90
   7  -3   1   62.04    3.33
   7  -3   1   63.59    3.12
   7  -3   1   68.51    3.07
   7  -3   1   74.46    5.36
   7  -3   1   61.93    3.08
   7  -3   1   63.65    3.90
   7  -3   1   73.34    4.79
   7  -3   1   69.95    3.90
  -8   3  -1  105.26    5.49
  -8   3  -1   91.80    5.99
  -8   3  -1  106.88    5.89
   8  -3   1  100.85    6.44
   8  -3   1   91.34    4.59
   8  -3   1  100.90    5.54
   8  -3   1   97.46    4.67
   8  -3   1   96.84    5.51
   8  -3   1   87.60    4.32
   8  -3   1   87.89    4.35
   8  -3   1   92.49    5.30
   8  -3   1  101.69    6.23
   8  -3   1   89.04    6.06
   8  -3   1   98.25    4.99
   8  -3   1   98.81    5.24
  -9   3  -1    2.41    2.35
  -9   3  -1    3.48    1.88
   9  -3   1   -1.58    1.85
   9  -3   1    0.51    0.59
   9  -3   1   -0.99    1.88
   9  -3   1    0.79    0.95
   9  -3   1   -2.19    2.48
   9  -3   1    1.65    1.81
   9  -3   1    4.47    2.30
   9  -3   1    0.25    1.62
   9  -3   1    0.20    0.57
   9  -3   1    3.58    1.28
   9  -3   1    0.64    1.43
   9  -3   1    0.35    0.95
   9  -3   1    1.35    2.12
  10  -3   1    7.38    1.39
  10  -3   1    9.64    1.40
  10  -3   1    8.56    0.89
  10  -3   1   10.30    1.98
  10  -3   1   11.44    5.49
  10  -3   1    5.08    2.56
  10  -3   1    9.73    1.81
  10  -3   1    8.63    1.82
  10  -3   1   11.08    3.21
  10  -3   1    6.64    0.88
  11  -3   1   27.18    3.08
  11  -3   1   17.34    2.53
  11  -3   1   17.70    2.58
  11  -3   1   17.55    2.57
  11  -3   1   18.05    2.45
  12   2  -1    2.82    1.87
  12   2  -1    0.32    1.12
  12   2  -1    2.63    1.45
  12   2  -1    2.00    0.78
  12   2  -1    1.42    1.71
  11   2  -1   20.38    1.50
  11   2  -1   21.50    3.07
  11   2  -1   15.86    1.66
  11   2  -1   15.12    3.66
  11   2  -1   24.42    3.77
  11   2  -1   18.02    2.18
  11   2  -1   18.92    2.38
  11   2  -1   17.50    1.85
  10   2  -1   13.88    1.35
  10   2  -1   13.40    2.56
  10   2  -1   12.72    2.10
  10   2  -1   11.66    1.55
  10   2  -1   14.29    2.98
  10   2  -1   10.92    2.43
  10   2  -1   13.75    1.90
  10   2  -1   13.72    1.78
  10   2  -1   11.55    1.28
  10   2  -1   14.86    1.94
  10   2  -1   16.66    3.11
  10   2  -1    9.24    2.48
  10   2  -1   14.71    2.61
 -10  -2   1   14.78    3.18
 -10  -2   1   17.56    2.59
 -10  -2   1   16.61    2.51
   9   2  -1    0.95    0.55
   9   2  -1    2.50    0.91
   9   2  -1    3.90    1.94
   9   2  -1    2.24    0.59
   9   2  -1   -0.92    1.42
   9   2  -1    0.60    1.55
   9   2  -1    0.42    1.90
   9   2  -1    1.89    2.02
   9   2  -1    1.28    1.12
   9   2  -1    1.45    1.32
   9   2  -1    0.83    0.79
   9   2  -1    1.78    1.36
   9   2  -1    2.58    1.27
  -9  -2   1    1.48    1.35
  -9  -2   1    1.20    1.81
  -9  -2   1    0.15    1.40
  -9  -2   1    2.96    1.38
  -9  -2   1    1.69    1.72
   8   2  -1   59.88    3.78
   8   2  -1   59.35    3.69
   8   2  -1   59.25    2.66
   8   2  -1   61.77    3.47
   8   2  -1   61.58    3.02
   8   2  -1   57.19    2.67
   8   2  -1   56.87    3.83
   8   2  -1   56.31    4.35
   8   2  -1   54.97    2.73
   8   2  -1   56.37    2.97
   8   2  -1   61.53    3.92
   8   2  -1   58.49    3.52
   8   2  -1   59.93    4.24
   8   2  -1   53.55    3.91
   8   2  -1   57.08    3.50
  -8  -2   1   54.07    3.75
  -8  -2   1   58.35    3.58
  -8  -2   1   64.41    4.59
  -8  -2   1   55.22    3.67
  -8  -2   1   56.81    4.18
   7   2  -1  162.40    7.49
   7   2  -1  148.59    6.95
   7   2  -1  144.83    7.31
   7   2  -1  146.01    7.67
   7   2  -1  139.35    7.51
   7   2  -1  173.95    7.40
   7   2  -1  156.45    7.97
   7   2  -1  161.74    6.80
   7   2  -1  151.63    6.81
   7   2  -1  158.57    6.79
   7   2  -1  156.15    7.46
   7   2  -1  155.61    7.73
   7   2  -1  163.36    7.42
   7   2  -1  161.84    7.33
  -7  -2   1  162.41    7.89
  -7  -2   1  158.22    7.39
  -7  -2   1  146.44    7.54
  -7  -2   1  161.70    7.49
  -7  -2   1  168.73    8.26
   6   2  -1   29.00    3.26
   6   2  -1   34.43    2.83
   6   2  -1   37.79    1.87
   6   2  -1   40.59    2.78
   6   2  -1   35.72    2.64
   6   2  -1   41.99    2.50
   6   2  -1   40.84    2.71
   6   2  -1   35.84    1.98
   6   2  -1   40.41    2.42
   6   2  -1   43.03    3.06
   6   2  -1   41.04    1.93
   6   2  -1   40.56    2.03
   6   2  -1   38.91    1.95
   6   2  -1   38.16    2.35
  -6  -2   1   44.88    2.90
  -6  -2   1   36.90    2.56
  -6  -2   1   43.95    2.66
  -6  -2   1   34.07    3.09
  -6  -2   1   36.65    2.40
  -6  -2   1   40.48    2.52
  -6  -2   1   40.02    1.83
   5   2  -1   19.42    1.06
   5   2  -1   16.46    1.36
   5   2  -1   14.16    1.95
   5   2  -1   18.90    1.09
   5   2  -1   18.90    1.50
   5   2  -1   19.55    1.08
   5   2  -1   19.31    1.51
   5   2  -1   17.25    1.49
   5   2  -1   16.53    1.62
   5   2  -1   18.45    1.09
   5   2  -1   16.75    1.62
   5   2  -1   18.22    1.58
   5   2  -1   16.39    0.98
  -5  -2   1   13.92    1.99
  -5  -2   1   19.08    1.07
  -5  -2   1   18.15    1.60
  -5  -2   1   13.49    1.71
  -5  -2   1   13.64    1.58
  -5  -2   1   20.08    1.51
  -5  -2   1   20.38    1.56
   4   2  -1  175.36    7.47
   4   2  -1  176.12    7.69
   4   2  -1  175.18    7.45
   4   2  -1  159.78    7.75
   4   2  -1  174.10    7.71
   4   2  -1  180.54    7.71
   4   2  -1  192.06    7.83
   4   2  -1  170.11    7.65
   4   2  -1  182.29    7.44
   4   2  -1  179.68    7.49
   4   2  -1  165.72    7.41
  -4  -2   1  177.55    7.48
  -4  -2   1  174.38    7.44
  -4  -2   1  180.09    7.84
  -4  -2   1  154.36    7.70
  -4  -2   1  180.78    7.68
  -4  -2   1  176.18    7.68
  -4  -2   1  152.04    7.90
  -4  -2   1  161.16    7.43
  -4  -2   1  168.95    7.76
   3   2  -1  242.45    9.58
   3   2  -1  231.64    9.55
   3   2  -1  231.45    9.74
   3   2  -1  216.88    9.59
   3   2  -1  220.00    9.68
   3   2  -1  226.72    9.62
   3   2  -1  214.74    9.61
   3   2  -1  214.37    9.73
   3   2  -1  229.07    9.77
   3   2  -1  261.58    9.86
   3   2  -1  220.93    9.55
  -3  -2   1  194.16    9.69
  -3  -2   1  225.42    9.62
  -3  -2   1  234.87    9.97
  -3  -2   1  233.78    9.87
  -3  -2   1  207.49    9.78
  -3  -2   1  226.60    9.55
  -3  -2   1  204.86    9.52
  -3  -2   1  224.21    9.75
  -3  -2   1  224.39    9.61
  -3  -2   1  219.54    9.78
  -3  -2   1  227.06    9.54
   2   2  -1    1.35    0.34
   2   2  -1    1.15    0.40
   2   2  -1    0.86    0.40
   2   2  -1    1.20    0.32
   2   2  -1    0.90    0.30
   2   2  -1    1.29    0.33
   2   2  -1    1.03    0.27
   2   2  -1    1.11    0.28
  -2  -2   1    0.98    0.30
  -2  -2   1    1.00    0.30
  -2  -2   1    1.58    0.27
  -2  -2   1    1.08    0.33
  -2  -2   1    0.85    0.30
  -2  -2   1    1.29    0.44
  -2  -2   1    1.12    0.42
  -2  -2   1    1.13    0.30
  -2  -2   1    1.03    0.28
   1   2  -1   25.05    1.22
   1   2  -1   25.91    1.21
   1   2  -1   24.83    1.27
   1   2  -1   23.56    1.24
   1   2  -1   23.17    1.22
  -1  -2   1   22.70    1.21
  -1  -2   1   26.08    1.24
  -1  -2   1   25.87    1.32
  -1  -2   1   24.55    1.26
  -1  -2   1   24.75    1.22
  -1  -2   1   24.68    1.27
  -1  -2   1   21.97    1.29
   0   2  -1   21.30    1.23
   0   2  -1   23.75    1.22
   0   2  -1   23.68    1.18
   0   2  -1   22.32    1.18
   0   2  -1   22.68    1.13
   0   2  -1   23.72    1.22
   0   2  -1   23.64    1.19
   0   2  -1   23.71    1.21
   0   2  -1   24.64    1.25
   0  -2   1   22.92    1.22
   0  -2   1   22.77    1.23
   0  -2   1   23.93    1.23
   0  -2   1   23.93    1.18
   0  -2   1   24.37    1.19
   0  -2   1   23.62    1.22
  -1   2  -1   11.61    0.88
  -1   2  -1   11.60    0.84
  -1   2  -1    9.65    0.72
  -1   2  -1   10.35    0.65
  -1   2  -1    9.61    0.52
  -1   2  -1    9.46    0.66
  -1   2  -1    9.13    0.56
  -1   2  -1    9.94    0.74
  -1   2  -1    9.94    0.72
   1  -2   1    9.60    0.99
   1  -2   1   11.98    0.75
   1  -2   1   10.01    0.82
   1  -2   1   10.03    0.83
   1  -2   1   10.44    0.52
   1  -2   1   11.07    0.68
   1  -2   1   10.30    0.66
   1  -2   1   10.11    0.77
   1  -2   1   10.52    0.71
   1  -2   1    9.19    0.77
  -2   2  -1  511.11   21.66
  -2   2  -1  515.66   21.65
  -2   2  -1  493.29   21.76
  -2   2  -1  533.35   21.93
  -2   2  -1  533.83   21.81
  -2   2  -1  527.48   21.60
  -2   2  -1  502.45   21.58
  -2   2  -1  520.80   21.77
  -2   2  -1  516.37   21.65
  -2   2  -1  521.41   21.85
  -2   2  -1  445.86   21.68
   2  -2   1  483.00   21.98
   2  -2   1  490.87   21.61
   2  -2   1  487.29   21.69
   2  -2   1  541.51   21.67
   2  -2   1  519.83   21.80
   2  -2   1  531.88   21.86
   2  -2   1  498.93   21.63
   2  -2   1  519.55   21.66
   2  -2   1  522.15   21.67
   2  -2   1  508.66   21.69
   2  -2   1  530.41   21.80
  -3   2  -1  356.36   14.78
  -3   2  -1  341.38   14.60
  -3   2  -1  300.04   14.63
  -3   2  -1  342.92   14.53
  -3   2  -1  339.49   14.59
  -3   2  -1  316.95   14.71
  -3   2  -1  333.08   14.37
  -3   2  -1  340.42   14.42
  -3   2  -1  340.03   14.59
   3  -2   1  348.78   14.60
   3  -2   1  348.03   14.70
   3  -2   1  327.71   14.38
   3  -2   1  324.31   14.63
   3  -2   1  330.61   14.35
   3  -2   1  369.75   14.57
   3  -2   1  327.24   14.89
   3  -2   1  330.84   14.38
   3  -2   1  338.06   14.34
   3  -2   1  367.90   14.55
   3  -2   1  346.58   14.59
  -4   2  -1  193.33    7.87
  -4   2  -1  199.71    7.85
  -4   2  -1  184.34    8.16
  -4   2  -1  155.67    8.24
  -4   2  -1  187.48    8.23
  -4   2  -1  188.90    8.46
  -4   2  -1  182.66    8.20
   4  -2   1  189.22    7.89
   4  -2   1  182.01    8.20
   4  -2   1  196.17    8.32
   4  -2   1  191.11    8.18
   4  -2   1  177.93    8.37
   4  -2   1  187.13    8.64
   4  -2   1  186.57    8.25
   4  -2   1  171.37    8.12
   4  -2   1  188.40    7.84
   4  -2   1  170.19    8.51
   4  -2   1  194.25    7.98
   4  -2   1  171.59    8.31
   4  -2   1  166.69    8.15
   4  -2   1  196.19    8.28
   4  -2   1  179.66    7.85
  -5   2  -1    6.96    1.27
  -5   2  -1    6.38    1.06
  -5   2  -1    6.30    1.05
  -5   2  -1    8.82    1.22
  -5   2  -1    7.27    1.18
   5  -2   1    6.94    0.84
   5  -2   1    5.10    0.88
   5  -2   1    5.57    0.56
   5  -2   1    9.59    1.80
   5  -2   1    6.45    0.61
   5  -2   1    8.49    1.49
   5  -2   1    8.36    1.38
   5  -2   1    5.35    0.61
   5  -2   1    5.45    0.95
   5  -2   1    6.88    1.07
   5  -2   1    9.83    1.15
   5  -2   1    5.17    0.56
   5  -2   1    5.93    1.10
   5  -2   1    8.25    1.66
   5  -2   1    6.02    1.08
   5  -2   1    4.75    0.95
   5  -2   1    7.96    1.65
   5  -2   1    9.57    1.27
  -6   2  -1   49.09    2.95
  -6   2  -1   47.37    3.31
  -6   2  -1   48.45    2.90
  -6   2  -1   43.92    3.17
   6  -2   1   43.14    3.43
   6  -2   1   51.01    2.89
   6  -2   1   49.76    2.46
   6  -2   1   52.36    3.63
   6  -2   1   52.27    3.10
   6  -2   1   44.24    2.17
   6  -2   1   46.05    2.79
   6  -2   1   50.37    2.94
   6  -2   1   46.95    3.01
   6  -2   1   44.33    2.17
   6  -2   1   52.67    2.98
   6  -2   1   53.69    3.13
   6  -2   1   44.89    2.16
   6  -2   1   51.06    2.73
   6  -2   1   46.23    2.17
   6  -2   1   44.32    4.57
   6  -2   1   41.41    3.81
  -7   2  -1   43.32    3.58
  -7   2  -1   46.94    3.39
  -7   2  -1   47.71    3.10
  -7   2  -1   42.25    2.99
   7  -2   1   51.87    3.23
   7  -2   1   42.73    2.12
   7  -2   1   54.82    3.57
   7  -2   1   47.35    3.85
   7  -2   1   46.00    3.26
   7  -2   1   46.14    2.77
   7  -2   1   48.23    3.44
   7  -2   1   42.42    3.07
   7  -2   1   45.03    3.67
   7  -2   1   48.58    2.96
   7  -2   1   45.53    3.11
   7  -2   1   46.20    3.01
   7  -2   1   43.27    3.27
   7  -2   1   44.80    4.44
   7  -2   1   40.74    5.67
   7  -2   1   53.11    2.58
   7  -2   1   47.02    2.49
   7  -2   1   42.03    2.12
  -8   2  -1    5.70    1.98
  -8   2  -1    9.98    1.77
   8  -2   1    8.31    1.77
   8  -2   1   11.46    1.95
   8  -2   1   10.72    1.82
   8  -2   1   12.59    1.56
   8  -2   1    6.48    2.07
   8  -2   1    7.53    2.11
   8  -2   1   10.02    1.38
   8  -2   1   12.02    2.31
   8  -2   1   10.56    1.43
   8  -2   1    8.79    0.79
   8  -2   1    9.23    1.76
   8  -2   1    9.43    2.08
   8  -2   1    8.50    1.94
   8  -2   1   11.23    1.64
   8  -2   1    6.79    0.78
   8  -2   1    6.62    1.72
   9  -2   1   10.73    2.23
   9  -2   1   17.93    2.45
   9  -2   1   12.89    1.08
   9  -2   1   17.36    2.05
   9  -2   1   15.90    1.80
   9  -2   1   17.50    2.29
   9  -2   1   22.20    2.49
   9  -2   1   20.85    1.97
   9  -2   1   18.59    2.16
   9  -2   1   18.79    2.61
   9  -2   1   16.16    3.10
   9  -2   1   18.01    2.52
   9  -2   1   12.08    1.05
   9  -2   1   19.88    2.96
   9  -2   1   20.52    3.86
   9  -2   1   14.50    2.87
  10  -2   1   39.39    3.22
  10  -2   1   30.47    2.55
  10  -2   1   34.22    5.18
  10  -2   1   36.85    2.75
  10  -2   1   34.42    2.91
  10  -2   1   37.32    3.22
  10  -2   1   36.66    4.27
  10  -2   1   29.20    1.69
  10  -2   1   24.69    3.99
  11  -2   1   11.03    2.10
  11  -2   1   11.80    1.66
  11  -2   1    8.07    2.13
  11  -2   1   10.91    1.94
  11  -2   1   11.90    1.76
  12   1  -1   22.93    3.04
  12   1  -1   23.32    2.29
  12   1  -1   19.53    2.87
  12   1  -1   15.90    2.80
  12   1  -1   21.47    2.71
  11   1  -1   25.13    2.08
  11   1  -1   18.57    2.14
  11   1  -1   19.71    3.99
  11   1  -1   20.24    2.66
  11   1  -1   25.96    2.56
  11   1  -1   25.89    3.16
  11   1  -1   26.64    3.30
  10   1  -1   10.61    1.89
  10   1  -1   14.13    1.99
  10   1  -1   10.42    2.70
  10   1  -1   10.91    1.32
  10   1  -1   14.03    2.86
  10   1  -1   10.89    2.54
  10   1  -1   15.06    3.13
  10   1  -1   14.15    1.96
  10   1  -1   12.15    1.21
  10   1  -1   14.57    1.70
  10   1  -1   12.88    2.84
  10   1  -1   11.19    1.62
  10   1  -1   13.31    2.36
   9   1  -1    0.38    1.86
   9   1  -1    1.23    1.17
   9   1  -1    4.14    1.80
   9   1  -1    1.94    0.82
   9   1  -1    1.88    0.99
   9   1  -1    2.11    1.90
   9   1  -1    2.24    0.53
   9   1  -1    0.99    0.53
   9   1  -1    2.32    1.61
   9   1  -1    1.01    1.71
   9   1  -1    2.81    1.54
   9   1  -1    2.37    1.21
   9   1  -1    0.11    1.92
   9   1  -1    1.27    1.57
  -9  -1   1    0.56    1.76
  -9  -1   1    1.55    1.23
  -9  -1   1   -0.41    1.34
   8   1  -1   34.62    3.27
   8   1  -1   42.23    3.67
   8   1  -1   43.09    3.16
   8   1  -1   41.52    2.90
   8   1  -1   36.91    3.41
   8   1  -1   33.30    1.85
   8   1  -1   39.29    2.67
   8   1  -1   37.60    2.30
   8   1  -1   38.23    2.84
   8   1  -1   37.57    2.20
   8   1  -1   37.45    1.84
   8   1  -1   44.25    3.23
  -8  -1   1   37.03    2.94
  -8  -1   1   33.86    2.87
  -8  -1   1   35.74    2.81
  -8  -1   1   32.15    3.68
   7   1  -1   40.20    1.93
   7   1  -1   42.18    2.78
   7   1  -1   44.73    2.90
   7   1  -1   42.99    2.25
   7   1  -1   42.43    2.89
   7   1  -1   35.76    2.28
   7   1  -1   43.08    3.16
   7   1  -1   39.70    1.95
   7   1  -1   39.32    2.71
   7   1  -1   42.76    1.89
   7   1  -1   41.68    1.90
   7   1  -1   39.56    3.22
   7   1  -1   42.26    2.60
   7   1  -1   41.02    3.34
   7   1  -1   45.55    2.95
   7   1  -1   34.12    3.03
  -7  -1   1   40.08    2.93
  -7  -1   1   45.79    3.57
  -7  -1   1   37.83    3.18
  -7  -1   1   42.51    2.90
  -7  -1   1   44.91    2.75
  -7  -1   1   41.18    2.83
   6   1  -1    7.33    1.46
   6   1  -1    6.54    0.96
   6   1  -1    6.84    1.46
   6   1  -1    6.38    1.03
   6   1  -1    6.24    1.23
   6   1  -1    5.90    1.47
   6   1  -1    5.49    1.25
   6   1  -1    7.10    1.09
   6   1  -1    7.01    0.60
   6   1  -1    6.68    1.28
   6   1  -1    8.68    1.29
   6   1  -1    6.70    0.93
   6   1  -1    7.39    1.49
   6   1  -1    7.15    0.58
   6   1  -1    7.25    0.61
   6   1  -1    7.13    0.96
   6   1  -1    8.75    1.27
   6   1  -1    6.86    0.61
  -6  -1   1    6.76    1.13
  -6  -1   1    5.56    0.96
  -6  -1   1    6.16    1.47
  -6  -1   1    5.32    1.23
  -6  -1   1    6.96    1.24
  -6  -1   1    6.47    1.06
   5   1  -1  216.60    9.23
   5   1  -1  218.15    9.64
   5   1  -1  183.18    9.74
   5   1  -1  232.06    9.68
   5   1  -1  209.14    9.19
   5   1  -1  236.87   10.04
   5   1  -1  213.21    9.25
   5   1  -1  211.77    9.20
   5   1  -1  233.61    9.92
   5   1  -1  197.15    9.60
   5   1  -1  189.03    9.52
   5   1  -1  230.27    9.76
   5   1  -1  216.42    9.55
   5   1  -1  207.35    9.59
   5   1  -1  217.44    9.38
   5   1  -1  212.12    9.85
   5   1  -1  244.20    9.66
  -5  -1   1  213.53    9.16
  -5  -1   1  189.82    9.55
  -5  -1   1  243.78    9.98
  -5  -1   1  220.02    9.72
  -5  -1   1  230.42    9.67
  -5  -1   1  205.78    9.17
   4   1  -1  354.61   15.28
   4   1  -1  383.09   14.95
   4   1  -1  333.80   14.77
   4   1  -1  338.51   14.80
   4   1  -1  342.81   14.63
   4   1  -1  341.88   14.56
   4   1  -1  351.52   14.55
   4   1  -1  349.12   14.99
   4   1  -1  343.34   14.81
   4   1  -1  337.16   14.49
   4   1  -1  343.12   14.50
   4   1  -1  360.29   14.79
   4   1  -1  332.90   15.06
   4   1  -1  377.47   14.84
  -4  -1   1  343.39   15.26
  -4  -1   1  347.83   14.52
  -4  -1   1  313.30   14.81
  -4  -1   1  307.81   14.58
  -4  -1   1  304.74   14.97
  -4  -1   1  372.31   14.83
  -4  -1   1  317.82   14.86
   3   1  -1   49.22    2.29
   3   1  -1   50.66    2.56
   3   1  -1   48.97    2.48
   3   1  -1   52.49    2.46
   3   1  -1   49.85    2.21
   3   1  -1   53.20    2.28
   3   1  -1   50.60    2.23
   3   1  -1   50.51    2.44
   3   1  -1   46.24    2.52
   3   1  -1   56.04    2.50
   3   1  -1   51.92    2.28
   3   1  -1   52.24    2.74
  -3  -1   1   50.96    2.27
  -3  -1   1   41.49    2.75
  -3  -1   1   46.03    2.45
  -3  -1   1   48.28    2.48
  -3  -1   1   50.53    2.43
  -3  -1   1   54.17    2.31
  -3  -1   1   45.86    2.51
   2   1  -1  110.34    4.66
   2   1  -1  108.76    4.68
   2   1  -1  105.37    4.73
   2   1  -1  110.90    4.66
   2   1  -1   99.35    4.80
   2   1  -1  113.91    4.64
   2   1  -1   98.92    4.74
  -2  -1   1  114.60    4.66
  -2  -1   1  112.10    4.69
  -2  -1   1  112.85    4.62
  -2  -1   1  113.24    4.79
  -2  -1   1  103.21    4.81
  -2  -1   1  105.53    4.63
  -2  -1   1  120.40    5.10
  -2  -1   1  108.54    4.67
  -2  -1   1   91.15    4.99
   1   1  -1  418.59   18.14
   1   1  -1  453.61   18.18
   1   1  -1  426.30   18.12
   1   1  -1  378.57   18.06
   1   1  -1  391.08   18.14
   1   1  -1  454.65   18.10
   1   1  -1  419.20   18.10
   1   1  -1  368.92   18.10
   1   1  -1  436.23   18.12
  -1  -1   1  448.35   18.18
  -1  -1   1  451.76   18.18
  -1  -1   1  452.04   18.11
  -1  -1   1  407.49   18.14
  -1  -1   1  442.41   18.10
  -1  -1   1  452.46   18.13
  -1  -1   1  427.60   18.09
  -1  -1   1  454.73   18.13
  -1   1  -1   10.46    0.87
  -1   1  -1   12.24    0.67
  -1   1  -1   12.51    0.80
  -1   1  -1   13.71    0.73
  -1   1  -1   12.21    0.70
  -1   1  -1   11.97    0.75
  -1   1  -1   13.66    0.70
  -1   1  -1   12.92    0.82
  -1   1  -1   13.46    0.65
   1  -1   1   12.80    0.66
   1  -1   1   12.64    0.69
   1  -1   1   12.60    0.80
   1  -1   1   12.08    0.67
   1  -1   1   12.39    0.65
   1  -1   1   13.82    0.84
   1  -1   1   13.34    0.92
   1  -1   1   13.53    0.72
   1  -1   1   11.53    0.77
   1  -1   1   12.39    0.69
  -2   1  -1  767.23   35.26
  -2   1  -1  818.15   35.20
  -2   1  -1  744.27   35.31
  -2   1  -1  808.79   35.48
  -2   1  -1  796.01   35.36
  -2   1  -1  822.15   35.29
  -2   1  -1  809.00   35.31
  -2   1  -1  725.98   35.46
  -2   1  -1  902.15   35.32
   2  -1   1  778.10   35.24
   2  -1   1  897.53   35.21
   2  -1   1  838.66   35.25
   2  -1   1  817.44   35.28
   2  -1   1  866.33   35.32
   2  -1   1  881.67   35.29
   2  -1   1  878.86   35.26
   2  -1   1  814.13   35.41
   2  -1   1  895.21   35.26
   2  -1   1  841.64   35.16
   2  -1   1  799.54   35.47
   2  -1   1  930.15   35.38
   2  -1   1  860.93   35.28
   2  -1   1  898.99   35.36
  -3   1  -1  389.98   16.59
  -3   1  -1  446.88   17.00
  -3   1  -1  393.71   16.83
  -3   1  -1  359.67   16.87
  -3   1  -1  373.83   16.94
  -3   1  -1  400.78   16.83
  -3   1  -1  397.54   16.81
  -3   1  -1  408.24   16.58
   3  -1   1  379.40   16.81
   3  -1   1  406.71   16.89
   3  -1   1  354.17   16.88
   3  -1   1  421.02   17.14
   3  -1   1  409.43   16.81
   3  -1   1  378.35   17.09
   3  -1   1  397.03   16.81
   3  -1   1  427.04   16.89
   3  -1   1  410.89   16.83
   3  -1   1  392.46   16.88
   3  -1   1  335.19   16.88
   3  -1   1  397.09   16.60
   3  -1   1  396.49   16.94
   3  -1   1  402.74   16.55
   3  -1   1  357.15   16.80
  -4   1  -1    1.85    0.66
  -4   1  -1    3.77    0.69
  -4   1  -1    2.20    0.66
  -4   1  -1    4.45    0.77
  -4   1  -1    5.02    1.02
  -4   1  -1    4.48    0.91
   4  -1   1    2.40    0.83
   4  -1   1    3.04    0.64
   4  -1   1    3.72    0.52
   4  -1   1    2.74    0.39
   4  -1   1    3.51    0.67
   4  -1   1    2.07    0.68
   4  -1   1    4.41    0.94
   4  -1   1    5.17    0.94
   4  -1   1    2.84    0.69
   4  -1   1    3.36    0.77
  -5   1  -1  159.25    7.83
  -5   1  -1  178.90    7.92
  -5   1  -1  177.55    7.90
  -5   1  -1  177.03    8.16
   5  -1   1  154.20    7.95
   5  -1   1  173.91    7.88
   5  -1   1  173.19    8.27
   5  -1   1  184.91    7.95
   5  -1   1  172.87    7.65
   5  -1   1  165.33    8.06
   5  -1   1  156.73    7.89
   5  -1   1  185.26    7.88
   5  -1   1  185.53    8.43
   5  -1   1  183.23    7.82
   5  -1   1  191.59    8.05
   5  -1   1  174.96    7.88
   5  -1   1  172.10    7.98
   5  -1   1  164.58    8.30
   5  -1   1  183.00    8.12
  -6   1  -1  122.79    5.83
  -6   1  -1  112.53    5.99
  -6   1  -1  117.56    5.75
  -6   1  -1  131.38    6.25
   6  -1   1  130.47    5.84
   6  -1   1  100.24    6.58
   6  -1   1  127.10    5.89
   6  -1   1  132.61    5.69
   6  -1   1  122.29    6.40
   6  -1   1  119.06    6.45
   6  -1   1  120.81    5.49
   6  -1   1  125.63    6.23
   6  -1   1  105.96    5.85
   6  -1   1  121.22    5.67
   6  -1   1  131.57    5.97
   6  -1   1  113.47    5.82
  -7   1  -1    5.39    1.21
   7  -1   1    4.03    0.84
   7  -1   1    7.25    1.64
   7  -1   1    9.62    1.53
   7  -1   1    5.53    1.15
   7  -1   1    6.16    1.16
   7  -1   1    7.96    1.34
   7  -1   1    4.42    1.52
   7  -1   1    6.90    0.95
   7  -1   1    4.88    1.17
   7  -1   1    8.16    1.10
   7  -1   1    6.28    1.38
   7  -1   1    6.15    1.27
   7  -1   1    5.97    3.00
   7  -1   1    6.68    1.93
   7  -1   1    7.37    1.75
   7  -1   1    8.52    1.65
   8  -1   1   19.10    3.03
   8  -1   1   16.60    1.69
   8  -1   1   18.68    1.84
   8  -1   1   15.75    2.42
   8  -1   1   19.95    3.06
   8  -1   1   17.38    2.24
   8  -1   1   13.08    2.02
   8  -1   1   19.05    2.39
   8  -1   1   16.28    3.08
   8  -1   1   14.38    1.84
   8  -1   1   14.56    2.14
   8  -1   1   14.92    1.59
   8  -1   1   13.44    1.88
   8  -1   1   18.36    2.72
   8  -1   1   18.85    2.86
   8  -1   1   16.96    1.86
   8  -1   1   17.10    2.31
   9  -1   1   64.68    3.62
   9  -1   1   68.00    3.79
   9  -1   1   69.72    4.64
   9  -1   1   53.44    4.51
   9  -1   1   67.80    3.89
   9  -1   1   65.02    4.44
   9  -1   1   80.42    5.04
   9  -1   1   71.29    4.39
   9  -1   1   69.02    4.58
   9  -1   1   74.61    5.51
   9  -1   1   68.72    3.74
   9  -1   1   69.29    4.51
   9  -1   1   71.33    4.88
   9  -1   1   65.52    4.59
   9  -1   1   69.42    3.92
   9  -1   1   58.33    5.02
   9  -1   1   53.06    5.03
  10  -1   1   15.24    3.15
  10  -1   1   20.14    2.51
  10  -1   1   11.42    3.20
  10  -1   1   15.23    3.53
  10  -1   1   13.97    2.47
  10  -1   1   17.87    2.40
  10  -1   1   14.75    2.83
  10  -1   1   12.91    2.89
  10  -1   1   17.62    1.87
  10  -1   1   17.32    2.73
  10  -1   1   17.76    2.05
  10  -1   1   16.14    2.27
  11  -1   1    4.41    1.49
  11  -1   1    4.09    1.75
  11  -1   1    4.47    1.39
  11  -1   1    4.22    1.79
  11  -1   1    2.39    1.43
  11   0  -1    3.60    1.46
  11   0  -1    4.26    1.56
  11   0  -1    4.12    1.21
  11   0  -1    5.18    1.85
  11   0  -1    3.51    0.73
  11   0  -1    4.64    1.67
  11   0  -1    4.41    0.70
  10   0  -1    0.00    3.56
  10   0  -1    1.36    1.20
  10   0  -1    0.16    0.53
  10   0  -1   -0.32    0.89
  10   0  -1    0.14    0.51
  10   0  -1    2.06    1.41
  10   0  -1    0.87    2.21
  10   0  -1    0.43    1.92
  10   0  -1    1.43    1.37
  10   0  -1    0.92    1.14
   9   0  -1   30.28    3.69
   9   0  -1   34.79    2.46
   9   0  -1   31.09    3.71
   9   0  -1   31.00    3.54
   9   0  -1   35.31    2.55
   9   0  -1   31.75    4.06
   9   0  -1   33.53    2.20
   9   0  -1   34.94    2.74
   9   0  -1   29.70    3.28
   9   0  -1   36.19    3.55
   9   0  -1   34.65    4.01
   9   0  -1   32.83    1.70
   9   0  -1   34.63    3.21
   9   0  -1   34.50    2.83
  -9   0   1   36.39    3.12
   8   0  -1   19.66    1.12
   8   0  -1   20.91    2.13
   8   0  -1   21.43    1.61
   8   0  -1   20.45    3.06
   8   0  -1   20.53    2.57
   8   0  -1   13.19    2.88
   8   0  -1   21.75    2.43
   8   0  -1   25.33    2.83
   8   0  -1   23.58    2.85
   8   0  -1   23.04    3.06
   8   0  -1   18.09    2.61
   8   0  -1   20.62    1.18
   8   0  -1   21.33    1.85
   8   0  -1   16.65    2.38
   8   0  -1   23.76    2.74
  -8   0   1   20.88    2.33
  -8   0   1   16.47    3.08
  -8   0   1   16.23    2.47
   7   0  -1   11.90    0.72
   7   0  -1   11.64    1.80
   7   0  -1   10.51    1.78
   7   0  -1   11.53    1.41
   7   0  -1   12.70    2.14
   7   0  -1   11.49    1.48
   7   0  -1   14.19    2.43
   7   0  -1   12.81    1.20
   7   0  -1   10.92    1.44
   7   0  -1   10.79    1.58
   7   0  -1   12.40    1.62
   7   0  -1    8.25    2.16
   7   0  -1   14.10    2.01
   7   0  -1   11.25    0.77
   7   0  -1   12.39    2.23
   7   0  -1    8.66    1.66
   7   0  -1   12.69    1.42
  -7   0   1   13.57    2.53
  -7   0   1   10.83    1.82
  -7   0   1    9.91    1.33
  -7   0   1    8.44    1.43
   6   0  -1  149.68    6.44
   6   0  -1  138.68    5.80
   6   0  -1  140.92    6.52
   6   0  -1  132.08    6.49
   6   0  -1  135.53    6.06
   6   0  -1  125.09    6.84
   6   0  -1  136.11    6.54
   6   0  -1  143.60    5.80
   6   0  -1  139.28    5.80
   6   0  -1  144.05    6.43
   6   0  -1  140.43    6.31
   6   0  -1  118.26    6.65
   6   0  -1  140.88    6.20
   6   0  -1  147.17    6.51
   6   0  -1  139.58    6.86
   6   0  -1  135.55    5.81
   6   0  -1  113.15    7.99
  -6   0   1  128.39    6.49
  -6   0   1  128.99    6.41
  -6   0   1  126.63    6.93
  -6   0   1  136.56    6.49
  -6   0   1  137.55    6.42
   5   0  -1  241.91   11.37
   5   0  -1  253.32   10.84
   5   0  -1  252.32   11.34
   5   0  -1  257.12   11.14
   5   0  -1  248.71   11.60
   5   0  -1  240.52   11.57
   5   0  -1  260.54   11.32
   5   0  -1  293.99   11.49
   5   0  -1  259.91   11.83
   5   0  -1  281.03   11.33
   5   0  -1  250.95   11.33
   5   0  -1  278.48   11.34
   5   0  -1  259.39   11.22
   5   0  -1  256.38   10.83
   5   0  -1  271.75   11.35
   5   0  -1  254.21   10.87
   5   0  -1  256.12   10.88
   5   0  -1  252.65   11.04
   5   0  -1  252.49   11.56
  -5   0   1  250.17   11.30
  -5   0   1  261.90   11.78
  -5   0   1  259.69   11.33
  -5   0   1  231.94   11.35
  -5   0   1  231.76   11.53
  -5   0   1  246.82   11.28
   4   0  -1   75.37    3.34
   4   0  -1   57.46    3.30
   4   0  -1   58.24    3.29
   4   0  -1   66.75    2.85
   4   0  -1   66.29    2.91
   4   0  -1   66.40    2.93
   4   0  -1   61.92    3.44
   4   0  -1   62.50    3.24
   4   0  -1   72.06    3.34
   4   0  -1   68.67    3.32
   4   0  -1   61.31    3.25
   4   0  -1   63.26    3.50
   4   0  -1   67.24    2.85
   4   0  -1   68.64    3.28
   4   0  -1   67.52    3.57
   4   0  -1   67.75    3.13
   4   0  -1   66.08    3.20
  -4   0   1   68.13    2.86
  -4   0   1   63.09    3.28
  -4   0   1   63.37    3.49
  -4   0   1   66.13    2.85
  -4   0   1   78.57    3.42
  -4   0   1   70.60    3.36
  -4   0   1   62.54    3.24
  -4   0   1   69.41    3.31
   3   0  -1   74.44    3.65
   3   0  -1   79.53    3.31
   3   0  -1   70.70    3.71
   3   0  -1   78.05    3.53
   3   0  -1   75.98    3.62
   3   0  -1   73.92    3.76
   3   0  -1   76.13    3.60
   3   0  -1   77.13    3.68
   3   0  -1   84.16    3.32
   3   0  -1   66.40    3.76
   3   0  -1   84.23    3.63
   3   0  -1   78.10    3.63
   3   0  -1   78.66    3.42
   3   0  -1   77.46    3.59
   3   0  -1   84.32    3.38
   3   0  -1   83.12    3.58
  -3   0   1   79.18    3.34
  -3   0   1   77.38    3.61
  -3   0   1   70.06    3.65
  -3   0   1   82.58    3.67
  -3   0   1   73.05    3.80
  -3   0   1   79.69    3.37
  -3   0   1   67.24    3.70
  -3   0   1   83.35    3.51
  -3   0   1   75.75    3.61
  -3   0   1   82.99    3.63
   2   0  -1  226.98    9.46
   2   0  -1  228.67    9.59
   2   0  -1  236.14    9.53
   2   0  -1  224.36    9.62
   2   0  -1  219.48    9.45
   2   0  -1  218.79    9.57
   2   0  -1  214.01    9.42
   2   0  -1  232.87    9.69
   2   0  -1  213.45    9.41
   2   0  -1  229.10    9.46
   2   0  -1  225.89    9.73
   2   0  -1  226.50    9.59
  -2   0   1  188.06    9.65
  -2   0   1  221.71    9.70
  -2   0   1  225.55    9.44
  -2   0   1  215.15    9.72
  -2   0   1  242.04    9.53
  -2   0  -1  466.28   20.86
  -2   0  -1  526.54   20.42
  -2   0  -1  441.75   20.53
  -2   0  -1  484.02   20.60
  -2   0  -1  539.43   20.41
   2   0   1  481.88   20.45
   2   0   1  501.42   20.48
   2   0   1  446.71   20.56
   2   0   1  494.57   20.53
   2   0   1  527.02   20.54
   2   0   1  459.45   20.57
   2   0   1  495.58   20.70
   2   0   1  516.50   20.43
   2   0   1  467.66   20.56
   2   0   1  487.81   20.58
   2   0   1  460.85   20.53
   2   0   1  515.00   20.45
   2   0   1  459.77   20.56
   2   0   1  495.66   20.71
   2   0   1  429.82   20.53
   2   0   1  466.90   20.51
  -3   0  -1    7.91    0.89
  -3   0  -1    7.04    1.07
  -3   0  -1    6.91    1.03
  -3   0  -1    8.14    0.93
  -3   0  -1    9.51    0.88
  -3   0  -1    7.75    0.89
  -3   0  -1    8.14    0.84
   3   0   1    7.47    1.03
   3   0   1    6.61    0.86
   3   0   1    7.23    0.87
   3   0   1    8.49    0.82
   3   0   1    8.90    0.84
   3   0   1    6.99    0.89
   3   0   1    8.71    0.94
   3   0   1    8.16    0.82
   3   0   1    8.05    0.89
   3   0   1    9.87    0.86
   3   0   1    7.37    1.10
   3   0   1    8.22    0.93
   3   0   1    7.72    1.09
  -4   0  -1  151.10    6.74
  -4   0  -1  151.70    6.98
  -4   0  -1  149.15    6.77
  -4   0  -1  146.88    7.06
  -4   0  -1  167.85    6.85
   4   0   1  157.05    6.63
   4   0   1  163.53    6.86
   4   0   1  153.60    6.83
   4   0   1  141.19    6.78
   4   0   1  155.33    7.07
   4   0   1  139.35    6.71
   4   0   1  146.60    6.92
   4   0   1  154.91    6.90
   4   0   1  143.66    6.72
   4   0   1  155.45    6.77
   4   0   1  167.90    6.85
   4   0   1  149.18    7.09
   4   0   1  126.24    7.06
  -5   0  -1  389.72   17.62
  -5   0  -1  393.64   17.76
  -5   0  -1  381.98   17.56
   5   0   1  413.98   17.64
   5   0   1  405.60   17.68
   5   0   1  460.15   17.94
   5   0   1  403.66   17.60
   5   0   1  348.14   17.62
   5   0   1  436.39   17.47
   5   0   1  380.04   17.67
   5   0   1  388.02   17.68
   5   0   1  404.04   17.52
   5   0   1  447.82   17.86
   5   0   1  407.43   18.02
   5   0   1  452.79   17.65
   6   0   1   26.50    2.29
   6   0   1   21.85    2.59
   6   0   1   28.62    1.68
   6   0   1   29.00    2.24
   6   0   1   23.34    2.99
   6   0   1   26.63    3.29
   6   0   1   28.75    1.79
   6   0   1   29.22    1.80
   6   0   1   29.16    2.10
   6   0   1   22.24    2.11
   6   0   1   24.63    2.47
   6   0   1   27.76    1.74
   6   0   1   26.53    2.09
   6   0   1   28.20    1.75
   6   0   1   23.59    2.42
   6   0   1   22.05    2.60
   7   0   1   21.83    2.20
   7   0   1   18.49    1.99
   7   0   1   22.59    3.56
   7   0   1   16.42    1.63
   7   0   1   19.71    1.63
   7   0   1   17.34    1.56
   7   0   1   20.27    1.94
   7   0   1   12.57    2.81
   7   0   1   21.15    1.65
   7   0   1   21.91    2.05
   7   0   1   22.15    3.80
   7   0   1   18.05    1.63
   7   0   1   22.33    2.35
   7   0   1   18.36    3.90
   7   0   1   20.29    2.01
   8   0   1   56.39    3.06
   8   0   1   50.03    3.02
   8   0   1   54.34    3.94
   8   0   1   47.87    3.47
   8   0   1   46.56    3.96
   8   0   1   58.36    4.38
   8   0   1   64.75    3.75
   8   0   1   51.12    3.61
   8   0   1   53.81    2.94
   8   0   1   53.37    3.46
   8   0   1   48.44    3.70
   8   0   1   59.43    3.74
   8   0   1   56.23    3.47
   8   0   1   52.57    3.06
   8   0   1   49.20    3.00
   8   0   1   51.74    3.52
   8   0   1   50.67    3.38
   9   0   1   58.18    4.77
   9   0   1   61.82    4.43
   9   0   1   66.26    4.83
   9   0   1   64.71    5.11
   9   0   1   62.98    4.26
   9   0   1   62.60    4.36
   9   0   1   59.15    3.56
   9   0   1   61.36    3.45
   9   0   1   56.15    4.22
   9   0   1   57.81    4.55
   9   0   1   51.92    3.98
   9   0   1   64.85    3.49
   9   0   1   60.86    3.49
   9   0   1   58.11    4.14
   9   0   1   53.11    4.01
   9   0   1   59.95    3.99
   9   0   1   51.42    3.89
   9   0   1   59.45    3.39
  10   0   1    3.88    2.36
  10   0   1    1.54    1.92
  10   0   1    1.80    2.02
  10   0   1    1.09    2.02
  10   0   1    1.29    1.24
  10   0   1    0.37    2.62
  10   0   1    3.51    1.18
  10   0   1    1.29    1.29
  10   0   1    1.90    2.00
  10   0   1    1.75    2.87
  10   0   1    2.24    2.51
  10   0   1    1.49    2.44
  10   0   1    2.84    2.18
  10   0   1    2.17    1.24
  10   0   1    1.51    1.09
  11   0   1   25.14    2.84
  11   0   1   24.53    2.66
  11   0   1   27.80    3.11
  11   0   1   25.31    2.78
  11   0   1   22.37    2.63
  12   0   1   12.65    2.42
  12   0   1   10.93    1.91
  12   0   1   10.35    1.93
  12   0   1   11.84    2.07
  12   0   1   11.69    2.08
  11  -1  -1    2.32    1.68
  11  -1  -1    4.05    0.68
  11  -1  -1    4.05    1.35
  11  -1  -1    3.67    1.31
  11  -1  -1    5.97    1.79
  11  -1  -1    2.60    1.84
  11  -1  -1    1.04    4.04
  10  -1  -1   48.23    5.24
  10  -1  -1   46.29    2.35
  10  -1  -1   48.31    3.52
  10  -1  -1   52.52    3.04
  10  -1  -1   47.13    2.35
  10  -1  -1   44.49    5.37
  10  -1  -1   53.63    3.51
  10  -1  -1   47.05    3.04
  10  -1  -1   48.24    3.76
   9  -1  -1   47.42    4.20
   9  -1  -1   49.57    3.30
   9  -1  -1   47.68    2.37
   9  -1  -1   46.07    2.37
   9  -1  -1   52.55    3.85
   9  -1  -1   57.02    4.09
   9  -1  -1   56.92    4.49
   9  -1  -1   48.37    4.71
   9  -1  -1   51.17    3.49
   9  -1  -1   58.92    4.76
   9  -1  -1   55.54    4.53
   9  -1  -1   43.72    2.90
   9  -1  -1   51.00    2.94
   9  -1  -1   52.03    4.02
   8  -1  -1   -0.12    1.28
   8  -1  -1    0.13    0.38
   8  -1  -1    0.44    1.23
   8  -1  -1    0.16    0.73
   8  -1  -1   -1.36    1.22
   8  -1  -1   -2.21    1.54
   8  -1  -1   -1.78    1.64
   8  -1  -1   -0.74    1.39
   8  -1  -1   -0.57    1.39
   8  -1  -1   -2.51    1.43
   8  -1  -1   -0.39    0.75
   8  -1  -1   -0.05    0.93
   8  -1  -1    1.38    1.73
   8  -1  -1   -0.48    0.97
   8  -1  -1    0.18    1.28
   8  -1  -1   -0.41    0.35
  -8   1   1   -0.37    1.13
  -8   1   1   -0.65    1.18
   7  -1  -1   50.89    3.20
   7  -1  -1   50.54    2.30
   7  -1  -1   45.92    2.67
   7  -1  -1   51.25    2.68
   7  -1  -1   49.00    4.50
   7  -1  -1   51.64    3.26
   7  -1  -1   50.99    3.18
   7  -1  -1   50.21    3.88
   7  -1  -1   58.78    3.87
   7  -1  -1   53.65    3.24
   7  -1  -1   37.67    5.54
   7  -1  -1   54.30    3.03
   7  -1  -1   53.16    3.62
   7  -1  -1   53.66    2.94
   7  -1  -1   49.44    2.32
   7  -1  -1   55.06    3.40
   7  -1  -1   53.30    3.42
   7  -1  -1   47.06    3.35
  -7   1   1   56.03    3.38
  -7   1   1   51.50    3.28
  -7   1   1   44.42    3.10
   6  -1  -1  152.89    7.00
   6  -1  -1  144.40    6.27
   6  -1  -1  149.21    7.26
   6  -1  -1  133.79    7.29
   6  -1  -1  130.25    7.72
   6  -1  -1  146.03    6.73
   6  -1  -1  144.15    7.39
   6  -1  -1  145.06    6.28
   6  -1  -1  151.15    7.22
   6  -1  -1  145.19    6.57
   6  -1  -1  159.93    7.34
   6  -1  -1  148.66    6.98
   6  -1  -1  143.88    7.24
   6  -1  -1  141.35    7.39
   6  -1  -1  131.65    8.09
  -6   1   1  150.04    7.01
  -6   1   1  168.23    7.59
  -6   1   1  141.35    6.89
  -6   1   1  151.78    7.38
  -6   1   1  151.48    6.89
   5  -1  -1   10.77    1.33
   5  -1  -1    8.78    1.25
   5  -1  -1    8.75    1.53
   5  -1  -1    9.27    1.34
   5  -1  -1   10.94    1.46
   5  -1  -1    7.30    0.58
   5  -1  -1   11.61    1.37
   5  -1  -1   10.79    1.52
   5  -1  -1   10.13    0.92
   5  -1  -1    7.32    1.33
   5  -1  -1    9.66    1.40
   5  -1  -1    8.69    0.98
   5  -1  -1    9.17    1.30
   5  -1  -1    6.77    0.61
   5  -1  -1    8.43    1.60
   5  -1  -1    7.29    0.52
   5  -1  -1    9.26    1.18
   5  -1  -1    9.11    1.07
  -5   1   1    9.19    1.32
  -5   1   1    7.27    0.96
  -5   1   1   10.09    1.33
  -5   1   1    8.22    1.69
  -5   1   1    8.85    1.26
  -5   1   1    6.44    1.16
   4  -1  -1  131.47    5.67
   4  -1  -1  133.80    5.87
   4  -1  -1  127.18    6.24
   4  -1  -1  122.96    6.10
   4  -1  -1  130.50    5.72
   4  -1  -1  149.56    6.15
   4  -1  -1  121.85    6.38
   4  -1  -1  139.23    6.07
   4  -1  -1  130.82    6.39
   4  -1  -1  139.91    6.07
   4  -1  -1  155.11    6.37
   4  -1  -1  143.82    6.18
   4  -1  -1  132.51    6.34
   4  -1  -1  145.15    6.21
   4  -1  -1  139.63    5.72
   4  -1  -1  130.82    6.07
   4  -1  -1  129.48    6.07
   4  -1  -1  132.36    5.99
  -4   1   1  119.97    6.09
  -4   1   1  126.03    6.33
  -4   1   1  133.20    5.68
  -4   1   1  137.51    6.10
  -4   1   1  136.07    6.27
  -4   1   1  120.70    6.02
  -4   1   1  130.94    6.41
  -4   1   1  126.01    6.06
   3  -1  -1   80.97    4.02
   3  -1  -1   72.80    3.75
   3  -1  -1   75.64    3.51
   3  -1  -1   81.92    3.99
   3  -1  -1   83.80    3.76
   3  -1  -1   88.65    3.85
   3  -1  -1   78.93    3.77
   3  -1  -1   93.95    3.97
   3  -1  -1   82.86    3.92
   3  -1  -1   82.49    3.85
   3  -1  -1   79.14    3.46
   3  -1  -1   77.64    3.50
   3  -1  -1   84.92    3.77
   3  -1  -1   79.19    3.71
   3  -1  -1   84.57    3.76
  -3   1   1   81.69    3.99
  -3   1   1   83.41    3.79
  -3   1   1   70.77    3.71
  -3   1   1   67.93    3.86
  -3   1   1   82.28    3.50
  -3   1   1   71.24    3.79
  -3   1   1   85.42    4.04
  -3   1   1   86.02    3.78
  -3   1   1   83.68    3.48
   2  -1  -1   20.66    1.30
   2  -1  -1   21.94    1.16
   2  -1  -1   19.34    0.94
   2  -1  -1   19.65    1.00
   2  -1  -1   19.69    1.18
   2  -1  -1   19.23    0.91
   2  -1  -1   22.24    1.24
   2  -1  -1   16.44    1.10
   2  -1  -1   17.05    1.13
   2  -1  -1   21.87    1.28
   2  -1  -1   18.15    1.12
   2  -1  -1   18.19    0.93
   2  -1  -1   18.90    0.89
  -2   1   1   16.97    1.18
  -2   1   1   20.18    1.14
  -2   1   1   21.79    1.20
  -2   1   1   18.31    0.92
  -2   1   1   19.00    1.11
  -2   1   1   17.89    1.03
  -2   1   1   17.18    1.26
   1  -1  -1   16.39    0.97
   1  -1  -1   13.71    0.78
   1  -1  -1   14.51    0.74
   1  -1  -1   15.77    0.74
   1  -1  -1   15.06    0.84
   1  -1  -1   12.81    0.89
   1  -1  -1   15.32    0.72
   1  -1  -1   14.27    0.89
   1  -1  -1   14.01    0.82
   1  -1  -1   15.86    0.71
   1  -1  -1   15.58    0.74
  -1   1   1   15.68    0.72
  -1   1   1   15.25    0.84
  -1   1   1   12.69    0.72
  -1   1   1   15.85    0.85
  -1   1   1   13.78    0.93
  -1   1   1   17.34    0.92
  -1   1   1   16.56    0.86
  -1   1   1   15.04    0.75
  -1   1   1   14.39    0.89
  -1   1   1   12.55    0.78
  -1   1   1   15.68    0.71
  -1   1   1   14.70    0.76
  -2  -1  -1    4.25    0.72
  -2  -1  -1    6.18    0.36
  -2  -1  -1    6.16    0.44
  -2  -1  -1    5.51    0.54
  -2  -1  -1    4.32    0.59
  -2  -1  -1    5.40    0.55
  -2  -1  -1    5.21    0.64
  -2  -1  -1    5.28    0.52
   2   1   1    5.09    0.64
   2   1   1    5.74    0.63
   2   1   1    5.63    0.52
   2   1   1    4.63    0.35
   2   1   1    4.81    0.65
   2   1   1    6.33    0.56
   2   1   1    6.59    0.37
   2   1   1    5.23    0.75
   2   1   1    6.56    0.45
   2   1   1    5.27    0.52
   2   1   1    4.29    0.74
   2   1   1    5.34    0.58
   2   1   1    5.24    0.30
   2   1   1    3.98    0.76
   2   1   1    6.13    0.31
  -3  -1  -1   64.93    2.55
  -3  -1  -1   65.11    3.20
  -3  -1  -1   58.70    3.04
  -3  -1  -1   62.45    2.88
  -3  -1  -1   62.42    2.54
  -3  -1  -1   59.45    2.77
  -3  -1  -1   51.15    2.83
  -3  -1  -1   52.80    3.05
  -3  -1  -1   55.71    2.80
   3   1   1   64.87    3.07
   3   1   1   62.20    2.70
   3   1   1   56.81    2.81
   3   1   1   60.69    2.98
   3   1   1   66.33    2.88
   3   1   1   60.41    2.84
   3   1   1   62.66    2.89
   3   1   1   57.66    2.79
   3   1   1   63.01    2.91
   3   1   1   55.12    2.80
   3   1   1   52.86    3.12
   3   1   1   60.91    2.57
   3   1   1   56.10    2.78
   3   1   1   56.00    2.85
  -4  -1  -1  177.55    8.53
  -4  -1  -1  194.23    8.32
  -4  -1  -1  213.72    8.36
  -4  -1  -1  179.32    8.69
  -4  -1  -1  169.96    8.36
  -4  -1  -1  175.69    8.58
  -4  -1  -1  198.74    8.39
   4   1   1  195.19    8.29
   4   1   1  192.39    8.74
   4   1   1  214.04    8.48
   4   1   1  188.92    8.50
   4   1   1  195.80    8.34
   4   1   1  190.46    8.19
   4   1   1  175.47    8.55
   4   1   1  191.43    8.39
   4   1   1  196.12    8.37
   4   1   1  171.07    8.28
   4   1   1  188.71    8.42
   4   1   1  198.44    8.39
   4   1   1  175.51    8.31
   4   1   1  182.07    8.24
  -5  -1  -1   26.59    2.43
  -5  -1  -1   22.50    2.16
  -5  -1  -1   27.73    2.25
  -5  -1  -1   26.76    1.90
  -5  -1  -1   26.33    1.91
  -5  -1  -1   26.06    1.88
   5   1   1   26.46    1.85
   5   1   1   24.37    2.17
   5   1   1   33.19    2.00
   5   1   1   31.49    1.65
   5   1   1   25.11    2.45
   5   1   1   31.56    1.58
   5   1   1   31.27    1.87
   5   1   1   25.64    2.11
   5   1   1   24.03    1.69
   5   1   1   28.60    1.81
   5   1   1   31.03    1.83
   5   1   1   26.31    1.89
   5   1   1   29.88    1.93
   5   1   1   26.25    1.96
  -6  -1  -1   48.47    3.05
  -6  -1  -1   51.02    3.45
  -6  -1  -1   62.96    3.74
  -6  -1  -1   57.42    3.15
  -6  -1  -1   52.26    3.06
   6   1   1   56.83    3.09
   6   1   1   53.76    3.41
   6   1   1   55.69    3.36
   6   1   1   56.35    3.73
   6   1   1   48.08    3.13
   6   1   1   56.94    3.08
   6   1   1   56.72    3.49
   6   1   1   56.75    3.14
   6   1   1   55.36    3.00
   6   1   1   51.02    3.04
   6   1   1   52.84    3.05
   6   1   1   53.46    2.76
   6   1   1   52.55    3.19
   6   1   1   54.46    2.81
   6   1   1   55.92    2.89
  -7  -1  -1  109.02    5.43
   7   1   1  118.97    5.38
   7   1   1  104.34    5.48
   7   1   1  108.44    5.13
   7   1   1  106.83    5.44
   7   1   1  122.17    6.60
   7   1   1  107.34    5.12
   7   1   1  110.64    5.44
   7   1   1  109.69    6.62
   7   1   1   92.96    5.65
   7   1   1  108.79    5.37
   7   1   1  110.28    5.06
   7   1   1  102.85    5.16
   7   1   1  104.17    5.79
   8   1   1   42.44    3.04
   8   1   1   36.66    3.06
   8   1   1   41.21    3.05
   8   1   1   42.99    2.66
   8   1   1   42.66    2.60
   8   1   1   43.97    3.08
   8   1   1   36.67    3.15
   8   1   1   41.86    2.53
   8   1   1   47.60    3.67
   8   1   1   37.57    3.23
   8   1   1   48.47    3.05
   8   1   1   45.84    2.65
   8   1   1   46.36    3.31
   8   1   1   43.60    3.64
   8   1   1   41.66    3.33
   8   1   1   48.77    3.66
   8   1   1   53.69    4.12
   8   1   1   40.65    2.72
   9   1   1    1.31    1.47
   9   1   1    0.82    1.27
   9   1   1    0.52    1.93
   9   1   1    0.13    1.55
   9   1   1    1.78    1.47
   9   1   1   -0.47    0.92
   9   1   1   -0.78    1.31
   9   1   1    0.66    1.71
   9   1   1    2.74    1.93
   9   1   1    0.78    1.37
   9   1   1    1.19    1.58
   9   1   1    1.50    1.03
   9   1   1    1.66    1.64
   9   1   1    1.03    1.42
   9   1   1   -2.46    1.54
   9   1   1    0.03    0.87
   9   1   1   -0.27    0.90
   9   1   1    0.77    0.96
  10   1   1   48.77    4.27
  10   1   1   49.62    4.38
  10   1   1   48.50    4.86
  10   1   1   39.65    4.19
  10   1   1   47.43    3.99
  10   1   1   47.20    3.02
  10   1   1   41.75    3.82
  10   1   1   44.98    4.18
  10   1   1   46.36    4.43
  10   1   1   43.10    3.08
  10   1   1   46.51    4.19
  10   1   1   45.16    3.02
  10   1   1   38.54    5.09
  10   1   1   42.39    4.64
  10   1   1   46.17    3.24
  10   1   1   43.56    3.93
  10   1   1   49.41    3.25
  10   1   1   45.61    4.71
  11   1   1   18.33    2.29
  11   1   1   16.11    2.41
  11   1   1   22.38    2.53
  11   1   1   14.94    5.13
  11   1   1   16.05    3.01
  11   1   1   19.03    2.25
  11   1   1   18.50    2.66
  11   1   1   17.83    3.56
  12   1   1    3.91    1.84
  12   1   1    5.74    1.71
  12   1   1    6.14    1.58
  12   1   1    0.93    1.54
  12   1   1    5.65    1.83
  11  -2  -1    9.59    2.74
  11  -2  -1    9.34    1.07
  11  -2  -1    9.52    1.94
  11  -2  -1   11.28    1.51
  11  -2  -1   12.33    1.74
  11  -2  -1   11.67    2.12
  10  -2  -1   21.44    1.78
  10  -2  -1   26.14    2.75
  10  -2  -1   26.07    2.40
  10  -2  -1   23.99    4.46
  10  -2  -1   25.51    2.12
  10  -2  -1   27.39    3.07
  10  -2  -1   27.22    3.17
  10  -2  -1   21.61    1.53
   9  -2  -1    2.79    1.42
   9  -2  -1   -0.22    1.65
   9  -2  -1    2.24    1.79
   9  -2  -1    1.15    0.53
   9  -2  -1    1.75    1.31
   9  -2  -1    0.46    0.89
   9  -2  -1    2.82    1.04
   9  -2  -1    2.92    2.01
   9  -2  -1    3.74    2.20
   9  -2  -1    5.14    1.89
   9  -2  -1   -0.31    2.01
   9  -2  -1   -0.62    1.95
   9  -2  -1    3.66    2.64
   9  -2  -1    1.56    0.54
   8  -2  -1   44.49    2.30
   8  -2  -1   49.56    3.19
   8  -2  -1   46.20    2.63
   8  -2  -1   47.77    3.49
   8  -2  -1   54.44    4.19
   8  -2  -1   50.46    3.21
   8  -2  -1   45.28    3.76
   8  -2  -1   47.36    2.31
   8  -2  -1   61.12    3.88
   8  -2  -1   43.52    2.79
   8  -2  -1   55.86    4.59
   8  -2  -1   49.99    4.12
   8  -2  -1   44.04    3.54
  -8   2   1   50.56    3.58
  -8   2   1   51.27    3.44
  -8   2   1   47.39    3.57
   7  -2  -1   40.57    3.47
   7  -2  -1   41.87    2.99
   7  -2  -1   45.42    2.32
   7  -2  -1   46.98    3.03
   7  -2  -1   41.29    3.15
   7  -2  -1   44.17    2.78
   7  -2  -1   42.28    2.44
   7  -2  -1   49.08    4.41
   7  -2  -1   40.88    2.02
   7  -2  -1   43.14    2.03
   7  -2  -1   47.28    3.84
   7  -2  -1   42.92    3.38
   7  -2  -1   37.09    3.16
   7  -2  -1   43.20    3.73
   7  -2  -1   39.71    5.36
  -7   2   1   45.41    3.00
  -7   2   1   39.46    3.55
  -7   2   1   42.68    2.92
  -7   2   1   43.55    3.07
   6  -2  -1   18.24    1.35
   6  -2  -1   19.12    1.09
   6  -2  -1   21.91    2.11
   6  -2  -1   19.95    1.11
   6  -2  -1   20.50    1.79
   6  -2  -1   22.73    2.04
   6  -2  -1   25.54    4.08
   6  -2  -1   19.65    1.09
   6  -2  -1   21.12    2.56
   6  -2  -1   26.88    2.11
   6  -2  -1   19.36    1.96
   6  -2  -1   20.97    2.01
   6  -2  -1   19.58    2.29
   6  -2  -1   20.62    1.51
   6  -2  -1   21.48    2.23
   6  -2  -1   21.05    2.61
   6  -2  -1   21.21    3.22
   6  -2  -1   19.71    1.10
  -6   2   1   24.33    2.00
  -6   2   1   19.86    2.21
  -6   2   1   21.53    2.51
  -6   2   1   19.12    1.88
  -6   2   1   20.40    2.02
   5  -2  -1    3.58    0.65
   5  -2  -1    4.04    1.02
   5  -2  -1    3.50    0.89
   5  -2  -1    3.30    0.82
   5  -2  -1    3.81    0.43
   5  -2  -1    3.47    0.78
   5  -2  -1    3.82    0.41
   5  -2  -1    2.39    0.99
   5  -2  -1    3.30    0.93
   5  -2  -1    4.09    0.55
   5  -2  -1    3.29    0.94
   5  -2  -1    4.01    0.39
   5  -2  -1    3.42    0.87
   5  -2  -1    3.62    1.04
   5  -2  -1    4.71    1.06
   5  -2  -1    4.33    1.30
   5  -2  -1    3.16    1.07
   5  -2  -1    3.54    0.37
   5  -2  -1    3.06    0.88
  -5   2   1    2.42    0.97
  -5   2   1    3.67    0.90
  -5   2   1    3.80    0.98
  -5   2   1    3.27    0.78
  -5   2   1    2.25    1.12
   4  -2  -1  191.17    9.02
   4  -2  -1  202.36    8.77
   4  -2  -1  191.90    9.18
   4  -2  -1  189.46    8.61
   4  -2  -1  188.44    8.76
   4  -2  -1  191.16    8.42
   4  -2  -1  193.31    8.46
   4  -2  -1  196.94    8.42
   4  -2  -1  194.61    8.49
   4  -2  -1  202.28    8.80
   4  -2  -1  189.97    8.79
   4  -2  -1  190.61    8.75
   4  -2  -1  208.99    8.47
   4  -2  -1  228.53    9.22
   4  -2  -1  205.30    8.89
   4  -2  -1  204.78    8.92
  -4   2   1  218.28    9.16
  -4   2   1  201.40    8.85
  -4   2   1  197.84    8.43
  -4   2   1  196.66    8.76
  -4   2   1  190.66    8.81
  -4   2   1  196.43    8.42
  -4   2   1  175.36    8.94
   3  -2  -1   13.32    0.78
   3  -2  -1   13.01    0.72
   3  -2  -1   12.67    1.06
   3  -2  -1   12.35    0.71
   3  -2  -1   13.32    1.35
   3  -2  -1   13.30    0.79
   3  -2  -1   10.77    1.20
   3  -2  -1   13.47    1.10
   3  -2  -1   12.83    1.11
   3  -2  -1   12.74    1.08
   3  -2  -1   12.97    0.72
   3  -2  -1   11.90    1.27
   3  -2  -1   13.54    0.95
   3  -2  -1   10.58    1.26
   3  -2  -1   14.89    1.08
  -3   2   1   14.21    1.03
  -3   2   1   13.53    1.05
  -3   2   1   13.53    1.08
  -3   2   1   13.71    0.77
  -3   2   1   14.05    1.16
  -3   2   1   13.71    1.17
  -3   2   1   11.65    1.36
  -3   2   1   12.03    1.30
  -3   2   1   11.62    1.28
   2  -2  -1  261.83   11.55
   2  -2  -1  268.80   11.42
   2  -2  -1  257.78   11.67
   2  -2  -1  259.59   11.36
   2  -2  -1  282.68   11.56
   2  -2  -1  295.26   11.75
   2  -2  -1  281.39   11.46
   2  -2  -1  281.44   11.43
   2  -2  -1  256.58   11.56
   2  -2  -1  264.87   11.45
   2  -2  -1  265.65   11.60
  -2   2   1  262.60   11.71
  -2   2   1  267.07   11.55
  -2   2   1  283.32   11.64
  -2   2   1  260.10   11.37
  -2   2   1  269.69   11.53
  -2   2   1  264.84   11.44
  -2   2   1  274.28   11.62
  -2   2   1  259.83   11.56
  -2   2   1  267.81   11.38
   1  -2  -1  355.59   13.96
   1  -2  -1  342.20   13.92
   1  -2  -1  328.29   13.92
   1  -2  -1  326.99   13.94
   1  -2  -1  350.38   13.89
   1  -2  -1  354.89   13.90
   1  -2  -1  289.34   13.94
  -1   2   1  334.71   13.95
  -1   2   1  280.81   14.06
  -1   2   1  327.38   13.92
  -1   2   1  329.37   13.92
  -1   2   1  325.37   13.95
  -1   2   1  333.11   13.88
  -1   2   1  308.87   13.87
  -1   2   1  333.58   13.93
   0  -2  -1  355.62   14.82
   0  -2  -1  359.92   14.85
   0  -2  -1  363.28   14.84
   0  -2  -1  339.64   14.82
   0  -2  -1  356.46   14.84
   0  -2  -1  340.27   14.84
   0  -2  -1  362.10   14.82
   0   2   1  356.65   14.85
   0   2   1  307.28   14.77
   0   2   1  350.30   14.84
   0   2   1  341.04   14.83
   0   2   1  344.01   14.84
   0   2   1  363.14   14.85
   0   2   1  349.07   14.81
   0   2   1  362.95   14.82
  -1  -2  -1   43.71    2.04
  -1  -2  -1   46.60    2.00
  -1  -2  -1   46.51    1.97
  -1  -2  -1   46.90    2.03
  -1  -2  -1   39.11    2.02
  -1  -2  -1   46.41    2.01
  -1  -2  -1   46.18    2.01
  -1  -2  -1   44.64    2.03
   1   2   1   43.02    2.04
   1   2   1   42.87    2.03
   1   2   1   45.14    2.00
   1   2   1   45.69    2.03
   1   2   1   44.87    2.00
   1   2   1   44.73    1.96
   1   2   1   47.33    2.03
   1   2   1   42.01    2.11
  -2  -2  -1   61.45    2.84
  -2  -2  -1   69.69    3.20
  -2  -2  -1   61.74    2.82
  -2  -2  -1   65.37    2.89
  -2  -2  -1   63.95    2.86
  -2  -2  -1   69.40    2.82
  -2  -2  -1   64.85    2.95
  -2  -2  -1   61.67    2.85
   2   2   1   65.77    3.17
   2   2   1   65.91    2.83
   2   2   1   62.87    2.99
   2   2   1   65.63    2.87
   2   2   1   62.62    2.90
   2   2   1   66.90    2.84
   2   2   1   63.58    2.88
  -3  -2  -1  506.64   22.02
  -3  -2  -1  519.72   22.48
  -3  -2  -1  489.83   22.30
  -3  -2  -1  526.05   22.09
  -3  -2  -1  563.49   22.21
  -3  -2  -1  520.37   22.22
  -3  -2  -1  524.69   22.27
   3   2   1  597.55   22.48
   3   2   1  489.18   22.04
   3   2   1  508.11   22.17
   3   2   1  517.64   22.00
   3   2   1  518.42   22.03
   3   2   1  478.35   22.10
   3   2   1  505.79   22.22
   3   2   1  543.41   22.12
   3   2   1  549.62   22.00
   3   2   1  481.77   22.11
   3   2   1  544.09   22.17
  -4  -2  -1   26.82    1.38
  -4  -2  -1   26.53    1.28
  -4  -2  -1   25.61    2.06
  -4  -2  -1   26.66    1.69
  -4  -2  -1   25.92    1.60
  -4  -2  -1   23.93    1.92
  -4  -2  -1   30.80    1.79
  -4  -2  -1   26.19    1.66
  -4  -2  -1   26.07    1.84
   4   2   1   27.61    1.57
   4   2   1   27.55    1.71
   4   2   1   31.71    2.00
   4   2   1   28.99    1.63
   4   2   1   26.26    1.62
   4   2   1   27.92    2.10
   4   2   1   26.99    1.91
   4   2   1   25.31    1.30
   4   2   1   22.77    1.24
   4   2   1   26.53    1.57
   4   2   1   31.15    1.72
   4   2   1   26.36    1.26
   4   2   1   27.36    1.30
  -5  -2  -1   71.67    3.64
  -5  -2  -1   68.52    3.15
  -5  -2  -1   70.97    4.17
  -5  -2  -1   77.69    4.06
  -5  -2  -1   76.23    3.70
  -5  -2  -1   68.87    3.57
   5   2   1   72.06    3.56
   5   2   1   73.81    3.69
   5   2   1   71.11    3.47
   5   2   1   84.48    4.36
   5   2   1   76.03    3.17
   5   2   1   69.20    3.58
   5   2   1   72.13    3.68
   5   2   1   84.75    3.80
   5   2   1   76.18    3.79
   5   2   1   75.70    3.59
   5   2   1   64.37    3.52
   5   2   1   66.95    3.17
   5   2   1   71.63    3.63
   5   2   1   75.33    3.97
   5   2   1   69.30    3.20
   5   2   1   66.23    3.20
   5   2   1   80.04    3.99
  -6  -2  -1  153.30    8.26
  -6  -2  -1  149.16    7.79
  -6  -2  -1  153.22    8.10
  -6  -2  -1  172.01    7.82
  -6  -2  -1  157.24    7.99
  -6  -2  -1  156.58    7.73
   6   2   1  183.67    8.14
   6   2   1  185.47    7.98
   6   2   1  170.22    7.24
   6   2   1  162.33    7.84
   6   2   1  175.64    7.83
   6   2   1  169.11    7.23
   6   2   1  170.07    7.82
   6   2   1  170.55    7.68
   6   2   1  153.52    8.08
   6   2   1  167.84    7.71
   6   2   1  161.62    7.88
   6   2   1  176.00    7.59
   6   2   1  189.49    7.79
   6   2   1  181.71    7.22
   6   2   1  192.64    8.51
   6   2   1  166.59    7.65
   6   2   1  168.12    7.22
   6   2   1  177.83    7.43
   6   2   1  174.40    7.80
   6   2   1  164.01    8.09
  -7  -2  -1  102.17    5.91
  -7  -2  -1  101.83    5.43
  -7  -2  -1  113.08    5.53
  -7  -2  -1  125.34    6.35
  -7  -2  -1  116.07    5.61
   7   2   1  109.83    5.43
   7   2   1  115.09    5.47
   7   2   1   98.92    5.76
   7   2   1  112.46    6.48
   7   2   1  104.47    5.89
   7   2   1  105.29    4.76
   7   2   1  128.49    8.27
   7   2   1  104.56    4.75
   7   2   1  103.71    6.20
   7   2   1  108.47    5.52
   7   2   1  111.52    5.04
   7   2   1  108.84    5.89
   7   2   1  122.19    6.12
   7   2   1  110.14    5.32
   7   2   1  114.10    5.25
   7   2   1  109.19    5.49
  -8  -2  -1    1.15    1.45
  -8  -2  -1    2.58    1.22
  -8  -2  -1   -1.05    1.03
  -8  -2  -1    0.73    1.43
   8   2   1    1.32    1.47
   8   2   1    1.01    1.29
   8   2   1    0.32    1.24
   8   2   1    0.39    1.50
   8   2   1    0.45    0.84
   8   2   1   -0.32    1.06
   8   2   1    0.02    1.29
   8   2   1   -1.34    0.93
   8   2   1    0.44    0.80
   8   2   1    1.27    1.19
   8   2   1   -0.95    1.51
   8   2   1   -1.14    1.14
   8   2   1    0.23    1.16
   8   2   1   -0.85    1.01
  -9  -2  -1  102.37    5.46
   9   2   1  112.97    6.26
   9   2   1   84.42    6.42
   9   2   1   89.83    4.26
   9   2   1   97.39    5.33
   9   2   1  106.73    5.40
   9   2   1  105.34    5.77
   9   2   1   99.99    4.90
   9   2   1   83.58    5.50
   9   2   1  106.49    6.07
   9   2   1  101.07    5.11
   9   2   1   97.41    5.00
   9   2   1  102.11    5.65
   9   2   1   86.90    4.71
   9   2   1   94.59    4.26
  10   2   1   56.67    3.33
  10   2   1   49.63    4.42
  10   2   1   54.35    4.04
  10   2   1   54.98    5.53
  10   2   1   55.53    5.04
  10   2   1   50.86    4.82
  10   2   1   54.62    3.57
  10   2   1   47.65    4.43
  10   2   1   62.17    4.63
  10   2   1   54.75    4.10
  10   2   1   48.16    2.49
  10   2   1   52.55    2.53
  10   2   1   65.04    5.01
  10   2   1   56.94    3.18
  10   2   1   60.84    4.58
  10   2   1   55.55    3.48
  10   2   1   55.61    3.61
  11   2   1   -0.82    2.87
  11   2   1    0.47    0.44
  11   2   1   -2.55    1.94
  11   2   1   -3.45    1.30
  11   2   1    1.21    1.16
  11   2   1    1.50    1.28
  11   2   1    1.79    1.43
  11   2   1   -0.38    0.53
  11   2   1    0.35    1.39
  12   2   1    6.96    1.88
  12   2   1    5.54    1.93
  12   2   1    2.57    1.44
  12   2   1    4.50    1.51
  12   2   1    3.77    1.72
  11  -3  -1    5.64    1.27
  11  -3  -1    2.85    1.75
  11  -3  -1    7.79    1.70
  11  -3  -1    6.25    1.04
  11  -3  -1    5.84    2.23
  11  -3  -1    5.46    2.27
  10  -3  -1    2.71    2.87
  10  -3  -1    2.27    1.05
  10  -3  -1    3.84    1.43
  10  -3  -1    3.82    2.46
  10  -3  -1    1.87    1.69
  10  -3  -1    4.86    1.42
  10  -3  -1    2.22    1.70
  10  -3  -1    1.05    0.80
  10  -3  -1    0.33    0.78
   9  -3  -1   41.13    2.27
   9  -3  -1   53.69    5.59
   9  -3  -1   48.72    2.97
   9  -3  -1   49.65    4.05
   9  -3  -1   44.25    3.41
   9  -3  -1   44.39    3.99
   9  -3  -1   40.46    2.51
   9  -3  -1   48.59    4.56
   9  -3  -1   41.18    2.26
   9  -3  -1   43.02    3.42
   9  -3  -1   32.96    4.44
   8  -3  -1   50.15    4.60
   8  -3  -1   53.42    2.70
   8  -3  -1   60.20    3.94
   8  -3  -1   53.90    3.85
   8  -3  -1   54.82    4.27
   8  -3  -1   56.59    3.70
   8  -3  -1   55.14    2.89
   8  -3  -1   57.26    3.25
   8  -3  -1   62.98    5.04
   8  -3  -1   54.32    2.70
   8  -3  -1   54.88    4.49
  -8   3   1   60.04    3.97
  -8   3   1   63.41    3.98
  -8   3   1   57.65    4.71
   7  -3  -1    4.67    1.27
   7  -3  -1    2.83    1.17
   7  -3  -1    1.94    1.20
   7  -3  -1    3.14    0.54
   7  -3  -1    3.32    0.50
   7  -3  -1    2.97    0.70
   7  -3  -1    2.94    1.58
   7  -3  -1    2.72    2.38
   7  -3  -1    4.65    1.54
   7  -3  -1    3.17    0.87
   7  -3  -1    2.74    0.47
   7  -3  -1    2.47    1.65
   7  -3  -1    2.83    1.46
   7  -3  -1   -0.50    2.07
   7  -3  -1    4.68    1.72
   7  -3  -1    2.61    0.61
  -7   3   1    3.26    1.24
  -7   3   1    3.49    1.28
  -7   3   1    2.39    1.45
  -7   3   1    4.60    1.82
  -7   3   1    2.65    1.13
   6  -3  -1   18.95    2.71
   6  -3  -1   22.83    2.08
   6  -3  -1   15.69    2.34
   6  -3  -1   22.34    2.25
   6  -3  -1   18.90    1.99
   6  -3  -1   17.48    2.41
   6  -3  -1   19.66    1.28
   6  -3  -1   20.64    1.21
   6  -3  -1   19.50    1.20
   6  -3  -1   22.83    2.06
   6  -3  -1   19.16    2.06
   6  -3  -1   18.67    2.50
   6  -3  -1   23.11    2.49
   6  -3  -1   19.64    1.22
   6  -3  -1   24.68    2.29
   6  -3  -1   22.45    1.64
   6  -3  -1   21.37    1.93
  -6   3   1   18.67    1.92
  -6   3   1   21.40    2.39
  -6   3   1   22.88    2.71
  -6   3   1   25.58    2.10
  -6   3   1   21.92    2.05
   5  -3  -1   90.82    4.13
   5  -3  -1   79.27    4.10
   5  -3  -1   81.65    4.06
   5  -3  -1   77.02    4.00
   5  -3  -1   62.98    4.96
   5  -3  -1   78.61    4.20
   5  -3  -1   84.45    4.50
   5  -3  -1   73.54    4.41
   5  -3  -1   79.74    3.60
   5  -3  -1   76.03    4.13
   5  -3  -1   80.62    3.86
   5  -3  -1   83.28    3.62
   5  -3  -1   77.80    3.56
  -5   3   1   77.83    4.00
  -5   3   1   81.75    4.11
  -5   3   1   87.52    4.40
  -5   3   1   78.53    4.51
  -5   3   1   81.56    4.14
  -5   3   1   80.70    3.53
  -5   3   1   78.14    3.52
   4  -3  -1   86.73    4.49
   4  -3  -1   97.13    4.57
   4  -3  -1   98.98    4.84
   4  -3  -1   94.84    4.17
   4  -3  -1   91.43    4.69
   4  -3  -1   93.94    4.48
   4  -3  -1   96.21    4.40
   4  -3  -1  107.76    4.62
   4  -3  -1   99.28    4.22
   4  -3  -1   94.28    4.55
   4  -3  -1   82.72    4.74
   4  -3  -1   95.37    4.23
   4  -3  -1   95.82    4.14
  -4   3   1   88.97    4.86
  -4   3   1   87.08    4.53
  -4   3   1   97.03    4.19
  -4   3   1  106.42    4.52
  -4   3   1   81.30    4.72
  -4   3   1   95.48    4.52
  -4   3   1   99.70    4.49
  -4   3   1   98.34    4.61
   3  -3  -1    6.30    0.94
   3  -3  -1    6.04    0.86
   3  -3  -1    5.26    0.60
   3  -3  -1    5.47    0.66
   3  -3  -1    4.56    0.47
   3  -3  -1    6.15    0.90
   2  -3  -1  131.71    5.84
   2  -3  -1  128.26    5.76
   2  -3  -1  134.18    5.77
   2  -3  -1  132.99    5.93
   2  -3  -1  112.04    5.88
   2  -3  -1  136.82    5.99
   2  -3  -1  130.90    5.86
   2  -3  -1  130.70    5.76
   2  -3  -1  124.99    5.71
  -2   3   1  138.41    5.81
  -2   3   1  131.54    5.76
  -2   3   1  128.63    5.90
  -2   3   1  134.15    5.87
  -2   3   1  133.93    5.68
  -2   3   1  123.55    5.72
  -2   3   1  139.68    6.14
  -2   3   1  138.36    5.87
  -2   3   1  131.67    5.76
  -2   3   1  148.38    6.12
   1  -3  -1   90.58    4.28
   1  -3  -1   97.88    4.24
   1  -3  -1   92.54    4.18
   1  -3  -1   94.18    4.19
   1  -3  -1   92.02    4.19
   1  -3  -1   94.88    4.15
   1  -3  -1  100.03    4.16
  -1   3   1   91.74    4.19
  -1   3   1   93.05    4.12
  -1   3   1   87.98    4.12
  -1   3   1   94.57    4.19
  -1   3   1  103.21    4.06
  -1   3   1   92.87    4.23
   0  -3  -1  299.49   13.38
   0  -3  -1  322.35   13.38
   0  -3  -1  316.99   13.35
   0  -3  -1  311.43   13.42
   0  -3  -1  305.12   13.34
   0   3   1  317.14   13.35
   0   3   1  312.16   13.38
   0   3   1  299.32   13.41
   0   3   1  324.68   13.40
   0   3   1  328.96   13.35
  -1  -3  -1   91.71    4.37
  -1  -3  -1   97.34    4.33
  -1  -3  -1  101.15    4.27
  -1  -3  -1   86.45    4.41
  -1  -3  -1  100.28    4.29
  -1  -3  -1   99.67    4.33
  -1  -3  -1  103.11    4.33
   1   3   1   99.52    4.33
   1   3   1  100.77    4.30
   1   3   1  100.44    4.34
  -2  -3  -1  356.56   14.83
  -2  -3  -1  361.66   14.79
  -2  -3  -1  346.70   15.09
  -2  -3  -1  318.24   14.69
  -2  -3  -1  360.44   14.90
  -2  -3  -1  345.08   14.70
  -2  -3  -1  335.33   14.91
  -2  -3  -1  346.68   14.83
  -2  -3  -1  358.50   14.84
   2   3   1  357.89   14.84
   2   3   1  317.10   14.91
   2   3   1  354.69   14.84
   2   3   1  348.37   14.80
   2   3   1  388.18   14.82
   2   3   1  359.32   14.84
   2   3   1  320.75   15.05
  -3  -3  -1   52.68    2.34
  -3  -3  -1   40.64    2.40
  -3  -3  -1   49.67    2.47
  -3  -3  -1   51.89    2.33
  -3  -3  -1   48.39    2.26
  -3  -3  -1   53.12    2.58
  -3  -3  -1   55.55    2.43
  -3  -3  -1   48.14    2.27
  -3  -3  -1   51.11    2.45
   3   3   1   56.37    2.43
   3   3   1   44.61    2.28
   3   3   1   52.80    2.34
   3   3   1   46.72    2.79
   3   3   1   50.59    2.34
   3   3   1   49.90    2.28
   3   3   1   49.41    2.47
   3   3   1   50.90    2.51
   3   3   1   44.65    2.36
  -4  -3  -1   62.20    2.91
  -4  -3  -1   62.44    2.94
  -4  -3  -1   57.32    2.83
  -4  -3  -1   59.19    2.70
  -4  -3  -1   59.90    3.01
  -4  -3  -1   56.35    2.59
  -4  -3  -1   53.25    3.37
  -4  -3  -1   55.02    3.04
  -4  -3  -1   56.63    2.69
  -4  -3  -1   64.30    3.13
  -4  -3  -1   58.82    2.57
   4   3   1   59.41    2.68
   4   3   1   61.48    2.81
   4   3   1   60.70    2.71
   4   3   1   70.18    3.53
   4   3   1   57.35    2.71
   4   3   1   52.68    2.65
   4   3   1   59.36    2.85
   4   3   1   60.06    2.90
   4   3   1   57.62    3.01
   4   3   1   58.96    3.08
   4   3   1   59.72    2.94
  -5  -3  -1  243.57   10.83
  -5  -3  -1  246.97   10.63
  -5  -3  -1  236.11   10.93
  -5  -3  -1  242.29   10.45
  -5  -3  -1  230.64   11.26
  -5  -3  -1  246.47   10.73
  -5  -3  -1  225.78   11.14
  -5  -3  -1  242.66   10.75
   5   3   1  237.17   10.43
   5   3   1  273.33   10.45
   5   3   1  246.96   10.48
   5   3   1  250.90   10.48
   5   3   1  246.93   10.40
   5   3   1  229.28   10.84
   5   3   1  255.89   10.69
   5   3   1  272.61   10.79
   5   3   1  252.36   10.77
   5   3   1  247.01   10.67
   5   3   1  247.09   10.67
   5   3   1  213.66   10.86
  -6  -3  -1  169.93    8.94
  -6  -3  -1  184.16    7.91
  -6  -3  -1  202.90    8.63
  -6  -3  -1  213.04    8.99
  -6  -3  -1  183.26    7.94
  -6  -3  -1  191.80    8.41
   6   3   1  170.96    7.94
   6   3   1  185.37    9.07
   6   3   1  188.07    8.45
   6   3   1  182.96    7.98
   6   3   1  182.02    8.36
   6   3   1  189.03    7.96
   6   3   1  178.64    8.57
   6   3   1  184.23    8.78
   6   3   1  178.72    8.42
   6   3   1  185.51    8.36
   6   3   1  189.95    8.55
   6   3   1  188.93    8.32
   6   3   1  191.88    7.98
   6   3   1  175.91    8.28
   6   3   1  168.34    8.52
   6   3   1  189.88    8.27
   6   3   1  180.14    8.70
  -7  -3  -1    6.76    1.52
  -7  -3  -1    9.10    1.55
  -7  -3  -1    8.30    1.40
  -7  -3  -1    6.14    1.14
  -7  -3  -1   10.10    1.38
  -7  -3  -1    8.95    1.68
   7   3   1    6.92    0.74
   7   3   1   11.22    1.38
   7   3   1    7.11    1.71
   7   3   1    7.24    0.71
   7   3   1    9.10    1.66
   7   3   1    7.81    0.75
   7   3   1    7.17    1.13
   7   3   1    7.27    1.55
   7   3   1    9.90    1.16
   7   3   1    7.44    1.13
   7   3   1    7.92    1.08
   7   3   1    8.91    1.37
   7   3   1    8.47    1.60
   7   3   1    7.30    0.90
   7   3   1    4.33    1.86
   7   3   1    8.23    2.50
   7   3   1    6.76    0.72
   7   3   1    6.39    1.21
  -8  -3  -1   59.78    3.81
  -8  -3  -1   52.92    3.66
  -8  -3  -1   63.99    4.35
  -8  -3  -1   55.54    4.49
   8   3   1   58.39    2.75
   8   3   1   60.89    3.86
   8   3   1   64.67    3.91
   8   3   1   64.11    3.51
   8   3   1   63.21    3.85
   8   3   1   60.74    3.55
   8   3   1   55.74    2.94
   8   3   1   60.78    3.69
   8   3   1   56.15    2.69
   8   3   1   51.86    4.62
   8   3   1   57.31    2.74
   8   3   1   54.33    3.88
   8   3   1   59.83    3.93
   8   3   1   65.30    4.38
   8   3   1   63.54    3.37
   8   3   1   66.61    4.23
   8   3   1   63.77    3.67
  -9  -3  -1   63.12    4.84
  -9  -3  -1   57.97    4.19
  -9  -3  -1   78.24    5.36
  -9  -3  -1   70.52    4.40
   9   3   1   64.93    4.32
   9   3   1   71.86    3.85
   9   3   1   68.41    3.93
   9   3   1   65.17    5.39
   9   3   1   67.77    4.08
   9   3   1   64.53    4.53
   9   3   1   65.86    3.08
   9   3   1   69.71    3.36
   9   3   1   63.17    4.81
   9   3   1   61.43    3.99
   9   3   1   66.02    4.82
 -10  -3  -1    2.45    2.06
 -10  -3  -1    2.46    1.61
  10   3   1    2.07    1.52
  10   3   1   -0.17    0.84
  10   3   1    3.35    2.00
  10   3   1    1.27    1.26
  10   3   1   -2.34    1.73
  10   3   1    2.08    1.29
  10   3   1    2.72    1.75
  10   3   1    3.70    2.39
  10   3   1    0.40    0.55
  10   3   1    0.40    1.93
  10   3   1    0.41    1.10
  11   3   1   14.62    1.76
  11   3   1   13.55    1.95
  11   3   1   11.78    1.87
  11   3   1   12.55    1.27
  11   3   1   11.36    1.41
  11   3   1   15.97    2.11
  11   3   1   15.53    2.47
  12   3   1   26.35    2.44
  12   3   1   30.70    2.78
  12   3   1   28.96    1.86
  12   3   1   29.76    3.37
  12   3   1   24.96    3.46
  10  -4  -1   10.59    1.20
  10  -4  -1   12.34    1.66
  10  -4  -1   10.20    2.27
  10  -4  -1   13.42    4.33
  10  -4  -1   13.00    1.83
  10  -4  -1   10.75    2.86
  10  -4  -1    8.31    3.34
  10  -4  -1   11.44    1.86
 -10   4   1   12.06    2.94
   9  -4  -1   32.31    4.59
   9  -4  -1   33.77    4.95
   9  -4  -1   28.45    2.54
   9  -4  -1   25.46    1.83
   9  -4  -1   21.24    1.82
   9  -4  -1   23.28    1.79
   9  -4  -1   24.28    3.58
   9  -4  -1   29.77    3.19
  -9   4   1   29.37    4.58
  -9   4   1   29.46    3.66
   8  -4  -1    0.41    1.40
   8  -4  -1    2.79    1.97
   8  -4  -1    3.05    1.83
   8  -4  -1    1.55    1.95
   8  -4  -1    1.99    0.76
   8  -4  -1    3.71    1.57
   8  -4  -1    3.46    0.59
   8  -4  -1    2.70    2.61
   8  -4  -1    1.84    1.95
   8  -4  -1    6.23    1.76
   8  -4  -1    1.09    0.69
   8  -4  -1    2.61    0.79
   8  -4  -1    3.96    1.23
   8  -4  -1    2.92    0.71
  -8   4   1    3.91    1.59
  -8   4   1    2.47    2.08
  -8   4   1    2.77    2.19
  -8   4   1    2.31    1.54
   7  -4  -1    9.29    1.13
   7  -4  -1   11.47    1.73
   7  -4  -1    7.64    1.07
   7  -4  -1    9.18    1.08
   7  -4  -1   15.26    3.76
   7  -4  -1   13.50    2.28
   7  -4  -1   13.67    2.61
   7  -4  -1   12.99    1.84
   7  -4  -1   15.73    2.29
   7  -4  -1   12.82    1.96
   7  -4  -1   12.72    1.66
   7  -4  -1    9.77    1.06
   7  -4  -1    8.67    1.01
  -7   4   1   12.50    1.92
  -7   4   1   10.31    2.15
  -7   4   1   14.18    1.81
  -7   4   1   12.42    2.30
   6  -4  -1   46.14    3.55
   6  -4  -1   43.57    3.17
   6  -4  -1   43.48    3.75
   6  -4  -1   39.05    2.84
   6  -4  -1   36.76    2.79
   6  -4  -1   46.46    2.20
   6  -4  -1   46.43    3.04
   6  -4  -1   42.98    2.55
   6  -4  -1   40.69    2.93
   6  -4  -1   42.21    2.16
   6  -4  -1   37.67    2.14
   6  -4  -1   39.88    2.16
   6  -4  -1   44.86    3.14
   6  -4  -1   47.48    3.36
  -6   4   1   41.55    2.96
  -6   4   1   42.18    3.27
  -6   4   1   39.98    2.02
  -6   4   1   48.54    3.58
  -6   4   1   39.34    2.03
  -6   4   1   41.30    2.74
  -6   4   1   47.07    2.92
   5  -4  -1   34.37    2.36
   5  -4  -1   37.38    2.33
   5  -4  -1   33.09    2.70
   5  -4  -1   31.77    2.65
   5  -4  -1   33.02    1.66
   5  -4  -1   32.65    3.09
   5  -4  -1   33.95    1.81
   5  -4  -1   39.34    2.56
   5  -4  -1   34.71    1.78
   5  -4  -1   30.01    1.76
   5  -4  -1   32.64    1.83
   5  -4  -1   30.37    2.41
   5  -4  -1   35.05    2.10
   5  -4  -1   33.36    2.66
  -5   4   1   32.62    2.31
  -5   4   1   32.19    2.39
  -5   4   1   31.80    2.68
  -5   4   1   31.50    1.75
  -5   4   1   34.45    2.89
  -5   4   1   33.07    2.28
  -5   4   1   34.03    2.23
  -5   4   1   38.09    2.33
   4  -4  -1   40.07    2.15
   4  -4  -1   35.67    1.72
   4  -4  -1   33.46    2.28
   4  -4  -1   34.46    1.92
   4  -4  -1   36.73    1.86
   4  -4  -1   34.14    2.34
   4  -4  -1   38.40    2.23
   4  -4  -1   33.33    2.48
   4  -4  -1   35.94    2.49
   4  -4  -1   34.80    1.92
   4  -4  -1   36.16    1.86
  -4   4   1   44.12    2.65
  -4   4   1   35.85    2.26
  -4   4   1   37.93    2.39
  -4   4   1   35.02    1.90
  -4   4   1   37.56    2.15
  -4   4   1   41.57    2.73
  -4   4   1   34.57    2.25
  -4   4   1   37.37    2.26
  -4   4   1   34.71    1.87
   3  -4  -1  425.96   18.12
   3  -4  -1  376.77   18.22
   3  -4  -1  419.11   17.95
   3  -4  -1  441.25   18.16
   3  -4  -1  400.00   17.99
   3  -4  -1  428.08   18.24
   3  -4  -1  429.74   17.95
   3  -4  -1  408.81   17.98
   3  -4  -1  427.76   18.00
   3  -4  -1  438.14   18.10
   3  -4  -1  413.48   18.29
  -3   4   1  410.05   17.85
  -3   4   1  435.76   18.00
  -3   4   1  436.46   18.25
  -3   4   1  407.16   18.05
  -3   4   1  429.45   18.49
  -3   4   1  439.99   17.99
  -3   4   1  426.13   18.16
  -3   4   1  410.68   18.42
  -3   4   1  444.98   18.18
  -3   4   1  407.07   18.14
   2  -4  -1  412.49   17.92
   2  -4  -1  399.69   17.77
   2  -4  -1  423.65   17.79
   2  -4  -1  423.50   17.89
   2  -4  -1  426.85   17.83
   2  -4  -1  417.98   17.99
   2  -4  -1  435.74   17.93
   2  -4  -1  405.33   17.82
   2  -4  -1  426.65   18.03
   2  -4  -1  427.15   17.78
  -2   4   1  427.39   17.74
  -2   4   1  422.43   17.80
  -2   4   1  425.70   17.94
  -2   4   1  427.20   17.74
  -2   4   1  424.92   17.82
  -2   4   1  370.67   18.09
  -2   4   1  390.59   17.89
  -2   4   1  424.19   17.90
  -2   4   1  421.23   17.83
  -2   4   1  424.11   17.65
   1  -4  -1   24.08    1.49
   1  -4  -1   21.14    1.38
   1  -4  -1   26.12    1.28
   1  -4  -1   22.71    1.31
   1  -4  -1   25.07    1.44
   1  -4  -1   23.10    1.50
   1  -4  -1   23.17    1.39
  -1   4   1   20.97    1.28
  -1   4   1   21.46    1.38
  -1   4   1   21.71    1.18
  -1   4   1   27.02    1.46
  -1   4   1   22.49    1.36
  -1   4   1   21.77    1.29
   0  -4  -1    3.61    0.60
   0  -4  -1    3.68    0.57
   0  -4  -1    2.70    0.45
   0  -4  -1    2.66    0.43
   0  -4  -1    4.02    0.56
   0  -4  -1    3.98    0.59
   0  -4  -1    3.03    0.49
   0  -4  -1    2.84    0.49
   0   4   1    5.07    0.65
   0   4   1    3.81    0.30
   0   4   1    2.99    0.47
   0   4   1    3.73    0.53
   0   4   1    3.91    0.51
   0   4   1    4.10    0.52
   0   4   1    4.48    0.61
  -1  -4  -1  299.78   13.12
  -1  -4  -1  309.56   13.12
  -1  -4  -1  301.42   13.11
  -1  -4  -1  314.16   13.07
  -1  -4  -1  310.98   13.12
  -1  -4  -1  297.46   13.09
  -1  -4  -1  303.06   13.07
   1   4   1  316.55   13.08
   1   4   1  302.23   13.10
   1   4   1  304.49   13.12
   1   4   1  312.07   13.13
   1   4   1  298.66   13.07
   1   4   1  306.88   13.12
  -2  -4  -1  245.67   10.49
  -2  -4  -1  246.30   10.55
  -2  -4  -1  247.26   10.41
  -2  -4  -1  243.04   10.55
  -2  -4  -1  242.63   10.58
  -2  -4  -1  245.11   10.54
  -2  -4  -1  251.56   10.55
  -2  -4  -1  237.72   10.75
  -2  -4  -1  250.09   10.50
   2   4   1  251.11   10.55
   2   4   1  240.24   10.54
   2   4   1  248.24   10.55
   2   4   1  247.57   10.51
   2   4   1  234.63   10.57
   2   4   1  246.61   10.55
   2   4   1  232.37   10.42
   2   4   1  248.80   10.50
  -3  -4  -1   27.95    1.80
  -3  -4  -1   29.53    1.58
  -3  -4  -1   30.38    1.69
  -3  -4  -1   31.66    1.59
  -3  -4  -1   33.27    1.87
  -3  -4  -1   32.40    1.80
  -3  -4  -1   29.57    1.66
   3   4   1   29.07    1.61
   3   4   1   31.59    1.78
   3   4   1   32.06    1.64
   3   4   1   30.85    1.68
   3   4   1   30.26    1.67
   3   4   1   36.88    1.69
   3   4   1   30.47    1.60
   3   4   1   28.60    1.65
  -4  -4  -1  290.85   12.78
  -4  -4  -1  304.67   12.79
  -4  -4  -1  304.45   12.60
  -4  -4  -1  304.62   13.32
  -4  -4  -1  272.24   12.92
  -4  -4  -1  286.66   12.66
  -4  -4  -1  300.44   12.67
  -4  -4  -1  300.19   12.58
  -4  -4  -1  287.49   12.92
   4   4   1  306.81   12.64
   4   4   1  293.04   12.85
   4   4   1  295.13   12.75
   4   4   1  294.95   12.70
   4   4   1  297.79   12.64
   4   4   1  293.25   12.61
   4   4   1  292.07   12.76
   4   4   1  258.88   13.19
   4   4   1  304.97   12.90
   4   4   1  303.70   12.69
   4   4   1  315.14   12.70
  -5  -4  -1   92.36    4.61
  -5  -4  -1   87.06    4.53
  -5  -4  -1   89.52    4.42
  -5  -4  -1   95.30    4.39
  -5  -4  -1   92.33    4.18
  -5  -4  -1   94.49    4.06
  -5  -4  -1   91.26    4.04
  -5  -4  -1   81.51    4.56
  -5  -4  -1   96.82    4.21
  -5  -4  -1   80.29    4.96
   5   4   1   96.11    4.28
   5   4   1   91.79    4.48
   5   4   1   97.89    4.18
   5   4   1  100.90    4.45
   5   4   1   97.35    4.59
   5   4   1   94.79    4.17
   5   4   1   96.00    4.38
   5   4   1   97.18    4.23
   5   4   1   98.19    4.23
  -6  -4  -1    0.81    0.95
  -6  -4  -1    0.69    0.83
  -6  -4  -1    0.42    0.73
  -6  -4  -1    0.70    0.68
  -6  -4  -1    0.33    0.77
  -6  -4  -1   -0.59    0.40
  -6  -4  -1    0.31    0.60
  -6  -4  -1   -0.19    0.30
   6   4   1   -0.69    0.63
   6   4   1   -0.87    0.37
   6   4   1   -0.22    0.63
   6   4   1    0.00    0.61
   6   4   1    0.12    0.85
   6   4   1   -0.10    0.57
   6   4   1    0.15    0.64
   6   4   1   -0.87    0.42
   6   4   1   -0.02    1.09
   6   4   1   -0.56    0.38
  -7  -4  -1   56.87    3.45
  -7  -4  -1   53.89    2.58
  -7  -4  -1   62.84    3.94
  -7  -4  -1   51.49    3.39
  -7  -4  -1   58.34    2.66
  -7  -4  -1   48.64    3.94
  -7  -4  -1   60.92    3.40
  -7  -4  -1   57.58    3.22
   7   4   1   52.34    3.40
   7   4   1   57.71    2.67
   7   4   1   61.53    4.26
   7   4   1   53.50    3.07
   7   4   1   59.10    3.26
   7   4   1   55.97    2.68
   7   4   1   61.12    3.38
   7   4   1   53.94    3.03
   7   4   1   47.22    3.36
   7   4   1   56.90    2.54
   7   4   1   58.50    2.70
   7   4   1   51.86    2.64
   7   4   1   54.83    3.19
  -8  -4  -1  128.60    7.05
  -8  -4  -1  115.97    6.12
  -8  -4  -1  125.74    6.01
  -8  -4  -1  109.11    6.21
   8   4   1  124.93    7.12
   8   4   1  116.73    5.95
   8   4   1  127.61    6.31
   8   4   1  120.19    5.37
   8   4   1  113.33    5.84
   8   4   1  120.39    5.84
   8   4   1  121.06    5.93
   8   4   1  114.67    6.02
   8   4   1  117.33    5.36
   8   4   1  119.07    5.37
   8   4   1  120.02    6.69
   8   4   1  122.07    6.15
   8   4   1  130.40    5.38
   8   4   1  124.80    6.38
  -9  -4  -1    7.75    2.07
  -9  -4  -1    5.10    1.99
  -9  -4  -1   10.34    1.93
  -9  -4  -1    6.86    1.54
   9   4   1    7.54    0.80
   9   4   1    5.40    2.09
   9   4   1    8.35    0.86
   9   4   1    6.67    0.94
   9   4   1    7.02    1.47
   9   4   1    6.67    0.88
   9   4   1    7.61    2.53
   9   4   1    8.18    1.35
   9   4   1    7.68    1.46
   9   4   1    7.87    0.81
   9   4   1    5.67    1.95
   9   4   1    8.11    2.21
 -10  -4  -1   30.14    3.27
 -10  -4  -1   37.75    4.49
 -10  -4  -1   30.93    3.36
 -10  -4  -1   33.36    4.09
  10   4   1   26.00    1.70
  10   4   1   27.48    3.37
  10   4   1   22.47    2.79
  10   4   1   32.28    4.21
  10   4   1   27.67    2.74
  10   4   1   26.23    3.05
  10   4   1   23.47    1.77
  10   4   1   26.81    3.55
  10   4   1   28.18    1.73
  10   4   1   33.17    2.88
  11   4   1   40.52    7.16
  11   4   1   33.97    3.48
  11   4   1   36.15    2.23
  11   4   1   41.48    3.52
  11   4   1   40.85    3.28
  11   4   1   37.69    2.08
  11   4   1   31.34    2.84
  11   4   1   37.31    2.19
  12   4   1   11.84    2.18
  12   4   1   14.86    1.86
  12   4   1   11.70    1.24
  12   4   1    9.98    2.64
  12   4   1   14.40    2.26
  12   4   1   11.25    1.46
  12   4   1   14.16    2.21
  12   4   1   11.59    1.71
  10  -5  -1   10.63    2.47
  10  -5  -1   10.19    2.03
  10  -5  -1   10.50    1.28
  10  -5  -1   10.66    1.79
  10  -5  -1    7.80    3.04
 -10   5   1    9.43    3.07
 -10   5   1   14.92    3.83
   9  -5  -1    3.26    0.93
   9  -5  -1    4.49    2.86
   9  -5  -1    3.64    2.82
   9  -5  -1    3.78    1.94
   9  -5  -1    4.59    1.52
   9  -5  -1    4.45    2.11
  -9   5   1    3.25    2.59
  -9   5   1    9.12    2.23
   8  -5  -1    6.82    2.37
   8  -5  -1    6.12    1.26
   8  -5  -1    6.39    0.94
   8  -5  -1    6.60    2.43
   8  -5  -1    5.50    2.17
   8  -5  -1    8.26    1.93
   8  -5  -1    8.24    3.07
   8  -5  -1    8.51    1.50
   8  -5  -1    7.82    0.89
   8  -5  -1    6.50    1.92
   8  -5  -1    6.02    2.40
   8  -5  -1    6.39    1.74
   8  -5  -1    7.42    0.88
  -8   5   1   10.00    2.80
  -8   5   1   10.68    2.57
  -8   5   1   10.48    2.47
  -8   5   1    6.59    1.80
   7  -5  -1   24.13    5.19
   7  -5  -1   26.86    2.92
   7  -5  -1   24.93    1.70
   7  -5  -1   19.29    1.55
   7  -5  -1   21.16    1.58
   7  -5  -1   23.46    3.40
   7  -5  -1   22.68    1.63
   7  -5  -1   24.98    2.67
   7  -5  -1   25.58    2.22
   7  -5  -1   22.74    2.65
  -7   5   1   25.11    3.53
  -7   5   1   23.02    3.18
  -7   5   1   22.14    2.91
  -7   5   1   26.94    2.68
   6  -5  -1   32.93    3.01
   6  -5  -1   31.96    1.88
   6  -5  -1   28.81    2.71
   6  -5  -1   35.03    3.35
   6  -5  -1   33.67    2.29
   6  -5  -1   29.54    1.86
   6  -5  -1   31.16    1.89
   6  -5  -1   29.97    2.48
   6  -5  -1   28.98    1.85
   6  -5  -1   30.95    2.78
   6  -5  -1   30.48    2.06
   6  -5  -1   30.49    2.63
   6  -5  -1   31.94    3.44
  -6   5   1   32.86    2.62
  -6   5   1   35.83    2.61
  -6   5   1   28.95    3.10
  -6   5   1   29.26    1.70
  -6   5   1   29.41    2.78
  -6   5   1   30.15    1.79
  -6   5   1   29.74    3.19
   5  -5  -1   14.50    2.15
   5  -5  -1   18.71    2.03
   5  -5  -1   17.09    1.41
   5  -5  -1   16.29    1.36
   5  -5  -1   14.99    1.28
   5  -5  -1   21.96    2.83
   5  -5  -1   18.58    1.67
   5  -5  -1   18.68    2.12
   5  -5  -1   14.84    1.96
   5  -5  -1   14.95    1.77
   5  -5  -1   15.79    1.36
   5  -5  -1   15.77    1.29
   5  -5  -1   17.78    2.00
   5  -5  -1   15.25    2.25
  -5   5   1   21.14    1.70
  -5   5   1   19.99    2.37
  -5   5   1   18.40    2.02
  -5   5   1   18.80    1.86
  -5   5   1   20.64    1.92
  -5   5   1   16.46    1.32
  -5   5   1   20.72    2.51
  -5   5   1   13.87    1.18
   4  -5  -1  172.27    7.95
   4  -5  -1  173.36    7.58
   4  -5  -1  187.02    7.82
   4  -5  -1  166.39    7.60
   4  -5  -1  177.58    7.81
   4  -5  -1  174.03    7.56
   4  -5  -1  173.29    8.04
   4  -5  -1  172.12    7.61
   4  -5  -1  163.31    8.17
   4  -5  -1  168.77    7.55
  -4   5   1  157.53    7.80
  -4   5   1  161.98    7.82
  -4   5   1  176.12    7.60
  -4   5   1  194.04    8.35
  -4   5   1  169.93    7.96
  -4   5   1  177.12    7.91
  -4   5   1  173.36    8.32
  -4   5   1  162.40    7.55
  -4   5   1  167.05    7.71
   3  -5  -1  243.75   10.87
   3  -5  -1  255.28   10.94
   3  -5  -1  241.16   10.85
   3  -5  -1  246.12   11.25
   3  -5  -1  252.29   11.19
   3  -5  -1  246.54   11.14
   3  -5  -1  249.98   10.87
   3  -5  -1  256.20   10.94
   3  -5  -1  264.43   11.10
  -3   5   1  259.99   11.13
  -3   5   1  253.85   10.78
  -3   5   1  242.77   11.06
  -3   5   1  274.27   11.49
  -3   5   1  225.40   11.00
  -3   5   1  252.87   10.92
  -3   5   1  244.24   10.76
  -3   5   1  251.46   10.68
  -3   5   1  270.63   11.52
  -3   5   1  249.02   10.93
  -3   5   1  253.84   10.93
   2  -5  -1   43.51    2.18
   2  -5  -1   40.27    2.24
   2  -5  -1   40.71    2.12
   2  -5  -1   46.45    2.53
   2  -5  -1   43.99    2.47
   2  -5  -1   43.56    2.25
   2  -5  -1   43.48    2.18
   2  -5  -1   47.18    2.39
  -2   5   1   43.30    2.12
  -2   5   1   43.11    2.27
  -2   5   1   39.12    2.65
  -2   5   1   38.67    2.30
  -2   5   1   43.51    2.00
  -2   5   1   40.29    2.27
  -2   5   1   39.93    2.10
  -2   5   1   45.99    2.13
   1  -5  -1   44.31    2.32
   1  -5  -1   44.00    2.31
   1  -5  -1   46.49    2.42
   1  -5  -1   41.68    2.23
   1  -5  -1   41.33    2.37
   1  -5  -1   44.35    2.25
   1  -5  -1   44.11    2.36
   1  -5  -1   42.74    2.17
  -1   5   1   43.69    2.05
  -1   5   1   46.60    2.22
  -1   5   1   46.92    2.33
  -1   5   1   47.82    2.15
  -1   5   1   44.21    2.38
  -1   5   1   49.15    2.23
  -1   5   1   39.20    2.19
  -1   5   1   44.55    2.32
  -1   5   1   45.17    2.27
   0  -5  -1  134.07    6.00
   0  -5  -1  134.22    6.08
   0  -5  -1  135.41    6.07
   0  -5  -1  132.79    6.01
   0  -5  -1  140.80    6.00
   0  -5  -1  136.31    6.07
   0  -5  -1  137.27    6.03
   0  -5  -1  139.73    6.10
   0   5   1  135.31    6.09
   0   5   1  131.54    6.06
   0   5   1  129.71    5.99
   0   5   1  128.15    5.99
   0   5   1  141.82    6.00
   0   5   1  144.13    6.09
  -1  -5  -1   36.44    1.88
  -1  -5  -1   39.91    2.04
  -1  -5  -1   40.80    2.10
  -1  -5  -1   40.24    2.04
  -1  -5  -1   39.48    2.03
  -1  -5  -1   41.58    2.11
  -1  -5  -1   38.09    2.04
  -1  -5  -1   42.17    2.11
  -1  -5  -1   41.68    2.12
   1   5   1   37.45    2.04
   1   5   1   38.51    2.02
   1   5   1   38.37    2.09
   1   5   1   38.70    2.10
   1   5   1   41.06    2.09
   1   5   1   38.55    2.02
  -2  -5  -1    4.14    0.60
  -2  -5  -1    6.99    0.90
  -2  -5  -1    4.90    0.70
  -2  -5  -1    4.32    0.58
  -2  -5  -1    3.95    0.62
  -2  -5  -1    7.12    0.87
   2   5   1    4.72    0.54
   2   5   1    4.40    0.63
   2   5   1    3.80    0.59
   2   5   1    3.87    0.60
   2   5   1    3.38    0.60
   2   5   1    5.95    0.73
   2   5   1    7.18    0.87
   2   5   1    4.05    0.61
  -3  -5  -1  243.84   10.48
  -3  -5  -1  239.45   10.61
  -3  -5  -1  234.67   10.26
  -3  -5  -1  255.64   10.92
  -3  -5  -1  236.73   10.41
  -3  -5  -1  243.51   10.48
  -3  -5  -1  240.61   10.41
  -3  -5  -1  243.95   10.56
  -3  -5  -1  240.65   10.50
   3   5   1  248.22   10.44
   3   5   1  244.60   10.44
   3   5   1  241.85   10.48
   3   5   1  245.87   10.50
   3   5   1  233.29   10.56
   3   5   1  225.85   10.37
   3   5   1  249.90   10.50
   3   5   1  235.20   10.48
  -4  -5  -1  516.13   21.07
  -4  -5  -1  500.74   21.13
  -4  -5  -1  426.11   21.52
  -4  -5  -1  523.86   20.98
  -4  -5  -1  493.15   21.04
  -4  -5  -1  495.52   21.19
  -4  -5  -1  486.24   21.29
  -4  -5  -1  497.54   20.97
  -4  -5  -1  468.19   21.07
   4   5   1  485.54   21.00
   4   5   1  515.36   21.12
   4   5   1  482.68   21.19
   4   5   1  487.51   21.06
   4   5   1  504.95   21.07
   4   5   1  504.16   21.02
   4   5   1  477.30   21.04
   4   5   1  517.96   21.07
  -5  -5  -1   11.12    0.86
  -5  -5  -1   12.03    1.49
  -5  -5  -1   14.60    1.75
  -5  -5  -1   11.64    1.19
  -5  -5  -1   10.26    1.06
  -5  -5  -1   11.08    0.89
  -5  -5  -1   12.76    1.07
  -5  -5  -1   10.49    1.29
  -5  -5  -1   13.57    1.31
   5   5   1   11.34    1.06
   5   5   1   10.84    1.39
   5   5   1   11.37    1.00
   5   5   1   11.18    1.04
   5   5   1   10.21    1.31
   5   5   1   14.46    1.23
   5   5   1   11.92    1.08
   5   5   1   10.90    0.99
   5   5   1   10.84    1.22
  -6  -5  -1   93.46    4.73
  -6  -5  -1  100.75    4.87
  -6  -5  -1   99.41    4.58
  -6  -5  -1   91.82    4.52
  -6  -5  -1   97.35    4.32
  -6  -5  -1   90.57    4.09
  -6  -5  -1   81.04    5.25
  -6  -5  -1   92.79    4.74
  -6  -5  -1   89.88    4.28
  -6  -5  -1   98.01    5.22
   6   5   1   93.96    4.52
   6   5   1   96.51    4.34
   6   5   1   96.22    4.67
   6   5   1   95.60    4.59
   6   5   1   98.09    4.29
   6   5   1   93.04    4.32
   6   5   1   93.12    4.28
   6   5   1   94.11    4.37
   6   5   1   93.92    4.34
   6   5   1   84.11    4.71
  -7  -5  -1   98.57    5.56
  -7  -5  -1  116.57    5.06
  -7  -5  -1  113.78    6.34
  -7  -5  -1  115.84    5.65
  -7  -5  -1  116.42    5.37
  -7  -5  -1  100.59    4.99
  -7  -5  -1  109.74    6.19
  -7  -5  -1  121.61    5.49
  -7  -5  -1  102.23    5.70
   7   5   1  115.91    5.10
   7   5   1  115.11    5.74
   7   5   1  116.08    5.11
   7   5   1  123.55    5.65
   7   5   1  117.60    5.37
   7   5   1  103.17    5.20
   7   5   1  108.14    5.03
   7   5   1  104.24    5.50
   7   5   1  113.84    5.05
  -8  -5  -1   55.26    4.22
  -8  -5  -1   49.58    3.37
  -8  -5  -1   48.44    2.43
  -8  -5  -1   46.52    3.95
  -8  -5  -1   43.95    3.43
  -8  -5  -1   49.94    3.39
  -8  -5  -1   52.51    3.14
  -8  -5  -1   48.74    2.49
   8   5   1   45.78    2.87
   8   5   1   55.59    3.30
   8   5   1   50.87    2.56
   8   5   1   46.35    3.13
   8   5   1   49.23    2.53
   8   5   1   49.23    2.53
   8   5   1   52.51    3.10
   8   5   1   52.53    3.55
   8   5   1   46.88    2.51
   8   5   1   49.16    3.01
   8   5   1   46.99    3.71
  -9  -5  -1    0.11    0.46
  -9  -5  -1    1.67    1.17
  -9  -5  -1    0.31    0.40
  -9  -5  -1    1.18    1.74
  -9  -5  -1    0.60    1.24
  -9  -5  -1    0.30    1.32
  -9  -5  -1   -0.52    1.82
   9   5   1    0.68    0.63
   9   5   1   -1.48    1.34
   9   5   1    0.47    0.59
   9   5   1    0.80    1.01
   9   5   1   -2.09    1.45
   9   5   1    0.39    0.58
   9   5   1    1.82    1.88
   9   5   1   -0.04    0.60
   9   5   1    0.31    1.06
   9   5   1    1.29    1.13
   9   5   1    2.17    1.16
 -10  -5  -1   40.00    3.60
 -10  -5  -1   35.89    4.26
 -10  -5  -1   35.77    3.47
 -10  -5  -1   44.46    4.74
  10   5   1   32.18    3.78
  10   5   1   35.06    1.98
  10   5   1   37.54    2.15
  10   5   1   29.97    2.85
  10   5   1   35.00    2.94
  10   5   1   34.85    2.04
  10   5   1   36.86    3.58
  10   5   1   36.39    4.58
  10   5   1   35.57    2.11
  10   5   1   36.76    3.15
  10   5   1   39.51    3.29
 -11  -5  -1   20.46    4.90
 -11  -5  -1   18.44    2.73
 -11  -5  -1   17.92    2.60
  11   5   1   17.38    1.61
  11   5   1   17.64    2.26
  11   5   1   19.38    2.95
  11   5   1   20.66    2.74
  11   5   1   26.42    4.66
  11   5   1   21.25    3.02
 -12  -5  -1    3.11    2.95
 -12  -5  -1    4.35    2.38
  12   5   1   -1.58    2.18
  12   5   1    3.64    1.27
  12   5   1    2.94    0.95
  12   5   1    4.31    1.77
  12   5   1    3.08    1.79
  12   5   1    5.02    1.47
  12   5   1    1.79    1.45
   9  -6  -1    3.06    1.75
   9  -6  -1    3.72    1.07
   9  -6  -1    4.36    1.27
   9  -6  -1    7.84    2.43
   9  -6  -1    2.80    1.90
   9  -6  -1    2.55    0.81
   9  -6  -1    3.59    0.86
  -9   6   1    3.01    2.89
  -9   6   1    1.55    2.26
  -9   6   1    3.51    2.73
   8  -6  -1   25.84    2.18
   8  -6  -1   26.47    4.08
   8  -6  -1   24.29    1.91
   8  -6  -1   31.44    4.71
   8  -6  -1   25.52    3.47
   8  -6  -1   25.21    1.93
   8  -6  -1   31.54    4.20
   8  -6  -1   27.32    2.39
   8  -6  -1   28.92    2.86
   8  -6  -1   31.07    3.44
   8  -6  -1   24.12    2.01
  -8   6   1   24.25    3.20
  -8   6   1   32.42    4.07
  -8   6   1   32.85    4.60
  -8   6   1   33.67    3.57
   7  -6  -1   21.73    1.97
   7  -6  -1   24.58    2.83
   7  -6  -1   18.31    1.69
   7  -6  -1   19.64    1.74
   7  -6  -1   26.00    5.47
   7  -6  -1   24.90    2.42
   7  -6  -1   22.50    3.54
   7  -6  -1   20.29    1.73
   7  -6  -1   22.61    3.20
   7  -6  -1   22.94    2.88
   7  -6  -1   21.22    3.71
  -7   6   1   24.87    3.73
  -7   6   1   21.68    2.70
  -7   6   1   20.69    1.46
  -7   6   1   30.58    3.42
  -7   6   1   26.02    3.08
   6  -6  -1    4.87    0.95
   6  -6  -1    2.91    0.84
   6  -6  -1    5.03    1.23
   6  -6  -1    3.12    0.86
   6  -6  -1    4.60    1.55
   6  -6  -1    3.65    1.67
   6  -6  -1    3.63    1.55
   6  -6  -1    2.73    0.82
   6  -6  -1    5.51    1.51
  -6   6   1    4.98    1.33
  -6   6   1    3.11    0.87
  -6   6   1    3.60    1.39
  -6   6   1    3.67    2.00
  -6   6   1    4.94    1.83
  -6   6   1    5.29    1.63
   5  -6  -1  144.41    6.87
   5  -6  -1  150.43    7.50
   5  -6  -1  170.02    8.94
   5  -6  -1  153.86    6.94
   5  -6  -1  149.78    6.93
   5  -6  -1  143.56    7.47
   5  -6  -1  157.90    6.88
   5  -6  -1  146.87    7.19
   5  -6  -1  143.74    7.17
   5  -6  -1  162.61    7.65
   5  -6  -1  146.12    6.87
   5  -6  -1  154.84    7.44
  -5   6   1  150.01    7.53
  -5   6   1  153.63    7.37
  -5   6   1  173.54    8.04
  -5   6   1  153.99    7.22
  -5   6   1  155.54    7.47
  -5   6   1  151.30    7.28
  -5   6   1  161.06    7.82
  -5   6   1  147.07    6.85
   4  -6  -1   61.75    3.26
   4  -6  -1   57.37    2.86
   4  -6  -1   63.08    3.57
   4  -6  -1   58.52    3.41
   4  -6  -1   59.13    3.00
   4  -6  -1   58.04    3.36
   4  -6  -1   60.55    3.13
   4  -6  -1   59.02    2.93
   4  -6  -1   55.92    2.91
   4  -6  -1   58.64    3.01
  -4   6   1   56.55    3.38
  -4   6   1   59.36    3.44
  -4   6   1   55.78    2.65
  -4   6   1   56.29    3.01
  -4   6   1   65.71    3.85
  -4   6   1   54.54    3.81
  -4   6   1   53.29    2.98
  -4   6   1   56.34    3.24
  -4   6   1   52.90    3.14
  -4   6   1   57.61    2.66
   3  -6  -1    0.29    0.58
   3  -6  -1   -0.40    0.57
   3  -6  -1    1.44    0.93
   3  -6  -1    0.10    0.78
   3  -6  -1    2.67    0.90
   3  -6  -1    0.69    0.65
   3  -6  -1    0.11    0.64
   3  -6  -1    0.96    0.94
   3  -6  -1    1.89    0.54
  -3   6   1    2.39    0.93
  -3   6   1    1.34    0.37
  -3   6   1   -0.01    0.63
  -3   6   1    0.63    0.49
  -3   6   1    1.91    0.70
  -3   6   1    2.42    1.24
  -3   6   1    0.76    0.80
  -3   6   1    1.44    0.51
   2  -6  -1  120.36    5.22
   2  -6  -1  112.42    5.27
   2  -6  -1  116.04    5.38
   2  -6  -1  109.39    5.10
   2  -6  -1  114.53    5.47
   2  -6  -1  109.09    5.46
   2  -6  -1  113.03    5.26
   2  -6  -1  119.00    5.22
  -2   6   1  109.42    5.11
  -2   6   1  107.67    5.27
  -2   6   1  117.88    5.27
  -2   6   1  115.78    5.13
  -2   6   1  114.26    5.03
  -2   6   1  110.41    5.29
  -2   6   1  122.32    5.43
   1  -6  -1  194.76    8.84
   1  -6  -1  200.67    8.98
   1  -6  -1  205.76    8.85
   1  -6  -1  202.68    8.92
   1  -6  -1  193.50    8.96
   1  -6  -1  203.38    9.00
   1  -6  -1  203.45    8.92
   1  -6  -1  198.06    8.78
  -1   6   1  204.47    9.00
  -1   6   1  193.79    8.84
  -1   6   1  214.23    8.82
  -1   6   1  200.22    8.91
  -1   6   1  202.20    8.76
  -1   6   1  209.98    8.93
  -1   6   1  207.35    8.81
  -1   6   1  194.61    8.81
   0  -6  -1  127.25    5.61
   0  -6  -1  121.29    5.51
   0  -6  -1  123.79    5.53
   0  -6  -1  114.87    5.51
   0  -6  -1  122.52    5.62
   0  -6  -1  125.77    5.48
   0  -6  -1  124.35    5.61
   0  -6  -1  122.70    5.59
   0   6   1  115.75    5.49
   0   6   1  125.63    5.60
   0   6   1  116.26    5.47
   0   6   1  128.10    5.61
   0   6   1  117.18    5.49
   0   6   1  126.41    5.63
  -1  -6  -1   62.04    3.10
  -1  -6  -1   61.03    3.07
  -1  -6  -1   61.15    3.00
  -1  -6  -1   61.76    3.00
  -1  -6  -1   59.87    3.00
  -1  -6  -1   61.10    3.10
  -1  -6  -1   61.68    2.88
  -1  -6  -1   61.02    3.00
  -1  -6  -1   62.54    3.08
   1   6   1   62.22    3.09
   1   6   1   58.45    3.00
   1   6   1   64.10    3.01
   1   6   1   63.47    3.01
   1   6   1   60.83    3.08
   1   6   1   64.19    3.10
  -2  -6  -1  361.18   15.23
  -2  -6  -1  359.43   15.10
  -2  -6  -1  355.14   15.15
  -2  -6  -1  355.46   15.22
  -2  -6  -1  347.73   15.21
  -2  -6  -1  329.86   15.39
  -2  -6  -1  346.94   15.21
  -2  -6  -1  360.85   15.17
  -2  -6  -1  331.49   14.92
  -2  -6  -1  367.34   15.24
   2   6   1  363.56   15.16
   2   6   1  358.80   15.22
   2   6   1  356.37   15.23
   2   6   1  345.84   14.93
   2   6   1  362.80   15.25
   2   6   1  344.93   15.15
   2   6   1  346.77   15.22
  -3  -6  -1  188.60    8.27
  -3  -6  -1  191.28    8.29
  -3  -6  -1  187.90    8.33
  -3  -6  -1  189.73    8.19
  -3  -6  -1  175.12    8.25
  -3  -6  -1  191.43    8.28
  -3  -6  -1  182.10    8.63
  -3  -6  -1  192.63    8.20
   3   6   1  182.07    8.08
   3   6   1  190.05    8.28
   3   6   1  185.26    8.28
   3   6   1  181.45    8.32
   3   6   1  189.49    8.21
   3   6   1  183.22    8.21
   3   6   1  186.82    8.26
   3   6   1  191.33    8.29
  -4  -6  -1   55.44    2.96
  -4  -6  -1   53.94    3.06
  -4  -6  -1   53.10    2.72
  -4  -6  -1   54.91    2.83
  -4  -6  -1   55.05    2.74
  -4  -6  -1   61.53    2.94
  -4  -6  -1   55.99    2.85
   4   6   1   56.92    2.87
   4   6   1   54.76    2.78
   4   6   1   62.13    2.92
   4   6   1   60.97    2.80
   4   6   1   51.22    2.74
   4   6   1   54.98    2.98
   4   6   1   53.63    2.84
   4   6   1   50.69    2.80
  -5  -6  -1   51.83    2.92
  -5  -6  -1   52.26    2.58
  -5  -6  -1   52.97    2.73
  -5  -6  -1   53.53    2.90
  -5  -6  -1   53.62    3.50
  -5  -6  -1   51.36    2.72
  -5  -6  -1   53.90    2.78
  -5  -6  -1   52.39    2.59
  -5  -6  -1   47.64    3.02
   5   6   1   54.53    2.69
   5   6   1   51.53    2.77
   5   6   1   51.93    2.74
   5   6   1   52.93    2.73
   5   6   1   53.37    2.94
   5   6   1   54.87    2.84
   5   6   1   56.87    2.75
   5   6   1   54.71    2.99
   5   6   1   53.13    2.67
  -6  -6  -1   55.14    2.87
  -6  -6  -1   62.78    3.26
  -6  -6  -1   64.22    3.62
  -6  -6  -1   60.63    2.92
  -6  -6  -1   59.79    3.10
  -6  -6  -1   65.27    4.06
  -6  -6  -1   54.65    4.04
  -6  -6  -1   59.58    3.26
  -6  -6  -1   58.22    3.39
  -6  -6  -1   64.24    3.55
  -6  -6  -1   67.26    3.39
   6   6   1   64.11    3.06
   6   6   1   64.84    3.12
   6   6   1   60.46    3.42
   6   6   1   62.40    3.12
   6   6   1   59.43    3.05
   6   6   1   67.47    3.34
   6   6   1   66.36    3.27
   6   6   1   63.00    3.14
   6   6   1   58.51    4.71
  -7  -6  -1   18.58    2.06
  -7  -6  -1   24.50    3.03
  -7  -6  -1   21.54    1.22
  -7  -6  -1   22.76    1.59
  -7  -6  -1   20.79    1.65
  -7  -6  -1   20.45    2.68
  -7  -6  -1   21.26    1.89
  -7  -6  -1   26.72    2.39
  -7  -6  -1   24.90    2.02
  -7  -6  -1   25.42    2.21
   7   6   1   18.80    2.45
   7   6   1   22.07    1.57
   7   6   1   24.29    1.68
   7   6   1   21.55    1.66
   7   6   1   24.45    1.88
   7   6   1   22.94    1.60
   7   6   1   20.86    2.14
   7   6   1   19.88    1.56
   7   6   1   23.57    2.39
  -8  -6  -1   28.57    2.61
  -8  -6  -1   29.45    2.34
  -8  -6  -1   32.61    2.58
  -8  -6  -1   34.76    3.55
  -8  -6  -1   30.04    2.84
  -8  -6  -1   27.12    2.37
  -8  -6  -1   26.72    3.37
  -8  -6  -1   27.16    2.58
  -8  -6  -1   24.93    1.73
   8   6   1   25.18    1.83
   8   6   1   22.87    2.19
   8   6   1   23.50    2.46
   8   6   1   26.46    1.81
   8   6   1   28.30    2.04
   8   6   1   25.88    1.86
   8   6   1   27.53    1.83
   8   6   1   29.82    2.00
   8   6   1   26.84    2.52
   8   6   1   33.59    2.89
   8   6   1   35.80    2.34
  -9  -6  -1   54.41    3.80
  -9  -6  -1   53.11    3.94
  -9  -6  -1   45.33    2.63
  -9  -6  -1   57.20    3.45
  -9  -6  -1   51.40    4.67
  -9  -6  -1   56.73    4.64
   9   6   1   51.07    2.77
   9   6   1   49.76    2.75
   9   6   1   40.48    3.30
   9   6   1   58.21    3.60
   9   6   1   53.02    3.36
   9   6   1   50.92    3.64
   9   6   1   52.71    3.19
   9   6   1   50.14    3.28
   9   6   1   48.75    2.91
   9   6   1   50.44    2.75
 -10  -6  -1   34.36    5.51
 -10  -6  -1   30.87    3.27
 -10  -6  -1   28.44    3.90
 -10  -6  -1   33.47    4.27
  10   6   1   27.23    1.97
  10   6   1   29.46    2.79
  10   6   1   28.05    3.37
  10   6   1   31.25    3.04
  10   6   1   26.97    2.23
  10   6   1   28.03    1.92
  10   6   1   27.82    3.69
  10   6   1   31.77    1.95
  10   6   1   28.16    2.65
  10   6   1   21.79    3.55
  10   6   1   28.50    3.05
  10   6   1   20.30    3.29
  10   6   1   23.36    4.30
  10   6   1   25.87    2.67
 -11  -6  -1   -0.99    1.70
 -11  -6  -1    0.94    1.89
 -11  -6  -1    0.45    2.38
 -11  -6  -1    1.38    2.41
  11   6   1    0.40    0.94
  11   6   1   -0.23    1.37
  11   6   1   -0.09    1.53
  11   6   1   -0.09    0.69
  11   6   1   -0.16    1.20
  11   6   1    0.74    0.77
  11   6   1    0.05    0.86
  11   6   1    0.38    2.86
 -12  -6  -1   25.91    5.32
 -12  -6  -1   17.70    2.91
 -12  -6  -1   25.87    4.39
  12   6   1   18.15    1.99
  12   6   1   28.35    3.71
  12   6   1   20.40    2.56
  12   6   1   16.88    2.31
  12   6   1   20.95    2.30
   9  -7  -1   10.92    1.27
   9  -7  -1   11.80    2.76
   9  -7  -1   11.64    1.56
   9  -7  -1   11.59    2.50
   9  -7  -1   13.55    2.45
   9  -7  -1   10.65    1.70
  -9   7   1   11.13    3.64
  -9   7   1   16.88    3.69
  -9   7   1   18.96    3.54
   8  -7  -1    8.28    2.52
   8  -7  -1    7.76    1.43
   8  -7  -1    8.49    1.18
   8  -7  -1   10.28    1.94
   8  -7  -1    7.01    1.22
   8  -7  -1    8.66    2.18
   8  -7  -1    4.17    1.21
   8  -7  -1    9.89    2.23
   8  -7  -1    7.60    1.15
   8  -7  -1    8.72    3.12
  -8   7   1    5.50    2.31
  -8   7   1    9.45    3.27
  -8   7   1   10.79    2.83
   7  -7  -1    2.20    1.49
   7  -7  -1    0.43    0.91
   7  -7  -1   -0.63    1.91
   7  -7  -1   -0.15    1.50
   7  -7  -1   -0.35    0.86
   7  -7  -1    0.24    0.90
   7  -7  -1   -0.49    1.00
   7  -7  -1    1.78    2.35
   7  -7  -1    1.92    1.64
   7  -7  -1   -0.32    0.88
   7  -7  -1   -0.71    2.87
  -7   7   1    1.79    1.52
  -7   7   1   -0.65    0.91
  -7   7   1   -1.69    2.80
  -7   7   1    0.13    2.06
  -7   7   1    0.28    0.75
  -7   7   1    2.54    4.17
   6  -7  -1   30.51    2.27
   6  -7  -1   33.27    3.30
   6  -7  -1   36.47    3.19
   6  -7  -1   36.92    3.01
   6  -7  -1   36.87    2.90
   6  -7  -1   40.75    3.35
   6  -7  -1   32.61    2.34
   6  -7  -1   29.49    3.97
   6  -7  -1   32.76    2.37
   6  -7  -1   35.16    2.42
   6  -7  -1   38.22    3.67
   6  -7  -1   35.91    2.23
  -6   7   1   35.61    3.39
  -6   7   1   38.47    3.10
  -6   7   1   30.62    2.14
  -6   7   1   36.33    2.96
  -6   7   1   32.32    3.60
  -6   7   1   44.27    4.15
  -6   7   1   39.85    3.41
  -6   7   1   34.54    2.38
   5  -7  -1  139.87    6.44
   5  -7  -1  130.88    6.63
   5  -7  -1  143.59    6.78
   5  -7  -1  138.38    7.07
   5  -7  -1  148.05    7.27
   5  -7  -1  133.98    6.25
   5  -7  -1  140.14    6.44
   5  -7  -1  140.17    6.98
   5  -7  -1  133.69    6.47
   5  -7  -1  129.43    6.88
   5  -7  -1  142.06    6.39
  -5   7   1  134.95    6.97
  -5   7   1  128.17    6.37
  -5   7   1  147.18    6.82
  -5   7   1  147.22    6.71
  -5   7   1  141.35    7.03
  -5   7   1  148.23    7.60
  -5   7   1  126.47    6.33
  -5   7   1  141.76    7.42
   4  -7  -1    0.05    0.75
   4  -7  -1   -0.95    0.66
   4  -7  -1    0.28    0.94
   4  -7  -1    0.52    0.73
   4  -7  -1   -1.23    1.06
   4  -7  -1   -0.60    0.91
   4  -7  -1    0.41    0.61
   4  -7  -1    0.31    0.72
   4  -7  -1    0.02    1.00
   4  -7  -1   -0.97    0.68
  -4   7   1    0.31    1.02
  -4   7   1    0.94    0.84
  -4   7   1   -0.55    1.30
  -4   7   1   -0.43    0.71
  -4   7   1   -1.06    1.15
  -4   7   1    0.14    0.47
  -4   7   1    0.29    1.43
  -4   7   1   -0.26    0.50
  -4   7   1   -0.49    1.16
  -4   7   1    0.13    0.78
   3  -7  -1   14.00    1.59
   3  -7  -1   17.14    1.28
   3  -7  -1   17.66    1.57
   3  -7  -1   17.39    1.74
   3  -7  -1   16.73    1.91
   3  -7  -1   16.20    1.57
   3  -7  -1   17.14    1.46
   3  -7  -1   17.36    2.06
  -3   7   1   16.14    1.25
  -3   7   1   16.47    1.05
  -3   7   1   20.97    2.43
  -3   7   1   17.29    1.58
  -3   7   1   17.72    1.52
  -3   7   1   19.48    1.93
  -3   7   1   15.96    1.67
  -3   7   1   13.64    1.60
  -3   7   1   14.98    1.30
  -3   7   1   16.39    2.18
   2  -7  -1   76.16    3.74
   2  -7  -1   75.92    3.82
   2  -7  -1   75.69    3.84
   2  -7  -1   82.61    4.08
   2  -7  -1   74.59    3.74
   2  -7  -1   77.75    3.96
   2  -7  -1   75.57    3.61
   2  -7  -1   78.13    4.04
  -2   7   1   77.58    3.82
  -2   7   1   73.52    3.63
  -2   7   1   74.49    3.82
  -2   7   1   76.39    4.03
  -2   7   1   75.46    3.65
  -2   7   1   75.15    3.84
  -2   7   1   79.33    3.56
  -2   7   1   75.33    3.72
   1  -7  -1   15.37    1.55
   1  -7  -1   14.87    1.36
   1  -7  -1   15.91    1.45
   1  -7  -1   14.43    1.38
   1  -7  -1   12.75    1.17
   1  -7  -1   14.10    1.44
   1  -7  -1   14.48    1.30
   1  -7  -1   13.22    1.45
  -1   7   1   14.16    1.27
  -1   7   1   13.80    1.26
  -1   7   1   14.26    1.45
  -1   7   1   14.76    1.43
  -1   7   1   16.01    1.22
  -1   7   1   14.66    1.33
  -1   7   1   18.18    1.62
  -1   7   1   13.81    1.25
   0  -7  -1    1.92    0.71
   0  -7  -1    1.35    0.60
   0  -7  -1    1.99    0.67
   0  -7  -1    2.10    0.74
   0  -7  -1    1.34    0.65
   0  -7  -1    1.25    0.65
   0  -7  -1    1.55    0.55
   0  -7  -1    1.86    0.78
   0   7   1    1.04    0.62
   0   7   1    0.17    0.68
   0   7   1    2.72    0.72
   0   7   1    1.00    0.60
   0   7   1    0.98    0.57
   0   7   1    1.63    0.58
  -1  -7  -1   83.38    4.04
  -1  -7  -1   86.07    4.16
  -1  -7  -1   87.30    4.26
  -1  -7  -1   90.43    4.16
  -1  -7  -1   92.01    4.18
  -1  -7  -1   89.49    4.28
  -1  -7  -1   87.63    4.27
  -1  -7  -1   82.30    4.23
  -1  -7  -1   89.81    4.19
   1   7   1   88.19    4.16
   1   7   1   88.84    4.28
   1   7   1   87.08    4.16
   1   7   1   93.16    4.18
   1   7   1   90.62    4.28
   1   7   1   86.60    4.26
  -2  -7  -1  109.78    4.93
  -2  -7  -1  104.61    4.98
  -2  -7  -1  106.91    5.04
  -2  -7  -1  100.83    5.17
  -2  -7  -1  111.85    5.04
  -2  -7  -1  101.01    4.66
  -2  -7  -1  106.09    4.93
  -2  -7  -1  107.78    5.02
  -2  -7  -1  107.63    5.01
  -2  -7  -1  108.32    4.88
   2   7   1  108.00    5.03
   2   7   1  109.12    5.03
   2   7   1  103.61    4.97
   2   7   1  107.86    5.02
   2   7   1  110.01    4.94
   2   7   1  103.43    4.93
  -3  -7  -1   13.85    1.34
  -3  -7  -1   13.24    1.22
  -3  -7  -1   11.29    1.30
  -3  -7  -1   13.48    1.22
  -3  -7  -1   12.53    1.63
  -3  -7  -1   13.65    1.31
  -3  -7  -1   13.97    1.38
  -3  -7  -1   14.23    1.05
  -3  -7  -1   13.71    1.38
   3   7   1   13.00    1.33
   3   7   1   15.89    1.37
   3   7   1   13.49    1.33
   3   7   1   12.03    1.23
   3   7   1   13.03    1.34
   3   7   1   14.18    1.27
   3   7   1   13.63    1.36
  -4  -7  -1   64.38    3.41
  -4  -7  -1   63.83    3.08
  -4  -7  -1   59.77    3.18
  -4  -7  -1   62.09    3.08
  -4  -7  -1   57.93    2.81
  -4  -7  -1   64.26    3.21
  -4  -7  -1   62.11    3.24
  -4  -7  -1   64.80    3.32
  -4  -7  -1   56.90    3.69
   4   7   1   66.42    3.18
   4   7   1   61.36    3.30
   4   7   1   61.48    3.11
   4   7   1   60.03    3.20
   4   7   1   63.31    3.01
   4   7   1   61.54    3.19
   4   7   1   63.00    3.23
   4   7   1   64.06    3.11
  -5  -7  -1  100.15    4.59
  -5  -7  -1  100.17    5.05
  -5  -7  -1   95.52    4.67
  -5  -7  -1   99.67    4.60
  -5  -7  -1   87.19    5.38
  -5  -7  -1  101.53    4.74
  -5  -7  -1   96.45    4.90
  -5  -7  -1  100.12    4.87
   5   7   1  103.14    4.75
   5   7   1  103.03    4.93
   5   7   1  101.78    4.66
   5   7   1  102.05    4.68
   5   7   1   98.96    4.92
   5   7   1  101.59    4.67
   5   7   1   98.05    4.71
   5   7   1  101.24    4.75
   5   7   1   99.20    4.80
  -6  -7  -1    7.02    1.04
  -6  -7  -1    6.29    0.75
  -6  -7  -1    5.27    1.59
  -6  -7  -1    8.84    1.41
  -6  -7  -1    7.31    1.14
  -6  -7  -1    4.85    1.52
  -6  -7  -1    4.51    1.16
  -6  -7  -1    5.35    0.87
  -6  -7  -1    6.13    0.77
   6   7   1    7.12    1.03
   6   7   1    5.91    1.01
   6   7   1    4.17    1.25
   6   7   1    5.80    0.94
   6   7   1    5.02    0.86
   6   7   1    5.62    0.90
   6   7   1    5.50    0.93
   6   7   1    5.45    1.09
  -7  -7  -1   13.80    2.51
  -7  -7  -1    8.88    1.67
  -7  -7  -1    9.44    1.11
  -7  -7  -1    9.34    0.97
  -7  -7  -1    9.39    1.07
  -7  -7  -1   11.92    2.25
  -7  -7  -1   12.69    1.55
  -7  -7  -1   13.24    2.00
  -7  -7  -1   11.74    1.78
  -7  -7  -1   11.37    1.18
   7   7   1    6.29    1.21
   7   7   1   12.65    1.79
   7   7   1    7.70    1.09
   7   7   1   11.33    1.42
   7   7   1    9.75    2.24
   7   7   1   10.63    1.15
   7   7   1   10.44    1.31
   7   7   1    9.43    1.32
   7   7   1    9.42    1.26
  -8  -7  -1  106.82    5.59
  -8  -7  -1   95.09    4.64
  -8  -7  -1   92.77    5.13
  -8  -7  -1  104.06    6.22
  -8  -7  -1  103.33    5.15
  -8  -7  -1   84.04    4.73
  -8  -7  -1   94.48    5.32
  -8  -7  -1  102.55    6.14
  -8  -7  -1   89.63    4.90
   8   7   1   92.39    4.71
   8   7   1   99.95    4.70
   8   7   1   95.84    5.19
   8   7   1   94.33    4.93
   8   7   1   98.15    5.12
   8   7   1  100.24    4.72
   8   7   1   97.10    4.65
   8   7   1  102.08    4.93
   8   7   1   89.63    4.85
   8   7   1   93.78    5.40
  -9  -7  -1   42.42    3.21
  -9  -7  -1   45.06    3.28
  -9  -7  -1   45.06    3.14
  -9  -7  -1   54.99    4.62
  -9  -7  -1   43.12    2.45
  -9  -7  -1   35.29    4.32
  -9  -7  -1   43.10    3.43
  -9  -7  -1   41.67    3.76
  -9  -7  -1   40.18    2.59
   9   7   1   47.48    2.64
   9   7   1   45.73    3.32
   9   7   1   44.32    3.08
   9   7   1   40.78    3.39
   9   7   1   38.61    2.54
   9   7   1   42.67    2.72
   9   7   1   44.55    2.59
   9   7   1   42.67    2.60
   9   7   1   50.22    3.16
 -10  -7  -1    0.88    0.71
 -10  -7  -1   -0.93    2.00
 -10  -7  -1   -0.21    1.75
 -10  -7  -1    0.64    3.23
 -10  -7  -1    1.85    2.63
 -10  -7  -1    0.68    0.89
  10   7   1    0.69    1.65
  10   7   1    0.51    2.39
  10   7   1   -1.20    2.09
  10   7   1    1.50    0.87
  10   7   1    0.41    0.91
  10   7   1    0.37    1.40
  10   7   1    3.61    1.55
  10   7   1    1.33    1.19
  10   7   1    2.35    1.24
  10   7   1    2.02    0.90
  10   7   1    0.97    0.84
 -11  -7  -1   30.28    4.01
 -11  -7  -1   33.69    3.85
 -11  -7  -1   32.34    5.31
 -11  -7  -1   30.49    4.81
  11   7   1   26.20    3.03
  11   7   1   24.76    2.14
  11   7   1   28.56    2.27
  11   7   1   35.54    2.50
  11   7   1   35.91    3.84
  11   7   1   25.94    2.57
  11   7   1   30.77    3.55
  11   7   1   27.79    2.15
 -12  -7  -1   20.59    3.97
 -12  -7  -1   25.41    4.27
 -12  -7  -1   28.85    3.72
 -12  -7  -1   28.15    5.55
  12   7   1   19.11    2.60
  12   7   1   24.60    3.09
  12   7   1   22.75    1.89
  12   7   1   21.06    2.49
  12   7   1   19.20    2.69
  12   7   1   22.04    2.23
   8  -8  -1    0.75    1.08
   8  -8  -1   -0.64    2.17
   8  -8  -1   -0.33    1.46
   8  -8  -1    1.85    2.29
   8  -8  -1   -1.05    1.03
   8  -8  -1    0.52    1.16
   8  -8  -1    1.27    1.18
  -8   8   1   -1.45    1.03
  -8   8   1    0.69    2.47
  -8   8   1   -0.03    0.96
  -8   8   1    1.51    3.05
  -8   8   1   -2.78    2.86
   7  -8  -1   17.92    2.17
   7  -8  -1   18.48    2.12
   7  -8  -1   16.50    3.45
   7  -8  -1   19.65    2.14
   7  -8  -1   16.21    2.29
   7  -8  -1   19.87    2.44
   7  -8  -1   20.74    4.41
   7  -8  -1   18.22    1.87
   7  -8  -1   17.05    2.35
   7  -8  -1   23.78    3.33
  -7   8   1   19.76    2.27
  -7   8   1   17.46    3.04
  -7   8   1   22.22    3.59
  -7   8   1   21.08    3.05
  -7   8   1   18.44    2.71
   6  -8  -1   57.03    3.38
   6  -8  -1   60.91    3.45
   6  -8  -1   56.01    5.69
   6  -8  -1   60.56    5.81
   6  -8  -1   57.53    3.10
   6  -8  -1   57.56    4.10
   6  -8  -1   54.72    3.32
   6  -8  -1   60.29    4.76
   6  -8  -1   63.80    4.31
   6  -8  -1   56.57    3.93
   6  -8  -1   53.05    3.42
   6  -8  -1   54.54    4.70
  -6   8   1   69.72    4.08
  -6   8   1   54.83    3.43
  -6   8   1   67.80    3.91
  -6   8   1   53.75    3.25
  -6   8   1   64.36    4.39
  -6   8   1   68.54    5.25
   5  -8  -1   19.33    2.10
   5  -8  -1   26.60    2.09
   5  -8  -1   19.60    2.13
   5  -8  -1   19.68    2.50
   5  -8  -1   25.62    2.40
   5  -8  -1   27.82    2.62
   5  -8  -1   22.01    2.09
   5  -8  -1   26.86    2.90
   5  -8  -1   21.72    1.71
  -5   8   1   24.73    3.05
  -5   8   1   23.68    2.31
  -5   8   1   23.22    2.06
  -5   8   1   23.06    3.33
  -5   8   1   23.88    2.98
  -5   8   1   19.35    3.49
  -5   8   1   20.32    2.14
  -5   8   1   25.88    2.62
   4  -8  -1   30.86    2.57
   4  -8  -1   33.13    2.46
   4  -8  -1   32.49    3.05
   4  -8  -1   25.29    2.22
   4  -8  -1   26.63    2.22
   4  -8  -1   27.48    2.83
   4  -8  -1   29.39    2.25
   4  -8  -1   27.79    2.25
   4  -8  -1   27.73    2.16
   4  -8  -1   31.35    1.90
  -4   8   1   27.09    3.26
  -4   8   1   27.30    1.75
  -4   8   1   35.26    2.90
  -4   8   1   27.29    2.25
  -4   8   1   26.66    2.82
  -4   8   1   28.13    2.29
  -4   8   1   34.29    2.56
  -4   8   1   26.58    1.81
  -4   8   1   38.35    3.52
  -4   8   1   33.90    2.30
   3  -8  -1   31.82    2.29
   3  -8  -1   30.30    2.17
   3  -8  -1   31.95    2.53
   3  -8  -1   32.57    2.25
   3  -8  -1   32.93    2.72
   3  -8  -1   28.77    2.13
   3  -8  -1   32.09    1.90
   3  -8  -1   30.81    2.19
   3  -8  -1   31.91    2.65
  -3   8   1   32.80    1.70
  -3   8   1   29.71    2.92
  -3   8   1   29.18    2.26
  -3   8   1   32.61    2.34
  -3   8   1   26.66    1.87
  -3   8   1   31.08    2.60
  -3   8   1   30.24    2.24
  -3   8   1   31.04    2.10
  -3   8   1   30.14    1.96
   2  -8  -1   32.31    2.19
   2  -8  -1   36.19    2.56
   2  -8  -1   35.55    2.22
   2  -8  -1   34.49    2.66
   2  -8  -1   33.93    2.30
   2  -8  -1   33.72    2.36
   2  -8  -1   34.61    2.00
   2  -8  -1   36.37    2.48
  -2   8   1   36.58    2.00
  -2   8   1   32.30    2.37
  -2   8   1   32.53    2.30
  -2   8   1   34.28    2.06
  -2   8   1   32.43    2.11
  -2   8   1   35.04    2.11
  -2   8   1   35.72    2.56
  -2   8   1   32.27    2.31
   1  -8  -1   26.75    2.02
   1  -8  -1   26.54    1.70
   1  -8  -1   23.40    1.82
   1  -8  -1   24.78    2.06
   1  -8  -1   25.47    2.00
   1  -8  -1   25.56    1.97
   1  -8  -1   24.81    2.01
  -1   8   1   26.71    2.08
  -1   8   1   25.32    1.96
  -1   8   1   25.59    1.82
  -1   8   1   24.68    1.98
  -1   8   1   25.83    1.73
  -1   8   1   25.79    1.77
  -1   8   1   29.15    1.81
  -1   8   1   25.03    1.84
   0  -8  -1   90.98    4.42
   0  -8  -1   91.63    4.42
   0  -8  -1   96.11    4.66
   0  -8  -1   90.94    4.34
   0  -8  -1   89.79    4.54
   0  -8  -1   89.98    4.57
   0  -8  -1   86.07    4.50
   0  -8  -1   88.14    4.41
   0  -8  -1   92.28    4.54
   0   8   1   97.14    4.37
   0   8   1   89.93    4.38
   0   8   1   93.64    4.34
   0   8   1   90.37    4.41
   0   8   1   90.26    4.53
   0   8   1   92.51    4.58
   0   8   1   97.53    4.67
  -1  -8  -1  126.77    5.85
  -1  -8  -1  119.14    6.17
  -1  -8  -1  131.86    5.94
  -1  -8  -1  131.60    5.93
  -1  -8  -1  126.68    5.95
  -1  -8  -1  124.41    5.81
  -1  -8  -1  124.30    5.77
  -1  -8  -1  126.16    5.68
   1   8   1  126.97    5.81
   1   8   1  119.88    6.32
   1   8   1  124.02    5.79
   1   8   1  123.34    5.92
   1   8   1  123.52    5.77
  -2  -8  -1   16.02    1.59
  -2  -8  -1   14.26    1.57
  -2  -8  -1   15.73    1.48
  -2  -8  -1   19.74    1.62
  -2  -8  -1   16.80    1.64
  -2  -8  -1   10.87    1.69
  -2  -8  -1   15.52    1.40
  -2  -8  -1   16.99    1.75
  -2  -8  -1   12.57    1.04
  -2  -8  -1   17.81    1.46
   2   8   1   17.13    1.61
   2   8   1   15.07    1.59
   2   8   1   11.64    1.92
   2   8   1   15.61    1.62
   2   8   1   15.49    1.46
   2   8   1   14.95    1.41
  -3  -8  -1   36.30    2.39
  -3  -8  -1   43.08    2.46
  -3  -8  -1   39.41    2.42
  -3  -8  -1   40.58    2.42
  -3  -8  -1   38.77    2.28
  -3  -8  -1   35.14    3.13
  -3  -8  -1   37.22    2.12
  -3  -8  -1   41.09    2.76
  -3  -8  -1   37.23    2.28
   3   8   1   43.06    2.45
   3   8   1   37.65    2.30
   3   8   1   39.27    2.32
   3   8   1   41.57    2.41
   3   8   1   39.14    2.42
   3   8   1   38.67    2.42
  -4  -8  -1   89.58    4.68
  -4  -8  -1   91.83    4.19
  -4  -8  -1   95.33    4.42
  -4  -8  -1   91.30    5.09
  -4  -8  -1   93.22    4.62
  -4  -8  -1   96.04    4.58
  -4  -8  -1   95.03    5.38
  -4  -8  -1   95.20    4.44
   4   8   1   93.45    4.48
   4   8   1   89.91    4.56
   4   8   1   94.11    4.58
   4   8   1   94.53    4.59
   4   8   1   93.96    4.57
   4   8   1   94.40    4.56
   4   8   1   88.62    4.63
  -5  -8  -1   44.65    2.63
  -5  -8  -1   45.37    2.47
  -5  -8  -1   41.46    3.38
  -5  -8  -1   47.68    2.96
  -5  -8  -1   46.17    2.64
  -5  -8  -1   44.93    2.48
   5   8   1   46.94    2.67
   5   8   1   42.89    2.61
   5   8   1   46.95    2.71
   5   8   1   39.49    2.92
   5   8   1   45.35    2.78
   5   8   1   44.83    2.64
   5   8   1   42.11    2.45
   5   8   1   46.45    2.57
   5   8   1   42.81    2.83
  -6  -8  -1    0.13    0.60
  -6  -8  -1    1.44    1.41
  -6  -8  -1    0.78    0.79
  -6  -8  -1    2.33    0.97
  -6  -8  -1    0.50    0.79
  -6  -8  -1    0.64    0.62
  -6  -8  -1    1.33    1.01
  -6  -8  -1   -0.18    1.02
  -6  -8  -1    0.02    0.76
   6   8   1    1.51    0.84
   6   8   1   -0.53    0.93
   6   8   1   -0.60    0.93
   6   8   1   -0.30    0.76
   6   8   1    1.31    0.82
   6   8   1    1.10    0.74
   6   8   1    0.37    0.69
   6   8   1   -0.80    0.67
   6   8   1    0.09    1.11
  -7  -8  -1   48.13    2.67
  -7  -8  -1   54.12    2.98
  -7  -8  -1   50.21    2.90
  -7  -8  -1   53.20    3.17
  -7  -8  -1   46.98    2.59
  -7  -8  -1   56.08    3.60
  -7  -8  -1   49.07    3.30
  -7  -8  -1   49.58    2.93
  -7  -8  -1   43.33    4.09
   7   8   1   51.58    2.87
   7   8   1   52.74    2.94
   7   8   1   60.37    2.92
   7   8   1   51.99    4.24
   7   8   1   46.45    3.10
   7   8   1   44.87    3.45
   7   8   1   51.64    3.13
   7   8   1   48.40    2.95
   7   8   1   50.03    3.35
  -8  -8  -1   28.61    1.62
  -8  -8  -1   27.06    2.10
  -8  -8  -1   26.98    1.68
  -8  -8  -1   22.76    2.38
  -8  -8  -1   27.43    2.14
  -8  -8  -1   27.61    2.31
  -8  -8  -1   29.28    2.85
  -8  -8  -1   29.98    3.69
  -8  -8  -1   19.85    3.55
  -8  -8  -1   33.19    2.74
  -8  -8  -1   26.38    2.98
   8   8   1   29.00    2.17
   8   8   1   26.98    2.75
   8   8   1   30.85    2.50
   8   8   1   27.47    2.59
   8   8   1   29.69    2.20
   8   8   1   30.87    2.10
   8   8   1   28.97    3.06
   8   8   1   31.86    2.13
   8   8   1   25.06    2.62
  -9  -8  -1    7.33    2.27
  -9  -8  -1    7.26    1.79
  -9  -8  -1    8.74    1.63
  -9  -8  -1    6.75    1.52
  -9  -8  -1    5.10    1.98
  -9  -8  -1   10.35    2.70
  -9  -8  -1    6.63    1.16
  -9  -8  -1    8.54    1.64
   9   8   1    7.63    1.48
   9   8   1    5.50    1.11
   9   8   1   10.44    2.39
   9   8   1    6.36    1.60
   9   8   1    4.97    1.13
   9   8   1    7.12    1.29
   9   8   1    4.33    1.07
   9   8   1    8.30    1.47
   9   8   1    5.02    1.11
 -10  -8  -1   32.78    3.94
 -10  -8  -1   25.10    3.05
 -10  -8  -1   32.64    5.93
 -10  -8  -1   26.41    3.58
 -10  -8  -1   29.97    2.85
 -10  -8  -1   24.50    2.25
 -10  -8  -1   28.53    4.37
 -10  -8  -1   22.21    1.91
  10   8   1   26.46    2.37
  10   8   1   23.83    2.67
  10   8   1   22.96    2.17
  10   8   1   24.52    2.17
  10   8   1   22.54    2.18
  10   8   1   24.27    2.27
  10   8   1   23.17    2.94
  10   8   1   18.63    3.08
 -11  -8  -1   32.85    4.35
 -11  -8  -1   36.08    2.27
 -11  -8  -1   37.90    5.53
 -11  -8  -1   35.33    5.24
 -11  -8  -1   32.88    4.16
 -11  -8  -1   32.98    2.56
  11   8   1   37.44    2.62
  11   8   1   42.11    2.93
  11   8   1   35.80    3.37
  11   8   1   33.78    3.85
  11   8   1   34.71    2.64
  11   8   1   33.91    2.95
  11   8   1   38.96    2.73
  11   8   1   39.62    3.96
 -12  -8  -1    0.66    3.07
 -12  -8  -1    1.27    3.13
 -12  -8  -1    1.06    2.49
 -12  -8  -1    2.57    2.56
  12   8   1    0.66    1.24
  12   8   1    5.52    1.84
  12   8   1    1.43    1.56
  12   8   1    0.66    2.21
  12   8   1    1.35    1.27
  12   8   1    3.70    2.09
  12   8   1    2.25    1.12
   8  -9  -1    9.91    2.06
   8  -9  -1    4.57    1.43
   8  -9  -1    9.72    2.76
   8  -9  -1    6.47    1.68
   8  -9  -1    8.22    2.38
  -8   9   1   14.01    3.89
  -8   9   1   10.60    3.14
  -8   9   1   14.77    4.06
   7  -9  -1   33.14    3.89
   7  -9  -1   28.86    3.70
   7  -9  -1   32.78    4.58
   7  -9  -1   29.24    2.79
   7  -9  -1   20.54    2.39
   7  -9  -1   29.04    2.73
   7  -9  -1   29.88    2.17
   7  -9  -1   28.88    3.72
   7  -9  -1   32.84    3.14
  -7   9   1   27.65    5.00
  -7   9   1   36.54    5.31
  -7   9   1   35.06    4.52
  -7   9   1   24.56    2.90
   6  -9  -1    8.88    1.82
   6  -9  -1    7.73    1.52
   6  -9  -1   10.27    2.07
   6  -9  -1    8.63    1.49
   6  -9  -1    9.35    1.13
   6  -9  -1    9.43    2.00
   6  -9  -1    7.14    1.52
   6  -9  -1    7.97    1.41
   6  -9  -1    6.63    1.88
  -6   9   1   13.87    2.44
  -6   9   1    5.80    2.54
  -6   9   1    5.66    1.78
  -6   9   1   15.47    2.27
  -6   9   1   10.61    1.85
  -6   9   1   10.67    2.56
  -6   9   1   10.39    2.78
   5  -9  -1    5.49    1.32
   5  -9  -1    4.67    1.31
   5  -9  -1    7.16    1.32
   5  -9  -1    5.38    1.57
   5  -9  -1    6.92    1.75
   5  -9  -1    5.47    2.16
   5  -9  -1    5.78    1.23
   5  -9  -1    4.83    2.02
   5  -9  -1    7.23    1.58
   5  -9  -1    5.59    1.68
   5  -9  -1    7.09    1.00
   5  -9  -1    4.96    2.70
  -5   9   1    2.93    2.58
  -5   9   1    4.37    1.94
  -5   9   1    7.43    1.72
  -5   9   1    7.22    2.36
  -5   9   1    4.79    1.27
  -5   9   1    6.88    1.46
  -5   9   1    5.00    2.43
   4  -9  -1   51.63    3.29
   4  -9  -1   59.09    3.49
   4  -9  -1   59.62    4.18
   4  -9  -1   62.17    4.04
   4  -9  -1   55.62    3.00
   4  -9  -1   58.09    3.39
   4  -9  -1   55.79    3.75
   4  -9  -1   55.70    3.45
   4  -9  -1   56.88    3.44
  -4   9   1   63.85    3.37
  -4   9   1   64.55    4.54
  -4   9   1   55.45    3.64
  -4   9   1   55.59    3.47
  -4   9   1   51.92    2.99
  -4   9   1   59.04    4.16
  -4   9   1   52.79    4.63
  -4   9   1   56.42    3.42
  -4   9   1   61.51    2.94
   3  -9  -1   55.44    2.91
   3  -9  -1   55.14    3.31
   3  -9  -1   58.88    3.81
   3  -9  -1   56.96    3.52
   3  -9  -1   54.17    3.14
   3  -9  -1   55.04    3.24
   3  -9  -1   54.13    3.33
   3  -9  -1   56.03    3.76
   3  -9  -1   53.54    3.22
  -3   9   1   56.81    4.14
  -3   9   1   54.89    3.02
  -3   9   1   54.18    2.94
  -3   9   1   56.65    2.74
  -3   9   1   53.34    3.04
  -3   9   1   53.02    3.34
  -3   9   1   55.78    3.37
  -3   9   1   52.62    3.69
  -3   9   1   54.57    3.29
   2  -9  -1    4.79    1.31
   2  -9  -1    3.09    1.27
   2  -9  -1    3.22    1.01
   2  -9  -1    3.46    1.11
   2  -9  -1    2.86    0.75
   2  -9  -1    2.01    0.96
   2  -9  -1    1.96    1.09
  -2   9   1    0.93    1.08
  -2   9   1    4.98    1.38
  -2   9   1    0.53    0.86
  -2   9   1    1.13    0.99
  -2   9   1    2.19    0.83
  -2   9   1    2.63    1.04
  -2   9   1    1.48    0.81
   1  -9  -1  121.35    5.65
   1  -9  -1  119.06    5.80
   1  -9  -1  117.32    6.01
   1  -9  -1  121.84    5.96
   1  -9  -1  124.13    6.02
   1  -9  -1  122.71    5.82
   1  -9  -1  122.79    5.91
   1  -9  -1  128.53    6.05
   1  -9  -1  131.33    6.00
  -1   9   1  118.22    5.68
  -1   9   1  123.21    5.93
  -1   9   1  123.14    5.70
  -1   9   1  116.06    5.69
  -1   9   1  119.56    6.02
  -1   9   1  121.58    5.90
  -1   9   1  122.34    5.77
   0  -9  -1   70.16    3.72
   0  -9  -1   71.93    3.94
   0  -9  -1   73.54    3.65
   0  -9  -1   73.26    3.90
   0  -9  -1   75.01    3.87
   0  -9  -1   68.99    3.73
   0  -9  -1   74.54    3.76
   0  -9  -1   70.31    3.88
   0  -9  -1   78.24    3.98
   0   9   1   71.61    3.88
   0   9   1   73.18    3.69
   0   9   1   71.24    3.69
   0   9   1   71.39    3.95
   0   9   1   72.05    3.65
   0   9   1   76.57    3.79
   0   9   1   66.85    3.61
   0   9   1   72.56    3.87
  -1  -9  -1   19.76    1.68
  -1  -9  -1   22.77    2.02
  -1  -9  -1   18.40    1.89
  -1  -9  -1   21.89    1.84
  -1  -9  -1   17.71    1.53
  -1  -9  -1   19.45    1.75
  -1  -9  -1   17.05    2.14
  -1  -9  -1   19.23    1.89
  -1  -9  -1   19.48    1.71
   1   9   1   19.57    1.89
   1   9   1   17.42    1.65
   1   9   1   18.70    1.69
   1   9   1   18.02    2.07
   1   9   1   19.82    1.89
   1   9   1   20.07    1.86
  -2  -9  -1   56.11    4.28
  -2  -9  -1   50.77    2.93
  -2  -9  -1   57.50    3.27
  -2  -9  -1   51.79    3.09
  -2  -9  -1   56.04    3.15
  -2  -9  -1   48.44    2.86
  -2  -9  -1   54.49    2.99
  -2  -9  -1   53.40    3.08
  -2  -9  -1   49.97    2.91
   2   9   1   51.06    2.93
   2   9   1   53.17    3.09
   2   9   1   50.19    2.92
   2   9   1   54.51    2.98
   2   9   1   52.48    3.06
  -3  -9  -1  117.75    5.60
  -3  -9  -1  118.80    5.43
  -3  -9  -1  109.92    5.95
  -3  -9  -1  116.67    5.56
  -3  -9  -1  118.06    5.68
  -3  -9  -1  116.28    5.75
  -3  -9  -1  120.71    5.77
  -3  -9  -1  117.50    5.69
  -3  -9  -1  121.19    5.72
   3   9   1  117.55    5.73
   3   9   1  116.26    5.75
   3   9   1  120.74    5.68
   3   9   1  124.11    5.59
   3   9   1  118.42    5.58
   3   9   1  111.92    5.77
  -4  -9  -1   10.22    1.31
  -4  -9  -1   12.00    1.45
  -4  -9  -1    9.77    2.01
  -4  -9  -1   11.12    1.12
  -4  -9  -1   10.69    1.30
  -4  -9  -1    7.78    1.07
  -4  -9  -1   11.31    1.59
  -4  -9  -1   13.01    1.75
  -4  -9  -1   11.55    1.57
   4   9   1   11.11    1.72
   4   9   1   11.29    1.24
   4   9   1   11.03    1.37
   4   9   1   11.59    1.44
   4   9   1    7.20    1.18
   4   9   1    9.45    1.16
  -5  -9  -1   16.48    2.10
  -5  -9  -1   18.91    1.83
  -5  -9  -1   16.07    1.97
  -5  -9  -1   19.25    1.85
  -5  -9  -1   16.83    2.33
  -5  -9  -1   18.39    1.62
   5   9   1   16.76    1.81
   5   9   1   19.30    1.88
   5   9   1   17.45    2.02
   5   9   1   22.42    1.79
   5   9   1   18.28    1.73
   5   9   1   16.71    1.89
   5   9   1   18.52    2.14
   5   9   1   23.60    1.98
  -6  -9  -1   61.68    3.21
  -6  -9  -1   57.20    3.35
  -6  -9  -1   58.35    3.14
  -6  -9  -1   54.53    3.62
  -6  -9  -1   61.32    3.23
  -6  -9  -1   57.20    3.78
  -6  -9  -1   61.36    3.41
  -6  -9  -1   60.96    4.33
  -6  -9  -1   61.48    3.41
   6   9   1   61.16    3.43
   6   9   1   60.24    3.29
   6   9   1   59.20    3.63
   6   9   1   58.86    3.31
   6   9   1   56.97    3.49
   6   9   1   64.61    3.42
   6   9   1   57.42    4.05
   6   9   1   61.46    3.40
  -7  -9  -1   75.05    4.05
  -7  -9  -1   72.54    5.20
  -7  -9  -1   74.41    4.55
  -7  -9  -1   76.38    3.74
  -7  -9  -1   74.56    4.38
  -7  -9  -1   77.39    3.70
  -7  -9  -1   75.50    3.93
  -7  -9  -1   70.01    3.96
  -7  -9  -1   71.30    3.93
   7   9   1   77.12    3.94
   7   9   1   66.30    4.40
   7   9   1   78.12    4.04
   7   9   1   76.44    3.98
   7   9   1   75.84    4.00
   7   9   1   73.26    4.35
   7   9   1   70.44    4.12
   7   9   1   75.47    3.92
  -8  -9  -1   -0.84    1.29
  -8  -9  -1    0.83    1.33
  -8  -9  -1   -1.81    1.66
  -8  -9  -1   -1.15    0.72
  -8  -9  -1   -1.39    1.26
  -8  -9  -1    1.84    1.17
  -8  -9  -1   -0.55    0.99
  -8  -9  -1    0.28    0.68
  -8  -9  -1   -1.27    0.90
  -8  -9  -1   -1.24    0.92
  -8  -9  -1   -0.64    1.87
   8   9   1   -1.21    0.86
   8   9   1    1.06    0.95
   8   9   1   -2.07    1.31
   8   9   1   -0.08    1.58
   8   9   1   -0.32    1.03
   8   9   1   -0.74    0.91
   8   9   1    0.60    0.96
   8   9   1   -1.37    0.98
  -9  -9  -1   50.01    4.96
  -9  -9  -1   46.63    3.83
  -9  -9  -1   49.85    3.09
  -9  -9  -1   51.60    3.35
  -9  -9  -1   54.60    3.44
  -9  -9  -1   59.04    4.26
  -9  -9  -1   51.88    4.90
  -9  -9  -1   54.87    4.00
  -9  -9  -1   49.81    2.41
  -9  -9  -1   46.94    2.40
   9   9   1   48.74    3.11
   9   9   1   47.66    3.19
   9   9   1   49.06    3.15
   9   9   1   44.28    3.47
   9   9   1   48.78    3.10
   9   9   1   49.11    4.26
   9   9   1   50.86    3.88
   9   9   1   45.76    3.40
   9   9   1   49.90    3.21
 -10  -9  -1   48.51    4.44
 -10  -9  -1   50.90    5.28
 -10  -9  -1   57.98    5.61
 -10  -9  -1   47.82    4.94
 -10  -9  -1   46.87    3.56
 -10  -9  -1   36.19    4.41
 -10  -9  -1   50.45    4.22
  10   9   1   46.55    3.70
  10   9   1   51.32    3.20
  10   9   1   45.89    3.70
  10   9   1   54.65    3.23
  10   9   1   49.45    3.27
  10   9   1   52.38    4.11
  10   9   1   39.65    3.21
  10   9   1   46.29    3.19
 -11  -9  -1    0.48    1.37
 -11  -9  -1    1.73    1.39
 -11  -9  -1    0.96    2.35
 -11  -9  -1    0.20    2.92
 -11  -9  -1   -0.06    2.89
 -11  -9  -1   -1.87    2.15
 -11  -9  -1    1.90    2.13
  11   9   1    0.51    1.54
  11   9   1    1.58    1.46
  11   9   1   -0.03    1.26
  11   9   1    2.23    2.03
  11   9   1    0.89    1.89
  11   9   1    1.22    1.28
  11   9   1    2.84    1.53
  11   9   1    2.99    1.36
 -12  -9  -1   16.29    4.25
 -12  -9  -1    7.92    3.03
 -12  -9  -1   15.76    3.27
  12   9   1   10.28    2.14
  12   9   1   10.47    1.77
  12   9   1    8.20    1.48
  12   9   1    8.82    2.10
  12   9   1   16.57    2.86
   7 -10  -1    3.01    2.60
   7 -10  -1    3.02    1.50
   7 -10  -1   -0.44    2.16
   7 -10  -1   -1.25    2.64
   7 -10  -1    3.90    1.59
  -7  10   1    0.95    3.35
  -7  10   1    4.42    3.52
  -7  10   1    3.49    3.15
   6 -10  -1   10.29    1.93
   6 -10  -1   11.22    2.32
   6 -10  -1    8.07    1.78
   6 -10  -1   10.41    1.17
   6 -10  -1   11.10    2.12
   6 -10  -1   11.09    2.10
   6 -10  -1   10.65    2.32
   6 -10  -1   11.28    1.76
   6 -10  -1   10.09    1.67
  -6  10   1   13.45    2.34
  -6  10   1    8.71    1.65
  -6  10   1    9.17    2.92
  -6  10   1   18.17    3.61
  -6  10   1   10.01    3.18
  -6  10   1   12.98    2.11
   5 -10  -1   21.67    2.81
   5 -10  -1   25.74    4.89
   5 -10  -1   27.39    1.96
   5 -10  -1   29.36    3.47
   5 -10  -1   21.48    2.77
   5 -10  -1   22.48    2.47
   5 -10  -1   27.18    2.73
   5 -10  -1   25.28    2.58
   5 -10  -1   25.17    2.99
   5 -10  -1   31.88    4.21
   5 -10  -1   24.91    2.85
  -5  10   1   25.94    3.66
  -5  10   1   28.94    3.15
  -5  10   1   26.44    3.95
  -5  10   1   26.23    2.69
  -5  10   1   23.11    3.04
  -5  10   1   20.08    2.58
  -5  10   1   23.84    3.75
   4 -10  -1   22.21    1.85
   4 -10  -1   26.58    3.12
   4 -10  -1   20.14    2.47
   4 -10  -1   25.40    4.25
   4 -10  -1   27.67    2.67
   4 -10  -1   25.22    2.94
   4 -10  -1   21.06    2.42
   4 -10  -1   25.47    2.35
   4 -10  -1   24.82    2.30
  -4  10   1   22.82    2.02
  -4  10   1   24.46    2.30
  -4  10   1   20.90    2.44
  -4  10   1   20.54    3.29
  -4  10   1   24.32    1.86
  -4  10   1   21.89    2.67
  -4  10   1   30.44    4.29
  -4  10   1   23.30    2.71
  -4  10   1   27.29    2.75
  -4  10   1   32.09    3.44
   3 -10  -1   -0.19    1.27
   3 -10  -1    0.47    0.90
   3 -10  -1    0.34    1.12
   3 -10  -1   -0.37    1.46
   3 -10  -1    0.43    1.54
   3 -10  -1   -0.27    1.00
   3 -10  -1   -0.32    1.04
   3 -10  -1   -0.28    1.14
   3 -10  -1    1.36    0.81
  -3  10   1   -1.13    0.85
  -3  10   1    1.82    1.25
  -3  10   1   -0.03    0.75
  -3  10   1    1.89    0.95
  -3  10   1    2.25    1.78
  -3  10   1   -0.40    0.94
  -3  10   1   -1.39    1.12
   2 -10  -1   92.92    4.95
   2 -10  -1   87.99    4.66
   2 -10  -1   86.94    4.29
   2 -10  -1   86.91    4.56
   2 -10  -1   87.78    4.95
   2 -10  -1   71.94    4.75
   2 -10  -1   91.46    4.59
   2 -10  -1   87.43    4.82
  -2  10   1   88.49    4.98
  -2  10   1   91.43    4.49
  -2  10   1   84.78    5.33
  -2  10   1   86.64    4.66
  -2  10   1   84.99    4.34
  -2  10   1   87.73    4.24
  -2  10   1   82.90    4.30
  -2  10   1   91.01    4.61
   1 -10  -1   87.10    4.54
   1 -10  -1   87.24    4.43
   1 -10  -1   81.99    4.21
   1 -10  -1   86.78    4.71
   1 -10  -1   90.15    4.63
   1 -10  -1   87.88    4.73
   1 -10  -1   84.69    4.42
  -1  10   1   88.54    4.33
  -1  10   1   83.75    5.10
  -1  10   1   82.41    4.37
  -1  10   1   79.81    4.27
  -1  10   1   80.16    4.31
  -1  10   1   82.18    4.34
  -1  10   1   85.18    4.55
   0 -10  -1    6.35    1.34
   0 -10  -1    9.12    1.95
   0 -10  -1    7.31    1.33
   0 -10  -1    6.01    1.22
   0 -10  -1    5.46    1.14
   0 -10  -1    6.04    1.40
   0 -10  -1    7.73    1.23
   0 -10  -1    6.80    1.29
   0 -10  -1    6.35    1.05
   0  10   1    6.54    2.13
   0  10   1    6.76    1.13
   0  10   1    7.40    1.11
   0  10   1    8.49    1.42
   0  10   1    7.57    1.22
   0  10   1    6.18    1.08
   0  10   1    6.97    1.25
   0  10   1    5.03    1.34
  -1 -10  -1   23.99    2.30
  -1 -10  -1   22.53    1.75
  -1 -10  -1   22.75    1.98
  -1 -10  -1   21.79    1.92
  -1 -10  -1   17.20    2.00
  -1 -10  -1   22.42    2.18
  -1 -10  -1   23.20    2.16
  -1 -10  -1   19.27    1.95
  -1 -10  -1   23.58    2.17
   1  10   1   21.18    1.94
   1  10   1   21.11    1.94
   1  10   1   23.26    2.19
   1  10   1   25.00    1.93
   1  10   1   18.52    1.99
   1  10   1   21.38    2.19
   1  10   1   22.41    2.22
  -2 -10  -1   40.42    3.03
  -2 -10  -1   50.05    3.00
  -2 -10  -1   44.91    2.75
  -2 -10  -1   44.04    2.98
  -2 -10  -1   48.27    2.99
  -2 -10  -1   46.00    2.83
  -2 -10  -1   48.03    3.09
  -2 -10  -1   48.91    2.84
  -2 -10  -1   44.99    2.81
   2  10   1   49.19    2.86
   2  10   1   45.96    3.01
   2  10   1   47.29    3.06
   2  10   1   48.51    3.02
   2  10   1   46.76    2.87
   2  10   1   48.50    2.86
  -3 -10  -1   22.59    1.95
  -3 -10  -1   25.99    2.16
  -3 -10  -1   25.55    2.03
  -3 -10  -1   24.13    2.22
  -3 -10  -1   23.43    2.28
  -3 -10  -1   23.08    2.17
  -3 -10  -1   23.71    2.12
  -3 -10  -1   22.59    1.83
  -3 -10  -1   20.60    2.37
   3  10   1   23.90    2.25
   3  10   1   20.33    2.09
   3  10   1   22.25    2.19
   3  10   1   23.25    2.08
   3  10   1   22.13    2.12
   3  10   1   24.72    2.04
  -4 -10  -1   18.25    2.04
  -4 -10  -1   19.53    2.18
  -4 -10  -1   18.49    1.82
  -4 -10  -1   15.89    1.51
  -4 -10  -1   20.80    2.16
  -4 -10  -1   22.37    2.08
  -4 -10  -1   18.51    2.03
  -4 -10  -1   21.88    1.96
   4  10   1   18.85    1.87
   4  10   1   21.85    2.08
   4  10   1   16.97    1.92
   4  10   1   18.81    2.12
   4  10   1   15.99    2.07
   4  10   1   18.61    2.05
  -5 -10  -1   77.08    4.00
  -5 -10  -1   78.96    3.99
  -5 -10  -1   72.78    3.59
  -5 -10  -1   70.21    4.36
  -5 -10  -1   74.38    4.23
  -5 -10  -1   74.70    4.16
  -5 -10  -1   81.78    4.91
   5  10   1   75.07    4.22
   5  10   1   76.83    4.12
   5  10   1   80.79    4.49
   5  10   1   76.70    4.21
   5  10   1   76.85    4.05
   5  10   1   79.80    4.31
   5  10   1   74.59    4.03
  -6 -10  -1   63.30    3.92
  -6 -10  -1   59.59    3.47
  -6 -10  -1   59.98    4.45
  -6 -10  -1   61.74    3.73
  -6 -10  -1   57.10    3.19
  -6 -10  -1   61.77    3.33
  -6 -10  -1   56.53    3.21
  -6 -10  -1   60.84    3.75
   6  10   1   53.34    3.33
   6  10   1   53.10    3.63
   6  10   1   59.10    3.57
   6  10   1   58.00    3.50
   6  10   1   57.53    3.44
   6  10   1   56.80    3.37
   6  10   1   56.08    3.70
   6  10   1   57.53    3.55
  -7 -10  -1   -0.43    0.97
  -7 -10  -1   -0.42    1.34
  -7 -10  -1   -2.04    1.56
  -7 -10  -1   -0.41    0.95
  -7 -10  -1    0.90    1.43
  -7 -10  -1   -0.13    0.82
  -7 -10  -1   -0.76    0.98
   7  10   1    0.53    1.25
   7  10   1   -0.21    1.39
   7  10   1   -0.57    1.09
   7  10   1    0.39    0.99
   7  10   1    1.64    1.14
   7  10   1   -1.82    0.96
   7  10   1    1.11    1.08
  -8 -10  -1   19.74    1.80
  -8 -10  -1   28.77    4.08
  -8 -10  -1   15.83    2.16
  -8 -10  -1   19.15    1.99
  -8 -10  -1   21.34    3.63
  -8 -10  -1   22.69    2.31
  -8 -10  -1   19.41    2.26
  -8 -10  -1   21.79    3.08
  -8 -10  -1   20.03    2.16
   8  10   1   23.05    2.27
   8  10   1   22.90    2.53
   8  10   1   17.61    2.24
   8  10   1   20.66    2.77
   8  10   1   22.74    2.38
   8  10   1   20.19    2.22
   8  10   1   22.92    2.39
  -9 -10  -1   32.09    2.05
  -9 -10  -1   30.03    2.13
  -9 -10  -1   31.24    2.79
  -9 -10  -1   28.72    2.82
  -9 -10  -1   32.60    4.43
  -9 -10  -1   37.87    6.73
  -9 -10  -1   23.00    3.81
  -9 -10  -1   31.03    4.12
  -9 -10  -1   31.71    2.74
  -9 -10  -1   35.31    2.71
   9  10   1   32.74    4.01
   9  10   1   39.61    2.85
   9  10   1   34.25    2.71
   9  10   1   31.53    2.86
   9  10   1   32.76    4.36
   9  10   1   36.77    2.85
   9  10   1   33.66    3.08
   9  10   1   31.93    2.72
 -10 -10  -1    8.37    1.76
 -10 -10  -1    9.10    2.17
 -10 -10  -1    5.39    2.66
 -10 -10  -1    8.06    2.68
 -10 -10  -1   12.26    1.95
 -10 -10  -1    6.23    2.93
 -10 -10  -1    9.99    2.50
 -10 -10  -1    9.52    1.60
  10  10   1   11.88    2.39
  10  10   1    8.91    1.74
  10  10   1   12.93    1.79
  10  10   1   10.44    1.73
  10  10   1    7.74    1.58
  10  10   1   10.11    2.00
  10  10   1    9.99    1.89
 -11 -10  -1   11.92    2.86
 -11 -10  -1   10.13    2.53
 -11 -10  -1   12.82    3.41
 -11 -10  -1   16.73    4.10
 -11 -10  -1    8.56    2.71
  11  10   1    8.55    1.98
  11  10   1   10.16    1.81
  11  10   1   11.51    2.86
  11  10   1   12.89    2.04
  11  10   1    9.81    1.74
  11  10   1   11.11    1.71
  11  10   1    8.31    2.36
   6 -11  -1   12.09    2.53
   6 -11  -1   10.54    2.89
   6 -11  -1   10.14    2.70
   6 -11  -1   10.82    1.86
   6 -11  -1    9.21    1.87
  -6  11   1    8.16    3.07
  -6  11   1   14.35    2.73
  -6  11   1    9.40    1.94
  -6  11   1    9.25    3.38
  -6  11   1    5.70    3.60
   5 -11  -1    6.74    2.43
   5 -11  -1    6.06    1.60
   5 -11  -1    7.30    1.72
   5 -11  -1    5.57    1.09
   5 -11  -1    8.21    2.24
   5 -11  -1    6.78    1.94
   5 -11  -1    6.34    2.19
  -5  11   1    4.57    2.78
  -5  11   1    9.93    3.16
  -5  11   1    4.69    2.67
  -5  11   1    8.69    1.72
  -5  11   1    5.49    0.85
  -5  11   1    5.16    1.71
   4 -11  -1   -0.02    1.09
   4 -11  -1   -2.21    1.29
   4 -11  -1    1.85    1.92
   4 -11  -1   -0.74    2.16
   4 -11  -1   -2.05    0.94
   4 -11  -1    3.21    2.33
   4 -11  -1    1.90    2.23
   4 -11  -1    1.21    1.27
   4 -11  -1    1.27    2.34
   4 -11  -1    0.10    1.57
   4 -11  -1   -1.02    1.56
  -4  11   1   -0.79    2.51
  -4  11   1   -1.37    1.50
  -4  11   1   -0.94    1.16
  -4  11   1   -1.16    1.36
  -4  11   1   -0.62    2.32
  -4  11   1    0.62    0.98
  -4  11   1    0.51    1.25
  -4  11   1   -0.29    2.06
   3 -11  -1   29.43    2.91
   3 -11  -1   24.38    3.59
   3 -11  -1   28.72    3.55
   3 -11  -1   29.37    2.21
   3 -11  -1   29.92    3.31
   3 -11  -1   31.86    2.87
   3 -11  -1   31.74    3.08
   3 -11  -1   31.40    2.78
  -3  11   1   31.14    2.78
  -3  11   1   32.03    3.73
  -3  11   1   30.72    2.88
  -3  11   1   30.42    3.15
  -3  11   1   29.57    2.36
  -3  11   1   27.79    2.07
  -3  11   1   33.62    2.33
  -3  11   1   27.69    2.90
  -3  11   1   29.10    6.25
   2 -11  -1   48.90    3.73
   2 -11  -1   56.45    3.55
   2 -11  -1   47.87    2.95
   2 -11  -1   50.86    3.85
   2 -11  -1   50.48    3.83
   2 -11  -1   52.72    3.68
   2 -11  -1   51.79    3.40
   2 -11  -1   55.29    3.40
   2 -11  -1   51.71    3.72
  -2  11   1   53.89    3.33
  -2  11   1   51.50    2.84
  -2  11   1   49.97    3.62
  -2  11   1   51.92    3.09
  -2  11   1   49.66    3.29
  -2  11   1   51.62    3.15
  -2  11   1   49.05    3.50
  -2  11   1   45.28    3.87
   1 -11  -1    1.77    1.20
   1 -11  -1    3.02    0.97
   1 -11  -1    2.54    1.20
   1 -11  -1    1.14    1.23
   1 -11  -1    1.91    1.25
   1 -11  -1    2.46    1.43
   1 -11  -1    2.88    1.41
   1 -11  -1    2.89    1.48
  -1  11   1    2.65    1.22
  -1  11   1   -0.11    1.14
  -1  11   1    2.10    1.17
  -1  11   1    1.74    1.09
  -1  11   1    2.36    1.21
  -1  11   1    2.48    1.10
   0 -11  -1   33.91    2.60
   0 -11  -1   29.06    3.60
   0 -11  -1   32.87    2.71
   0 -11  -1   31.05    2.80
   0 -11  -1   31.19    2.48
   0 -11  -1   33.65    2.86
   0 -11  -1   29.36    2.77
   0  11   1   31.05    2.82
   0  11   1   26.44    2.56
   0  11   1   31.41    2.42
   0  11   1   31.66    2.43
   0  11   1   31.96    2.38
   0  11   1   29.66    2.54
  -1 -11  -1   72.01    4.20
  -1 -11  -1   70.79    3.98
  -1 -11  -1   71.12    4.21
  -1 -11  -1   73.11    4.16
  -1 -11  -1   71.00    3.74
  -1 -11  -1   75.82    4.29
  -1 -11  -1   69.24    4.06
   1  11   1   68.91    3.89
   1  11   1   69.11    3.86
   1  11   1   76.17    4.33
   1  11   1   69.89    4.16
   1  11   1   72.85    3.98
   1  11   1   69.22    4.16
  -2 -11  -1   18.90    2.26
  -2 -11  -1   21.84    2.10
  -2 -11  -1   20.24    2.19
  -2 -11  -1   21.92    2.11
  -2 -11  -1   19.59    2.32
  -2 -11  -1   19.04    2.14
  -2 -11  -1   20.84    2.44
  -2 -11  -1   21.93    2.34
  -2 -11  -1   19.39    2.36
   2  11   1   17.20    2.14
   2  11   1   26.06    2.19
   2  11   1   18.06    2.27
   2  11   1   20.33    2.06
   2  11   1   19.27    2.36
   2  11   1   21.97    2.34
  -3 -11  -1   -1.46    0.87
  -3 -11  -1   -0.73    1.24
  -3 -11  -1    0.34    1.19
  -3 -11  -1   -0.83    1.07
  -3 -11  -1    0.19    1.07
  -3 -11  -1    0.92    1.16
  -3 -11  -1   -1.22    0.88
  -3 -11  -1    0.23    1.01
  -3 -11  -1   -1.14    1.01
   3  11   1   -1.06    1.04
   3  11   1   -2.57    0.98
   3  11   1   -1.45    1.04
   3  11   1   -0.74    1.07
   3  11   1    0.08    1.13
   3  11   1    0.45    0.99
  -4 -11  -1   52.21    3.49
  -4 -11  -1   54.29    2.98
  -4 -11  -1   54.20    3.35
  -4 -11  -1   56.90    3.63
  -4 -11  -1   51.61    3.50
  -4 -11  -1   52.38    3.51
  -4 -11  -1   55.54    3.54
  -4 -11  -1   57.95    4.00
  -4 -11  -1   52.22    3.26
   4  11   1   55.82    3.49
   4  11   1   57.15    3.58
   4  11   1   56.52    3.36
   4  11   1   55.17    3.51
   4  11   1   57.27    3.56
  -5 -11  -1   52.11    3.20
  -5 -11  -1   51.57    2.71
  -5 -11  -1   53.22    3.38
  -5 -11  -1   47.43    3.99
  -5 -11  -1   51.82    3.65
  -5 -11  -1   52.55    3.50
  -5 -11  -1   50.89    3.11
   5  11   1   40.06    3.68
   5  11   1   50.21    3.25
   5  11   1   54.20    3.41
   5  11   1   51.09    3.40
   5  11   1   48.71    3.44
   5  11   1   51.60    3.31
  -6 -11  -1    0.84    0.99
  -6 -11  -1    2.26    1.43
  -6 -11  -1    2.85    1.04
  -6 -11  -1    1.39    1.13
  -6 -11  -1    2.90    1.55
  -6 -11  -1    2.39    1.22
   6  11   1    0.17    1.09
   6  11   1    0.30    1.36
   6  11   1    2.04    1.29
   6  11   1    2.24    1.23
   6  11   1    1.54    1.24
   6  11   1    2.32    1.28
   6  11   1    0.36    1.10
   6  11   1    3.03    1.35
  -7 -11  -1   40.89    3.00
  -7 -11  -1   47.01    3.87
  -7 -11  -1   47.35    2.93
  -7 -11  -1   42.99    3.35
  -7 -11  -1   56.94    4.70
  -7 -11  -1   47.07    2.95
  -7 -11  -1   38.86    3.73
  -7 -11  -1   52.04    3.06
  -7 -11  -1   43.59    3.20
   7  11   1   47.72    3.33
   7  11   1   49.22    3.78
   7  11   1   46.25    3.62
   7  11   1   40.70    3.15
   7  11   1   47.05    3.21
   7  11   1   41.23    3.18
   7  11   1   42.44    3.26
   7  11   1   44.59    3.40
  -8 -11  -1   34.74    2.74
  -8 -11  -1   36.38    2.85
  -8 -11  -1   35.37    2.96
  -8 -11  -1   41.24    3.81
  -8 -11  -1   38.75    2.53
  -8 -11  -1   37.74    4.47
  -8 -11  -1   34.05    3.17
   8  11   1   38.73    2.94
   8  11   1   35.28    2.97
   8  11   1   35.48    2.98
   8  11   1   37.56    3.99
   8  11   1   41.40    3.45
   8  11   1   33.91    3.04
   8  11   1   37.49    3.26
  -9 -11  -1    4.42    1.50
  -9 -11  -1    3.73    2.91
  -9 -11  -1    6.69    2.23
  -9 -11  -1    3.03    2.03
  -9 -11  -1    4.19    1.21
  -9 -11  -1    4.51    1.45
  -9 -11  -1    5.83    1.14
  -9 -11  -1    6.01    2.82
  -9 -11  -1    5.56    1.45
  -9 -11  -1    3.94    2.22
   9  11   1    4.47    1.80
   9  11   1    5.14    1.57
   9  11   1    3.88    1.57
   9  11   1    4.97    1.57
   9  11   1    7.25    1.56
   9  11   1    6.92    2.38
   9  11   1    5.23    1.72
   9  11   1    5.96    1.78
 -10 -11  -1   10.87    2.76
 -10 -11  -1    6.97    2.47
 -10 -11  -1    9.67    1.05
 -10 -11  -1   10.22    1.33
 -10 -11  -1   12.41    2.85
 -10 -11  -1   12.66    1.86
 -10 -11  -1   13.91    2.03
 -10 -11  -1   12.83    3.68
 -10 -11  -1   14.51    3.36
  10  11   1    8.43    2.28
  10  11   1    9.76    2.24
  10  11   1   11.58    2.16
  10  11   1    9.12    1.76
  10  11   1   11.13    1.80
  10  11   1   11.17    1.99
  10  11   1    7.23    2.00
 -11 -11  -1   37.26    4.71
 -11 -11  -1   35.91    4.93
 -11 -11  -1   37.56    5.97
 -11 -11  -1   31.61    3.28
  11  11   1   33.05    3.22
  11  11   1   37.11    3.34
  11  11   1   26.44    4.80
  11  11   1   34.05    4.56
   5 -12  -1    2.81    2.32
   5 -12  -1   -1.64    1.65
   5 -12  -1   -0.30    1.60
   5 -12  -1    2.09    2.55
  -5  12   1   -0.67    1.71
  -5  12   1   -2.97    3.24
  -5  12   1   -0.56    2.10
  -5  12   1    0.54    2.75
  -5  12   1   -2.36    3.07
   4 -12  -1   13.52    2.54
   4 -12  -1   11.91    2.57
   4 -12  -1    9.97    1.39
   4 -12  -1   10.68    2.53
   4 -12  -1   10.93    1.96
   4 -12  -1   11.96    2.43
   4 -12  -1   11.36    2.22
  -4  12   1   10.38    2.13
  -4  12   1   11.30    1.70
  -4  12   1   15.28    3.39
  -4  12   1   13.94    1.69
  -4  12   1   12.05    1.48
  -4  12   1   14.37    2.31
  -4  12   1   10.34    3.66
  -4  12   1   11.12    2.94
   3 -12  -1   27.11    2.95
   3 -12  -1   21.27    2.87
   3 -12  -1   27.64    2.82
   3 -12  -1   21.35    2.17
   3 -12  -1   28.34    3.25
   3 -12  -1   20.27    2.92
   3 -12  -1   19.02    2.31
   3 -12  -1   23.86    5.32
  -3  12   1   21.60    3.00
  -3  12   1   20.16    3.79
  -3  12   1   21.58    2.13
  -3  12   1   20.07    2.71
  -3  12   1   20.91    2.33
  -3  12   1   18.77    1.99
[truncated: 6,198,796 more chars]
