# Supplementary material for: Crystal structures of binuclear complexes of gadolinium(III) and dysprosium(III) with oxalate bridges and chelating N,N′-bis­(2-oxido­benz­yl)-N,N′-bis­(pyridin-2-ylmeth­yl)ethyl­enedi­amine (bbpen2−)
Source: Acta Crystallogr E Crystallogr Commun. 2019 Mar 5;75(Pt 4):418–22. doi: 10.1107/S2056989019002998 (PMC6509678; doi:10.1107/S2056989019002998)
Supplement: Supplementary file 2 [file e-75-00418-1sup2.hkl]

data_1                                                                          
_shelx_title ' shelxt_a.res in P-1'                                             
_shelx_refln_list_code          4                                               
_shelx_F_calc_maximum      182.98                                               
_exptl_crystal_F_000       764.00                                               
_reflns_d_resolution_high  0.7828                                               
                                                                                
loop_                                                                           
 _space_group_symop_operation_xyz                                               
 'x, y, z'                                                                      
 '-x, -y, -z'                                                                   
                                                                                
_cell_length_a     9.8778                                                       
_cell_length_b    12.8720                                                       
_cell_length_c    14.8025                                                       
_cell_angle_alpha  69.092                                                       
_cell_angle_beta   74.786                                                       
_cell_angle_gamma  70.324                                                       
                                                                                
_shelx_F_squared_multiplier     1.000                                           
                                                                                
loop_                                                                           
 _refln_index_h                                                                 
 _refln_index_k                                                                 
 _refln_index_l                                                                 
 _refln_F_squared_calc                                                          
 _refln_F_squared_meas                                                          
 _refln_F_squared_sigma                                                         
 _refln_observed_status                                                         
   2   0   0        202.94        179.48         5.88 o                         
   3   0   0       7094.98       7134.38        75.88 o                         
   4   0   0       2446.22       2315.01        28.05 o                         
   5   0   0        853.42        968.13        15.27 o                         
   6   0   0       4704.22       4739.40        79.94 o                         
   7   0   0       3649.28       3703.23        49.73 o                         
   8   0   0         44.31         52.95         9.86 o                         
   9   0   0        629.06        627.71        28.70 o                         
  10   0   0       1841.32       1914.11        41.01 o                         
  11   0   0        383.37        396.76        32.06 o                         
 -11   1   0        641.57        739.44        44.61 o                         
 -10   1   0        330.76        346.99        22.27 o                         
  -9   1   0       1128.25       1238.25        28.90 o                         
  -8   1   0       2148.78       2210.44        36.43 o                         
  -7   1   0       2363.66       2397.51        36.80 o                         
  -6   1   0         24.20         44.60         7.39 o                         
  -5   1   0       7346.53       7314.16        82.55 o                         
  -4   1   0       4991.96       4878.32        61.53 o                         
  -3   1   0         12.25         16.12         3.04 o                         
  -1   1   0      17044.15      16823.09       274.20 o                         
   2   1   0       8826.00       8811.39       135.65 o                         
   3   1   0      10200.82      10065.56        88.26 o                         
   4   1   0        116.88        173.83         6.58 o                         
   5   1   0       2717.02       2611.01        28.01 o                         
   6   1   0       8462.46       8635.78       142.68 o                         
   7   1   0       2401.01       2380.05        33.63 o                         
   8   1   0        117.89         88.36         6.90 o                         
   9   1   0       1429.64       1444.29        25.31 o                         
  10   1   0        441.16        488.54        21.77 o                         
  11   1   0          1.43          0.00        20.23 o                         
 -11   2   0        122.28         86.60        25.43 o                         
 -10   2   0        268.21        283.30        14.73 o                         
  -9   2   0       2209.50       2155.56        34.95 o                         
  -8   2   0       1550.94       1474.67        32.05 o                         
  -7   2   0         98.73         95.61         7.34 o                         
  -6   2   0       2356.71       2328.71        30.13 o                         
  -5   2   0       4584.80       4638.80        44.57 o                         
  -4   2   0        144.48        172.40        14.31 o                         
  -3   2   0        423.54        361.75         6.83 o                         
  -2   2   0      17752.89      16501.31       172.87 o                         
  -1   2   0      10579.13      10324.39       109.49 o                         
   0   2   0        214.31        204.38         4.78 o                         
   1   2   0      15796.48      16132.12       170.53 o                         
   2   2   0        293.86        348.21         5.74 o                         
   3   2   0        969.60       1031.76        15.58 o                         
   4   2   0       3236.02       3504.97        35.12 o                         
   5   2   0       6661.95       6924.52        79.33 o                         
   6   2   0       2646.09       2733.14        29.47 o                         
   7   2   0        137.81        160.28         6.84 o                         
   8   2   0       1753.93       1795.67        32.66 o                         
   9   2   0        500.37        488.83        15.61 o                         
  10   2   0         90.03         64.34        12.97 o                         
  11   2   0        436.35        424.86        21.35 o                         
  12   2   0        772.31        795.26        34.03 o                         
 -10   3   0        713.35        682.24        25.52 o                         
  -9   3   0        515.71        486.25        21.10 o                         
  -8   3   0         18.96         46.38        11.56 o                         
  -7   3   0        695.73        704.43        16.32 o                         
  -6   3   0       2138.90       1982.10        26.09 o                         
  -5   3   0        399.14        389.15        11.08 o                         
  -4   3   0       1220.67       1152.71        16.90 o                         
  -3   3   0       8531.77       9148.53        93.36 o                         
  -2   3   0      13281.97      12840.89       132.98 o                         
  -1   3   0      12286.54      12736.96       135.44 o                         
   0   3   0        373.47        398.86        14.97 o                         
   1   3   0       9829.64       9839.06       121.24 o                         
   2   3   0       4738.21       5080.32        55.38 o                         
   3   3   0       7436.27       7634.22        96.72 o                         
   4   3   0      12528.10      12904.76       130.62 o                         
   5   3   0       1456.96       1586.21        26.62 o                         
   6   3   0        229.06        235.94         9.73 o                         
   7   3   0       4398.31       4441.45        46.52 o                         
   8   3   0       4460.84       4154.52        47.40 o                         
   9   3   0        111.36        156.37        13.49 o                         
  10   3   0       1591.05       1565.91        29.68 o                         
  11   3   0        975.17        937.11        29.94 o                         
  12   3   0        174.12        185.48        18.20 o                         
 -10   4   0        470.65        457.54        21.23 o                         
  -9   4   0          4.36          4.08        13.27 o                         
  -8   4   0        690.32        751.77        25.33 o                         
  -7   4   0       1573.10       1576.49        25.36 o                         
  -6   4   0        132.90        118.32         6.37 o                         
  -5   4   0       1853.76       1902.97        29.40 o                         
  -4   4   0       9329.28       9297.21        89.40 o                         
  -3   4   0       5650.18       5597.02        57.36 o                         
  -2   4   0         65.33        522.08        19.28 o                         
  -1   4   0       7159.87       7258.31        81.10 o                         
   0   4   0        812.00        770.29        12.59 o                         
   1   4   0        212.46        208.94         6.41 o                         
   2   4   0        882.02        843.82        12.06 o                         
   3   4   0      18859.71      19494.98       207.33 o                         
   4   4   0       4130.48       4430.65        44.55 o                         
   5   4   0       2115.58       2115.49        27.73 o                         
   6   4   0       4081.40       4288.66        46.31 o                         
   7   4   0       1813.91       1783.47        24.65 o                         
   8   4   0        375.07        338.87        10.78 o                         
   9   4   0       1596.89       1574.41        28.04 o                         
  10   4   0       1536.75       1507.70        29.19 o                         
  11   4   0         79.58         83.62        13.74 o                         
  12   4   0        432.69        429.74        22.21 o                         
 -10   5   0          1.38         20.86        33.27 o                         
  -9   5   0        462.05        537.25        28.70 o                         
  -8   5   0       1005.90       1038.79        23.44 o                         
  -7   5   0        602.00        533.46        15.88 o                         
  -6   5   0        137.04        147.49         9.55 o                         
  -5   5   0       4349.25       4323.86        45.64 o                         
  -4   5   0       2305.40       2231.48        27.26 o                         
  -3   5   0         32.83         38.98         7.77 o                         
  -2   5   0       6363.90       6901.28        78.11 o                         
  -1   5   0      13459.92      12836.26       147.21 o                         
   0   5   0       1073.68       1058.07        16.11 o                         
   1   5   0       6569.78       6367.70        74.68 o                         
   2   5   0      16648.77      17094.75       188.37 o                         
   3   5   0      10090.23      10959.81       114.60 o                         
   4   5   0         23.77         12.26         5.09 o                         
   5   5   0       2810.30       2912.31        32.11 o                         
   6   5   0       1087.18       1059.91        14.83 o                         
   7   5   0        198.73        201.38         8.06 o                         
   8   5   0       2984.91       2906.98        36.69 o                         
   9   5   0       4401.46       4333.13        56.57 o                         
  10   5   0        313.10        300.28        15.50 o                         
  11   5   0        391.04        358.57        16.97 o                         
  12   5   0       1213.74       1162.31        40.97 o                         
  -9   6   0        663.13        676.80        30.56 o                         
  -8   6   0         45.31         38.71        14.00 o                         
  -7   6   0        330.53        380.70        13.87 o                         
  -6   6   0       2688.17       2703.98        43.90 o                         
  -5   6   0       1632.96       1681.72        32.64 o                         
  -4   6   0        160.53        157.17         6.63 o                         
  -3   6   0       1714.76       1544.07        21.48 o                         
  -2   6   0       3090.58       2953.38        37.76 o                         
  -1   6   0        455.20        504.66        11.70 o                         
   0   6   0       2520.05       2467.11        31.06 o                         
   1   6   0       7957.93       8323.38        97.13 o                         
   2   6   0       5875.43       6112.35        72.74 o                         
   3   6   0         13.72          1.87         4.63 o                         
   4   6   0       7711.52       7815.50        86.35 o                         
   5   6   0       2246.33       2237.41        27.66 o                         
   6   6   0        421.63        378.11        10.47 o                         
   7   6   0        301.82        322.33        10.35 o                         
   8   6   0       3067.13       3069.17        38.13 o                         
   9   6   0       1505.28       1500.12        27.87 o                         
  10   6   0        216.57        237.31        12.44 o                         
  11   6   0       1400.84       1403.80        34.97 o                         
  12   6   0        575.13        541.12        23.42 o                         
  -8   7   0        182.16        213.34        15.94 o                         
  -7   7   0       1558.86       1621.37        29.95 o                         
  -6   7   0       2111.84       2163.18        31.25 o                         
  -5   7   0         33.57         68.93         9.42 o                         
  -4   7   0        777.78        794.49        15.03 o                         
  -3   7   0       1154.75       1131.61        18.26 o                         
  -2   7   0        441.52        497.31        16.22 o                         
  -1   7   0       1785.98       1722.71        26.81 o                         
   0   7   0       4984.78       4829.62        58.99 o                         
   1   7   0       2799.82       2859.72        37.13 o                         
   2   7   0        107.09         73.04         6.62 o                         
   3   7   0       4714.94       4800.96        57.16 o                         
   4   7   0       3982.95       4043.09        52.89 o                         
   5   7   0          2.19          0.00         6.24 o                         
   6   7   0        371.54        378.47        11.59 o                         
   7   7   0       3005.12       3030.47        37.04 o                         
   8   7   0        399.85        400.82        15.49 o                         
   9   7   0        187.07        184.87        10.92 o                         
  10   7   0       1396.09       1343.51        29.24 o                         
  11   7   0       1107.49       1131.75        38.37 o                         
  -8   8   0        505.56        495.67        20.70 o                         
  -7   8   0        637.71        610.47        24.40 o                         
  -6   8   0         18.87         48.30        10.59 o                         
  -5   8   0        671.27        722.32        20.21 o                         
  -4   8   0       1555.66       1597.76        22.50 o                         
  -3   8   0       1642.74       1568.05        23.59 o                         
  -2   8   0        110.50        125.66         8.26 o                         
  -1   8   0       2808.78       2798.26        35.40 o                         
   0   8   0       2717.99       2643.21        38.69 o                         
   1   8   0        694.46        672.75        16.85 o                         
   2   8   0       1371.30       1269.77        24.24 o                         
   3   8   0       3456.99       3399.69        46.79 o                         
   4   8   0          8.48          0.00         6.26 o                         
   5   8   0       1488.84       1496.93        23.17 o                         
   6   8   0       3314.52       3346.88        42.24 o                         
   7   8   0       2985.25       3029.90        37.99 o                         
   8   8   0        549.12        557.25        19.16 o                         
   9   8   0       1836.90       1809.34        30.48 o                         
  10   8   0       1500.80       1455.51        34.44 o                         
  11   8   0          2.71          0.00        14.36 o                         
  -7   9   0         19.52         20.83        18.27 o                         
  -6   9   0        951.34       1059.46        28.53 o                         
  -5   9   0        613.69        632.40        19.85 o                         
  -4   9   0        566.65        527.63        15.39 o                         
  -3   9   0        498.75        514.77        15.57 o                         
  -2   9   0       5055.07       4884.57        56.89 o                         
  -1   9   0       2983.26       2995.84        37.56 o                         
   0   9   0          9.50          4.52         8.08 o                         
   1   9   0       1095.27       1059.41        21.65 o                         
   2   9   0       2372.75       2493.89        38.36 o                         
   3   9   0         96.40        107.79         9.18 o                         
   4   9   0       2771.02       2768.09        37.97 o                         
   5   9   0       2317.08       2334.40        32.44 o                         
   6   9   0        736.18        768.91        18.49 o                         
   7   9   0        442.15        399.67        13.72 o                         
   8   9   0       1853.11       1820.59        28.82 o                         
   9   9   0        962.67        876.79        21.83 o                         
  10   9   0         27.91          4.48        13.72 o                         
  11   9   0        994.12       1012.79        34.06 o                         
  -6  10   0        689.76        753.40        29.03 o                         
  -5  10   0         74.43         61.75        11.85 o                         
  -4  10   0         36.49         49.21        10.00 o                         
  -3  10   0       2043.40       2077.63        30.86 o                         
  -2  10   0       1163.14       1167.13        24.77 o                         
  -1  10   0        403.08        397.15        16.03 o                         
   0  10   0       2997.22       2931.64        43.06 o                         
   1  10   0       2071.07       2080.30        32.06 o                         
   2  10   0        503.67        530.97        18.10 o                         
   3  10   0       1139.06       1153.95        24.46 o                         
   4  10   0       3291.32       3270.35        44.43 o                         
   5  10   0        652.32        653.84        19.54 o                         
   6  10   0        545.93        550.55        22.81 o                         
   7  10   0       2570.37       2612.37        38.14 o                         
   8  10   0        746.00        700.54        21.21 o                         
   9  10   0          4.18          0.00        11.16 o                         
  10  10   0        871.01        892.41        30.51 o                         
  11  10   0       1329.77       1318.93        61.61 o                         
  -5  11   0        118.42        119.11        17.45 o                         
  -4  11   0        798.96        824.66        23.01 o                         
  -3  11   0       1067.25       1125.84        28.70 o                         
  -2  11   0          0.03          0.00        11.41 o                         
  -1  11   0       1126.32       1139.85        26.17 o                         
   0  11   0        919.28        927.74        25.83 o                         
   1  11   0         28.95         32.84        11.59 o                         
   2  11   0        387.00        354.20        14.83 o                         
   3  11   0       1614.14       1575.70        28.48 o                         
   4  11   0        912.38        922.75        23.78 o                         
   5  11   0         51.82         27.51        12.58 o                         
   6  11   0       1929.23       1878.35        30.95 o                         
   7  11   0       1376.07       1354.92        27.54 o                         
   8  11   0         81.48         76.75        14.98 o                         
   9  11   0        435.04        404.13        18.13 o                         
  10  11   0       1508.23       1563.49        38.91 o                         
  -4  12   0        539.11        546.21        24.77 o                         
  -3  12   0          4.33          0.00        14.29 o                         
  -2  12   0        383.83        393.02        19.69 o                         
  -1  12   0       1138.34       1145.00        34.93 o                         
   0  12   0         57.32         54.76        13.82 o                         
   1  12   0        448.60        451.83        18.95 o                         
   2  12   0       3134.59       3270.15        48.46 o                         
   3  12   0       1083.47       1072.45        26.39 o                         
   4  12   0         75.27         55.05        13.64 o                         
   5  12   0       1771.90       1753.98        36.72 o                         
   6  12   0       1577.50       1584.20        31.31 o                         
   7  12   0         40.90         12.12        13.68 o                         
   8  12   0        480.21        470.49        22.03 o                         
   9  12   0       1202.45       1181.37        42.48 o                         
  -3  13   0        428.44        408.66        24.58 o                         
  -2  13   0        635.36        608.00        28.54 o                         
  -1  13   0        266.57        259.32        21.65 o                         
   0  13   0         58.92         54.14        17.68 o                         
   1  13   0        733.25        699.06        33.03 o                         
   2  13   0       1364.52       1417.34        36.09 o                         
   3  13   0        306.10        337.75        19.22 o                         
   4  13   0       1422.68       1401.59        46.43 o                         
   5  13   0       1649.68       1659.41        40.19 o                         
   6  13   0         53.25         45.77        15.49 o                         
   7  13   0        839.84        876.09        32.08 o                         
   8  13   0       1727.40       1704.07        42.18 o                         
   9  13   0        367.65        337.16        31.23 o                         
  -1  14   0         53.11         62.40        23.22 o                         
   0  14   0        677.93        729.81        30.14 o                         
   1  14   0        678.69        722.97        31.80 o                         
   2  14   0          2.22          0.00        21.41 o                         
   3  14   0       1741.28       1917.34        59.13 o                         
   4  14   0        433.83        396.29        26.01 o                         
   5  14   0         90.98         64.56        23.31 o                         
   6  14   0        522.46        538.18        28.84 o                         
   7  14   0       1047.57       1022.03        41.07 o                         
   1  15   0         25.62         40.10        23.81 o                         
   2  15   0        705.18        758.46        33.36 o                         
   3  15   0       1172.28       1209.85        44.26 o                         
   4  15   0         27.53          0.00        23.61 o                         
   5  15   0        168.32        189.89        29.09 o                         
  -3 -15   1         33.18          5.65        28.91 o                         
  -7 -14   1         64.68         29.60        29.75 o                         
  -6 -14   1        797.99        725.14        33.59 o                         
  -5 -14   1        535.84        485.79        27.21 o                         
  -4 -14   1         22.29          0.00        19.58 o                         
  -3 -14   1        334.89        341.91        22.76 o                         
  -2 -14   1       1401.42       1559.56        46.93 o                         
  -1 -14   1        114.63        141.45        32.08 o                         
   0 -14   1        270.44        235.35        26.12 o                         
   1 -14   1        515.08        566.54        31.02 o                         
  -8 -13   1         71.78         48.88        22.65 o                         
  -7 -13   1       1225.59       1218.13        42.00 o                         
  -6 -13   1       1065.62       1078.75        39.43 o                         
  -5 -13   1         10.53          0.00        15.13 o                         
  -4 -13   1        875.42        950.77        31.84 o                         
  -3 -13   1       2081.86       2063.69        44.28 o                         
  -2 -13   1        479.67        530.33        30.12 o                         
  -1 -13   1        410.83        353.57        22.95 o                         
   0 -13   1        867.57        860.18        32.16 o                         
   1 -13   1        551.55        549.72        28.41 o                         
   2 -13   1          1.40          0.00        22.33 o                         
   3 -13   1        460.79        424.59        27.53 o                         
  -9 -12   1        353.72        351.68        22.83 o                         
  -8 -12   1       1732.13       1777.80        43.14 o                         
  -7 -12   1       1437.39       1499.08        42.21 o                         
  -6 -12   1         55.06         40.12        12.54 o                         
  -5 -12   1       1232.35       1226.86        29.39 o                         
  -4 -12   1       2403.93       2355.55        42.08 o                         
  -3 -12   1        737.34        699.54        22.29 o                         
  -2 -12   1        479.39        505.62        18.44 o                         
  -1 -12   1       1120.61       1093.44        33.19 o                         
   0 -12   1        342.86        333.81        17.98 o                         
   1 -12   1         13.59          0.00        15.43 o                         
   2 -12   1        688.56        638.24        25.13 o                         
   3 -12   1        741.39        732.03        33.28 o                         
   4 -12   1         34.23         46.21        19.38 o                         
 -10 -11   1        111.99         76.30        19.23 o                         
  -9 -11   1       1305.21       1319.38        36.66 o                         
  -8 -11   1        474.15        433.76        20.88 o                         
  -7 -11   1          0.37          0.00        12.20 o                         
  -6 -11   1       1501.44       1567.77        27.59 o                         
  -5 -11   1       2355.24       2336.32        39.59 o                         
  -4 -11   1        659.18        601.04        22.06 o                         
  -3 -11   1        435.88        415.61        20.69 o                         
  -2 -11   1       1838.89       1776.70        35.94 o                         
  -1 -11   1       1178.37       1180.39        32.05 o                         
   0 -11   1         67.91         31.78        15.50 o                         
   1 -11   1        436.44        415.40        17.03 o                         
   2 -11   1        759.34        736.49        22.83 o                         
   3 -11   1        105.77        125.82        17.32 o                         
   4 -11   1        141.23        130.43        15.93 o                         
   5 -11   1        714.45        722.34        27.12 o                         
 -10 -10   1        948.82        937.69        52.65 o                         
  -9 -10   1       1015.24       1047.16        28.59 o                         
  -8 -10   1         51.29         38.38        12.81 o                         
  -7 -10   1        438.19        450.11        16.52 o                         
  -6 -10   1       2570.91       2439.20        36.79 o                         
  -5 -10   1        854.45        774.11        20.04 o                         
  -4 -10   1        269.77        258.61        13.96 o                         
  -3 -10   1       2492.33       2433.92        41.61 o                         
  -2 -10   1       1489.23       1506.46        28.53 o                         
  -1 -10   1          7.80          0.00        10.26 o                         
   0 -10   1        746.41        791.91        26.45 o                         
   1 -10   1       2257.86       2277.82        39.68 o                         
   2 -10   1        479.58        521.53        17.98 o                         
   3 -10   1        188.45        182.52        13.69 o                         
   4 -10   1       1135.49       1213.11        25.64 o                         
   5 -10   1        400.44        387.31        16.76 o                         
   6 -10   1         10.94         26.93        19.90 o                         
 -11  -9   1       1169.75       1183.06        40.08 o                         
 -10  -9   1       1299.82       1258.83        33.79 o                         
  -9  -9   1        242.80        231.71        15.63 o                         
  -8  -9   1        813.93        832.27        24.51 o                         
  -7  -9   1       3304.87       3305.37        45.79 o                         
  -6  -9   1       1132.22       1057.05        23.21 o                         
  -5  -9   1        244.21        268.72        12.45 o                         
  -4  -9   1       1421.76       1451.02        25.49 o                         
  -3  -9   1       2445.97       2445.35        35.77 o                         
  -2  -9   1         22.66         11.97         8.07 o                         
  -1  -9   1       3067.50       3031.35        43.02 o                         
   0  -9   1       1625.80       1661.37        28.30 o                         
   1  -9   1        182.68        173.01        11.06 o                         
   2  -9   1        973.17        951.64        23.06 o                         
   3  -9   1       2524.36       2603.96        36.45 o                         
   4  -9   1       1196.45       1265.41        25.14 o                         
   5  -9   1          8.16          0.00        10.66 o                         
   6  -9   1        662.02        681.48        28.18 o                         
   7  -9   1        666.90        735.43        32.47 o                         
 -11  -8   1       1385.11       1346.81        52.87 o                         
 -10  -8   1         40.19         22.75        14.47 o                         
  -9  -8   1        398.64        409.57        18.74 o                         
  -8  -8   1       5247.87       5288.21        63.26 o                         
  -7  -8   1       1294.10       1295.69        24.05 o                         
  -6  -8   1       1373.27       1374.33        24.78 o                         
  -5  -8   1       2923.40       2984.55        36.84 o                         
  -4  -8   1       1996.52       1975.11        27.04 o                         
  -3  -8   1        320.17        274.00        12.44 o                         
  -2  -8   1       2975.40       2928.76        43.15 o                         
  -1  -8   1       5110.48       5084.28        64.09 o                         
   0  -8   1        162.72        156.19         8.92 o                         
   1  -8   1        451.66        456.93        14.17 o                         
   2  -8   1       2327.99       2324.78        34.03 o                         
   3  -8   1        227.73        241.98         9.68 o                         
   4  -8   1         45.03         34.87         7.93 o                         
   5  -8   1       1412.30       1412.79        28.21 o                         
   6  -8   1        946.94        997.87        26.36 o                         
   7  -8   1         15.33         21.10        17.81 o                         
   8  -8   1        489.14        444.36        26.11 o                         
 -11  -7   1         12.91          3.23        12.57 o                         
 -10  -7   1        813.51        783.41        28.77 o                         
  -9  -7   1       1988.34       1952.16        31.64 o                         
  -8  -7   1       3482.84       3523.05        41.91 o                         
  -7  -7   1       2814.08       2824.23        34.63 o                         
  -6  -7   1       5807.10       5762.63        65.07 o                         
  -5  -7   1       2448.41       2530.68        31.80 o                         
  -4  -7   1        283.07        296.77         9.36 o                         
  -3  -7   1        290.59        328.60        10.44 o                         
  -2  -7   1       3807.73       3717.83        45.18 o                         
  -1  -7   1        239.60        199.30         9.19 o                         
   0  -7   1       4045.97       4098.37        49.63 o                         
   1  -7   1       3940.18       3884.28        47.12 o                         
   2  -7   1       2911.76       2897.48        37.41 o                         
   3  -7   1          0.29          0.00         5.97 o                         
   4  -7   1        695.38        680.57        13.99 o                         
   5  -7   1       3155.50       3218.45        39.67 o                         
   6  -7   1         63.20         80.41        11.38 o                         
   7  -7   1        322.51        294.37        15.89 o                         
   8  -7   1        605.02        633.67        25.34 o                         
 -11  -6   1        484.82        462.87        20.36 o                         
 -10  -6   1       1834.66       1839.31        38.54 o                         
  -9  -6   1       1531.76       1578.96        27.50 o                         
  -8  -6   1          4.29          6.03         7.99 o                         
  -7  -6   1       6491.67       6517.17        72.08 o                         
  -6  -6   1       1865.69       1881.15        25.38 o                         
  -5  -6   1         56.42         58.44         5.57 o                         
  -4  -6   1       4899.45       5015.58        52.23 o                         
  -3  -6   1       6153.93       6479.48        74.45 o                         
  -2  -6   1       4767.77       4862.88        54.85 o                         
  -1  -6   1       1047.51       1104.57        17.64 o                         
   0  -6   1       6967.50       6680.51        73.99 o                         
   1  -6   1       1767.58       1748.07        21.37 o                         
   2  -6   1        106.74        125.87         6.37 o                         
   3  -6   1        942.60        929.56        15.63 o                         
   4  -6   1       1188.46       1139.72        16.79 o                         
   5  -6   1       1187.56       1299.78        20.86 o                         
   6  -6   1       2015.07       1897.74        28.76 o                         
   7  -6   1       1746.07       1672.58        25.20 o                         
   8  -6   1        398.31        423.91        17.78 o                         
   9  -6   1         55.52         51.67        16.52 o                         
 -11  -5   1        896.57        846.70        26.71 o                         
 -10  -5   1       1128.70       1104.72        25.68 o                         
  -9  -5   1         12.66          0.00         8.56 o                         
  -8  -5   1       2442.14       2420.30        35.25 o                         
  -7  -5   1       3286.89       3251.38        41.72 o                         
  -6  -5   1        173.08        180.94         7.21 o                         
  -5  -5   1        656.51        659.00        11.60 o                         
  -4  -5   1       7383.44       7637.64        81.23 o                         
  -3  -5   1       1518.19       1442.26        19.25 o                         
  -2  -5   1        552.17        570.22        10.44 o                         
  -1  -5   1       7770.83       7730.04        87.05 o                         
   0  -5   1       5941.59       6077.66        67.05 o                         
   1  -5   1         28.58         21.39         4.11 o                         
   2  -5   1       3551.60       3533.85        40.80 o                         
   3  -5   1       1439.85       1379.46        18.11 o                         
   4  -5   1        820.60        740.81        15.54 o                         
   5  -5   1        553.69        549.47        13.04 o                         
   6  -5   1       3495.68       3484.11        41.60 o                         
   7  -5   1        953.55        996.25        19.51 o                         
   8  -5   1         29.19          9.49        10.98 o                         
   9  -5   1        743.34        785.65        39.37 o                         
  10  -5   1        341.65        379.32        23.33 o                         
 -11  -4   1        921.02        909.91        27.91 o                         
 -10  -4   1          8.48          0.94         8.78 o                         
  -9  -4   1       1750.71       1679.68        26.57 o                         
  -8  -4   1       4413.52       4198.53        45.25 o                         
  -7  -4   1       1636.79       1570.67        25.11 o                         
  -6  -4   1        418.07        386.62        10.68 o                         
  -5  -4   1       6307.91       6243.62        63.98 o                         
  -4  -4   1       1351.32       1296.70        17.29 o                         
  -3  -4   1       5013.19       5492.36        56.98 o                         
  -2  -4   1       8353.75       8863.31       102.37 o                         
  -1  -4   1       5350.74       5350.98        58.71 o                         
   0  -4   1         52.68         43.40         3.87 o                         
   1  -4   1       5990.80       6010.94        61.80 o                         
   2  -4   1       4673.15       4763.29        55.54 o                         
   3  -4   1        134.34        127.04         7.30 o                         
   4  -4   1        830.01        909.35        17.83 o                         
   5  -4   1       3685.66       3622.37        40.61 o                         
   6  -4   1       1622.38       1630.73        22.83 o                         
   7  -4   1        105.57         79.72         8.54 o                         
   8  -4   1       1749.83       1762.79        29.88 o                         
   9  -4   1        630.33        651.98        26.00 o                         
  10  -4   1         17.06         21.43        16.28 o                         
 -11  -3   1          6.37          0.00        13.60 o                         
 -10  -3   1       1203.93       1193.32        26.33 o                         
  -9  -3   1       2987.61       2991.68        38.06 o                         
  -8  -3   1        588.98        590.16        17.13 o                         
  -7  -3   1        348.61        344.78         9.17 o                         
  -6  -3   1       2488.91       2457.20        42.29 o                         
  -5  -3   1       4671.25       4820.51        49.70 o                         
  -4  -3   1       1919.75       1974.01        20.54 o                         
  -3  -3   1      15374.42      15625.78       188.53 o                         
  -2  -3   1       7477.59       7588.53        90.82 o                         
  -1  -3   1       7687.49       7915.49        91.08 o                         
   0  -3   1       3191.05       3223.82        36.04 o                         
   1  -3   1      12720.90      12515.61       133.16 o                         
   2  -3   1         21.14         36.92         9.64 o                         
   3  -3   1       8282.18       8821.53        81.62 o                         
   4  -3   1       7016.56       6835.39        87.15 o                         
   5  -3   1       1884.57       1813.37        23.00 o                         
   6  -3   1         93.24         83.14         6.68 o                         
   7  -3   1       2503.37       2446.27        37.19 o                         
   8  -3   1       3321.98       3469.98        50.72 o                         
   9  -3   1         17.94         31.05        13.87 o                         
  10  -3   1        340.59        302.71        20.21 o                         
 -11  -2   1        656.83        679.31        31.97 o                         
 -10  -2   1        466.95        490.63        18.27 o                         
  -9  -2   1         60.44         54.81         9.20 o                         
  -8  -2   1       2070.10       2101.12        28.03 o                         
  -7  -2   1       5697.87       5676.59        61.38 o                         
  -6  -2   1       1470.03       1417.50        23.51 o                         
  -5  -2   1        720.79        652.78        14.81 o                         
  -4  -2   1       6146.25       6266.83        62.95 o                         
  -3  -2   1       7732.80       8127.89        74.95 o                         
  -2  -2   1         37.04         41.31         2.78 o                         
  -1  -2   1        816.98        885.06        13.00 o                         
   0  -2   1        846.40        846.51        11.24 o                         
   1  -2   1        324.05        369.42         5.77 o                         
   2  -2   1      18755.12      18522.62       167.42 o                         
   3  -2   1      12695.65      12261.34       117.65 o                         
   4  -2   1       6747.97       6666.46        67.20 o                         
   5  -2   1        183.03        238.40        10.00 o                         
   6  -2   1       1822.01       1728.16        25.28 o                         
   7  -2   1       1637.00       1674.64        23.47 o                         
   8  -2   1        333.04        334.42        14.64 o                         
   9  -2   1        665.04        584.85        26.04 o                         
  10  -2   1       1146.98       1202.41        49.26 o                         
  11  -2   1        367.56        401.08        30.56 o                         
 -11  -1   1        815.09        847.91        45.61 o                         
 -10  -1   1        451.74        453.15        19.06 o                         
  -9  -1   1         59.82         58.69         9.25 o                         
  -8  -1   1       1416.31       1360.40        25.04 o                         
  -7  -1   1       1546.97       1496.32        19.86 o                         
  -6  -1   1        235.67        249.70         7.12 o                         
  -5  -1   1       7633.93       7843.23        98.08 o                         
  -4  -1   1      12081.16      12427.22       121.17 o                         
  -3  -1   1       1821.45       1818.23        20.83 o                         
  -2  -1   1       3602.29       3924.14        51.26 o                         
  -1  -1   1      15749.47      15546.17       201.10 o                         
   1  -1   1        358.36        459.23         6.06 o                         
   2  -1   1      31867.80      30283.27       344.81 o                         
   3  -1   1      14626.66      14254.54       142.32 o                         
   4  -1   1         86.34        124.27         8.18 o                         
   5  -1   1       5953.00       6323.43        69.43 o                         
   6  -1   1       4734.83       4400.59        65.90 o                         
   7  -1   1        222.31        239.41        11.28 o                         
   8  -1   1        549.34        597.35        18.83 o                         
   9  -1   1       2440.32       2441.98        43.45 o                         
  10  -1   1        589.83        600.99        26.42 o                         
  11  -1   1         90.96        141.10        24.97 o                         
 -11   0   1        147.67        149.53        14.60 o                         
 -10   0   1         12.68         20.35        10.56 o                         
  -9   0   1       1200.89       1218.34        26.57 o                         
  -8   0   1        778.30        741.98        19.63 o                         
  -7   0   1        467.74        417.48        11.11 o                         
  -6   0   1       5165.31       4934.31        52.18 o                         
  -5   0   1       9382.76       9284.32        81.71 o                         
  -4   0   1       2369.11       2410.00        26.21 o                         
  -3   0   1       3002.26       2818.82        28.45 o                         
  -2   0   1       8017.76       8076.92        83.81 o                         
   2   0   1      18344.91      17562.76       200.26 o                         
   3   0   1        239.37        293.09         7.37 o                         
   4   0   1       5298.84       5488.19        65.39 o                         
   5   0   1      14876.25      14802.44       229.66 o                         
   6   0   1        926.90        975.92        21.79 o                         
   7   0   1        708.27        707.45        20.79 o                         
   8   0   1       1891.31       1928.12        32.86 o                         
   9   0   1       2221.22       2155.74        34.23 o                         
  10   0   1         89.92         69.61        15.47 o                         
  11   0   1        857.29        902.13        45.08 o                         
 -11   1   1        160.36        137.05        17.40 o                         
 -10   1   1       1670.87       1752.33        38.48 o                         
  -9   1   1       1879.15       1813.82        37.20 o                         
  -8   1   1          0.42          0.00         6.87 o                         
  -7   1   1       1880.28       1852.67        25.00 o                         
  -6   1   1       5191.89       5315.99        57.26 o                         
  -5   1   1        333.20        307.65         8.77 o                         
  -4   1   1       4887.92       4836.88        48.93 o                         
  -3   1   1       2842.09       2931.21        33.60 o                         
  -2   1   1        608.67        695.35        11.83 o                         
  -1   1   1        517.12        541.74         7.70 o                         
   2   1   1        268.15        203.96         5.02 o                         
   3   1   1       2117.05       2163.33        28.07 o                         
   4   1   1       6866.05       6853.44        79.54 o                         
   5   1   1       1153.41       1017.31        21.46 o                         
   6   1   1       1788.24       1968.10        25.46 o                         
   7   1   1       3848.73       3919.35        53.08 o                         
   8   1   1       1467.83       1568.54        29.57 o                         
   9   1   1         16.48         18.92        10.70 o                         
  10   1   1       1646.41       1648.74        32.83 o                         
  11   1   1        629.85        670.40        34.69 o                         
  12   1   1         93.34        164.48        29.42 o                         
 -11   2   1        380.98        381.41        24.02 o                         
 -10   2   1        894.42        871.90        29.25 o                         
  -9   2   1         38.88         62.20        14.03 o                         
  -8   2   1       1729.09       1757.00        33.37 o                         
  -7   2   1       1644.40       1556.78        24.35 o                         
  -6   2   1        728.72        741.99        12.94 o                         
  -5   2   1        143.24        132.54         5.05 o                         
  -4   2   1       7206.01       7157.58        65.89 o                         
  -3   2   1        511.06        472.76         7.30 o                         
  -2   2   1       9559.39       9744.13        93.17 o                         
  -1   2   1      12301.93      11905.85       140.03 o                         
   0   2   1      12687.20      12674.09       138.39 o                         
   1   2   1       1554.31       1621.22        18.24 o                         
   3   2   1      18092.26      18898.44       197.04 o                         
   4   2   1       1029.94        973.47        12.17 o                         
   5   2   1       2497.00       2636.98        32.20 o                         
   6   2   1       6042.03       6149.34        65.95 o                         
   7   2   1       4103.23       3989.97        46.99 o                         
   8   2   1          2.03          6.38         9.66 o                         
   9   2   1       3623.00       3540.28        67.62 o                         
  10   2   1       1952.76       1972.00        32.77 o                         
  11   2   1         24.27          0.00        17.81 o                         
  12   2   1        179.17        167.16        26.86 o                         
 -10   3   1         81.76         80.39        14.66 o                         
  -9   3   1       1628.41       1576.56        48.75 o                         
  -8   3   1       2000.86       2040.42        35.16 o                         
  -7   3   1        116.08        109.96         7.19 o                         
  -6   3   1        772.35        752.52        15.93 o                         
  -5   3   1       2997.82       2895.16        32.47 o                         
  -4   3   1       3334.93       3443.87        38.63 o                         
  -3   3   1        161.77        194.57         9.90 o                         
  -2   3   1       4742.40       4784.90        48.47 o                         
  -1   3   1       3479.20       3414.61        41.86 o                         
   0   3   1      11042.71      11351.49       152.88 o                         
   1   3   1       3389.32       3554.48        49.48 o                         
   2   3   1      12230.65      12629.61       134.22 o                         
   3   3   1       1687.49       1810.62        25.75 o                         
   4   3   1       2063.66       2139.55        22.09 o                         
   5   3   1       8683.35       8869.83        86.52 o                         
   6   3   1       6617.69       6700.38        63.19 o                         
   7   3   1        346.47        282.67         8.54 o                         
   8   3   1       2122.22       2163.76        29.21 o                         
   9   3   1       2423.98       2415.95        39.01 o                         
  10   3   1         26.96         41.26        14.43 o                         
  11   3   1        468.68        481.09        23.41 o                         
  12   3   1        987.62       1028.38        41.51 o                         
 -10   4   1        400.95        413.40        24.26 o                         
  -9   4   1        915.74        936.69        44.62 o                         
  -8   4   1        111.86        101.12         9.43 o                         
  -7   4   1        385.82        395.20        20.05 o                         
  -6   4   1       1635.25       1529.47        22.60 o                         
  -5   4   1       1264.63       1214.56        16.90 o                         
  -4   4   1       1401.51       1318.18        17.24 o                         
  -3   4   1      15346.08      15265.93       142.90 o                         
  -2   4   1      15148.01      15124.75       144.31 o                         
  -1   4   1        678.58        838.00        15.81 o                         
   0   4   1        169.05        132.05         5.14 o                         
   1   4   1      11306.46      11061.95       131.33 o                         
   2   4   1       8589.84       8846.86        92.35 o                         
   3   4   1       1108.36       1122.60        15.69 o                         
   4   4   1      10279.03      10698.76       103.28 o                         
   5   4   1       3049.45       3388.83        36.07 o                         
   6   4   1          0.06          0.00         4.53 o                         
   7   4   1       1935.33       2028.03        27.56 o                         
   8   4   1       4395.27       4364.15        51.10 o                         
   9   4   1        281.76        271.73        11.22 o                         
  10   4   1       1021.31       1008.90        32.71 o                         
  11   4   1       1380.32       1341.19        37.86 o                         
  12   4   1        460.02        450.33        22.84 o                         
  -9   5   1        147.93        163.74        22.09 o                         
  -8   5   1        251.24        268.47        13.45 o                         
  -7   5   1        784.09        842.28        21.99 o                         
  -6   5   1       1143.45       1118.14        18.77 o                         
  -5   5   1        656.38        619.56        16.35 o                         
  -4   5   1       6306.63       6224.02        64.80 o                         
  -3   5   1       9081.08       9105.08        88.99 o                         
  -2   5   1       1490.46       1547.56        20.29 o                         
  -1   5   1       1649.95       1612.31        19.84 o                         
   0   5   1       4885.95       4912.90        58.35 o                         
   1   5   1       1297.82       1428.76        19.16 o                         
   2   5   1        189.31        175.03        10.65 o                         
   3   5   1       8401.71       8728.28        91.97 o                         
   4   5   1      17140.68      17865.35       185.02 o                         
   5   5   1        375.87        420.79         9.60 o                         
   6   5   1       3213.33       3396.32        36.56 o                         
   7   5   1       4297.17       4056.17        53.92 o                         
   8   5   1       1826.04       1786.66        24.84 o                         
   9   5   1         19.94         15.04         6.66 o                         
  10   5   1       1250.75       1302.85        26.76 o                         
  11   5   1        732.04        688.36        31.59 o                         
  12   5   1        102.50        111.34        18.54 o                         
  -9   6   1        124.08        127.45        15.28 o                         
  -8   6   1        948.47        980.50        29.88 o                         
  -7   6   1        835.16        795.27        21.83 o                         
  -6   6   1        199.89        144.63        10.91 o                         
  -5   6   1       5528.02       5537.39        59.23 o                         
  -4   6   1       2190.02       2093.46        25.31 o                         
  -3   6   1         28.80         37.17         7.12 o                         
  -2   6   1       4303.39       4128.76        49.05 o                         
  -1   6   1       7012.56       7300.14        80.26 o                         
   0   6   1       4235.33       4422.72        53.64 o                         
   1   6   1       2303.01       2230.75        28.30 o                         
   2   6   1      12772.72      12754.64       133.03 o                         
   3   6   1       6492.38       6755.55        74.73 o                         
   4   6   1       1838.12       2017.14        26.60 o                         
   5   6   1       1893.56       1916.88        23.91 o                         
   6   6   1       2162.15       2244.96        26.81 o                         
   7   6   1        874.35        808.98        16.21 o                         
   8   6   1       1059.63       1015.84        22.79 o                         
   9   6   1       1823.32       1848.85        29.59 o                         
  10   6   1       1104.10       1027.26        24.07 o                         
  11   6   1          3.16          6.71        12.03 o                         
  12   6   1        769.21        743.87        47.73 o                         
  -8   7   1        310.48        287.41        16.74 o                         
  -7   7   1          5.32          8.70        10.54 o                         
  -6   7   1       1159.12       1270.13        24.11 o                         
  -5   7   1       4971.95       5011.02        55.98 o                         
  -4   7   1          4.42          0.00         6.19 o                         
  -3   7   1        591.45        603.33        13.20 o                         
  -2   7   1       2733.76       2763.49        34.31 o                         
  -1   7   1        554.01        529.65        12.25 o                         
   0   7   1         28.18         53.76         6.20 o                         
   1   7   1       3216.62       3190.23        39.24 o                         
   2   7   1       3907.04       3857.68        44.91 o                         
   3   7   1        460.03        489.28        11.76 o                         
   4   7   1       2294.99       2251.09        27.90 o                         
   5   7   1       3526.53       3602.77        42.02 o                         
   6   7   1        201.80        218.13         8.81 o                         
   7   7   1        402.93        369.89        13.42 o                         
   8   7   1       3567.05       3488.82        41.90 o                         
   9   7   1       1502.03       1583.07        26.54 o                         
  10   7   1         52.37         36.70        10.31 o                         
  11   7   1       1068.03       1069.83        33.21 o                         
  12   7   1        819.71        815.41        33.44 o                         
  -8   8   1          2.40          0.00        14.12 o                         
  -7   8   1        674.36        685.26        23.69 o                         
  -6   8   1       2029.07       2140.29        38.39 o                         
  -5   8   1        846.76        838.70        21.27 o                         
  -4   8   1       1016.87       1071.23        25.22 o                         
  -3   8   1       1054.53       1118.44        18.78 o                         
  -2   8   1       1250.00       1240.37        20.43 o                         
  -1   8   1        939.08        931.96        17.67 o                         
   0   8   1       3284.16       3316.83        40.45 o                         
   1   8   1       4649.04       4534.34        59.08 o                         
   2   8   1        545.23        562.35        14.85 o                         
   3   8   1       1428.86       1421.21        22.51 o                         
   4   8   1       3418.95       3367.09        42.96 o                         
   5   8   1       1584.05       1616.69        25.11 o                         
   6   8   1         31.41         16.75         6.86 o                         
   7   8   1       1882.79       1838.15        27.46 o                         
   8   8   1       1056.02       1027.26        18.98 o                         
   9   8   1        232.37        246.62        12.88 o                         
  10   8   1        865.34        896.43        26.17 o                         
  11   8   1       1307.18       1313.74        30.54 o                         
  -7   9   1        980.10       1057.35        32.68 o                         
  -6   9   1        353.29        338.75        18.47 o                         
  -5   9   1        181.43        219.39        13.05 o                         
  -4   9   1       2118.40       2079.47        30.08 o                         
  -3   9   1       2062.95       1988.80        27.87 o                         
  -2   9   1         21.56         88.84        10.60 o                         
  -1   9   1       4360.81       4413.34        52.99 o                         
   0   9   1       2622.04       2619.20        33.24 o                         
   1   9   1        739.92        699.02        16.91 o                         
   2   9   1       1855.02       1904.84        29.65 o                         
   3   9   1       4205.37       4260.98        53.00 o                         
   4   9   1        374.54        381.82        12.65 o                         
   5   9   1        709.07        679.92        18.36 o                         
   6   9   1       2104.71       2162.41        30.39 o                         
   7   9   1       2688.37       2690.22        35.86 o                         
   8   9   1          2.38          0.00         8.42 o                         
   9   9   1       1729.68       1796.22        27.83 o                         
  10   9   1       1775.64       1753.23        37.27 o                         
  11   9   1         51.42         41.15        15.37 o                         
  -6  10   1        314.72        393.69        18.34 o                         
  -5  10   1        869.94        917.69        25.01 o                         
  -4  10   1        870.69        876.97        21.57 o                         
  -3  10   1          4.73          7.74         9.36 o                         
  -2  10   1       3032.05       3151.22        41.85 o                         
  -1  10   1       3067.05       3065.93        43.27 o                         
   0  10   1        240.51        247.63        11.13 o                         
   1  10   1        806.61        793.81        18.39 o                         
   2  10   1       1775.27       1695.29        27.32 o                         
   3  10   1        812.69        843.20        19.73 o                         
   4  10   1        774.88        689.10        18.99 o                         
   5  10   1       2709.51       2760.62        40.21 o                         
   6  10   1       2109.20       2104.61        31.97 o                         
   7  10   1         15.68          0.00        10.48 o                         
   8  10   1        763.60        754.77        21.41 o                         
   9  10   1       1205.93       1185.49        25.29 o                         
  10  10   1        337.89        357.00        18.47 o                         
  11  10   1        418.25        391.70        23.65 o                         
  -5  11   1        256.94        229.86        16.42 o                         
  -4  11   1          0.70          0.00        12.01 o                         
  -3  11   1        988.21       1089.99        24.99 o                         
  -2  11   1       1941.19       1853.58        29.94 o                         
  -1  11   1         90.71         76.60        11.59 o                         
   0  11   1       1156.99       1127.45        26.54 o                         
   1  11   1       2592.42       2582.04        40.77 o                         
   2  11   1        736.26        747.02        20.84 o                         
   3  11   1         10.83          0.00         9.66 o                         
   4  11   1       2000.36       1984.48        33.45 o                         
   5  11   1       1912.38       1837.89        33.54 o                         
   6  11   1         68.90         61.71        11.67 o                         
   7  11   1       1572.85       1650.38        31.73 o                         
   8  11   1       1364.77       1334.58        30.16 o                         
   9  11   1        194.42        187.66        14.17 o                         
  10  11   1        434.37        386.72        17.38 o                         
  -4  12   1        401.93        431.31        19.46 o                         
  -3  12   1        706.95        791.55        25.04 o                         
  -2  12   1        328.71        299.11        17.47 o                         
  -1  12   1        456.35        517.15        16.84 o                         
   0  12   1       1528.67       1635.45        35.18 o                         
   1  12   1        917.18        940.14        25.46 o                         
   2  12   1        195.79        198.24        17.87 o                         
   3  12   1       1108.95       1109.70        29.11 o                         
   4  12   1       1555.32       1585.64        33.53 o                         
   5  12   1         17.11          0.00        12.63 o                         
   6  12   1       1448.37       1469.65        30.45 o                         
   7  12   1       2135.88       2161.84        37.11 o                         
   8  12   1        345.86        322.04        19.48 o                         
   9  12   1        236.50        211.82        18.32 o                         
  10  12   1       1116.66       1040.29        33.63 o                         
  -3  13   1        143.46        134.19        17.82 o                         
  -2  13   1         32.47         57.57        18.64 o                         
  -1  13   1        762.25        750.79        29.38 o                         
   0  13   1        323.50        292.53        18.86 o                         
   1  13   1         13.62          1.12        14.23 o                         
   2  13   1       1678.74       1698.59        33.23 o                         
   3  13   1       1070.10       1051.47        27.10 o                         
   4  13   1        221.16        203.97        15.42 o                         
   5  13   1        738.76        716.63        30.95 o                         
   6  13   1       1410.89       1352.99        42.71 o                         
   7  13   1        142.83        151.34        17.96 o                         
   8  13   1        588.02        566.23        27.39 o                         
   9  13   1       1023.74        986.54        33.23 o                         
  -2  14   1        723.10        773.66        41.44 o                         
  -1  14   1        565.05        487.24        25.21 o                         
   0  14   1          1.46          0.00        20.19 o                         
   1  14   1        373.40        389.22        21.54 o                         
   2  14   1       1257.98       1283.32        39.99 o                         
   3  14   1         33.52         17.14        19.33 o                         
   4  14   1        208.38        222.52        21.77 o                         
   5  14   1       1524.22       1510.86        42.72 o                         
   6  14   1        455.20        463.77        23.22 o                         
   7  14   1        103.74         85.30        20.24 o                         
   8  14   1       1341.61       1469.78        41.62 o                         
   0  15   1        338.24        371.46        32.08 o                         
   1  15   1        637.05        668.18        31.79 o                         
   2  15   1         85.17         77.02        19.75 o                         
   3  15   1        506.18        539.75        35.76 o                         
   4  15   1        760.51        659.51        40.93 o                         
   5  15   1        416.60        383.97        26.86 o                         
   6  15   1        118.23         93.94        21.92 o                         
  -6 -14   2          0.25          0.00        23.99 o                         
  -5 -14   2        517.22        452.73        29.16 o                         
  -4 -14   2        349.83        338.08        25.87 o                         
  -3 -14   2        243.12        249.17        26.26 o                         
  -2 -14   2        524.71        532.50        31.39 o                         
  -1 -14   2       1014.49       1097.32        43.32 o                         
   0 -14   2        228.96        265.18        27.60 o                         
  -7 -13   2          1.44          0.00        20.93 o                         
  -6 -13   2        792.31        750.16        38.10 o                         
  -5 -13   2        674.91        656.49        31.29 o                         
  -4 -13   2         99.28         64.51        18.93 o                         
  -3 -13   2        106.81        105.75        19.31 o                         
  -2 -13   2       2144.86       2159.61        49.99 o                         
  -1 -13   2        555.33        620.89        27.83 o                         
   0 -13   2         21.42          0.00        20.09 o                         
   1 -13   2        577.07        525.94        25.53 o                         
   2 -13   2        397.21        366.10        28.57 o                         
  -8 -12   2          0.52          0.00        19.43 o                         
  -7 -12   2       1015.83        975.19        36.31 o                         
  -6 -12   2       1603.65       1564.03        37.22 o                         
  -5 -12   2        159.51        154.65        25.17 o                         
  -4 -12   2        542.53        518.23        20.42 o                         
  -3 -12   2       1911.14       1855.54        37.44 o                         
  -2 -12   2       1429.74       1457.24        36.89 o                         
  -1 -12   2         47.58         32.48        15.40 o                         
   0 -12   2        724.57        690.28        32.30 o                         
   1 -12   2        814.95        895.80        34.56 o                         
   2 -12   2          7.14          0.00        18.63 o                         
   3 -12   2        268.05        232.42        23.20 o                         
   4 -12   2        554.52        578.13        29.92 o                         
  -9 -11   2         22.76          0.00        18.92 o                         
  -8 -11   2        816.73        813.75        30.47 o                         
  -7 -11   2        824.71        788.79        31.97 o                         
  -6 -11   2        111.99        103.91        12.99 o                         
  -5 -11   2        652.93        657.49        24.33 o                         
  -4 -11   2       2031.47       1937.87        37.57 o                         
  -3 -11   2       1597.22       1616.01        33.57 o                         
  -2 -11   2         23.74          9.24        11.68 o                         
  -1 -11   2       1243.09       1243.11        33.91 o                         
   0 -11   2       1921.85       1898.74        39.87 o                         
   1 -11   2        131.76        128.06        15.08 o                         
   2 -11   2        271.84        249.27        17.60 o                         
   3 -11   2        610.82        616.46        27.96 o                         
   4 -11   2        223.54        260.89        20.66 o                         
   5 -11   2         18.95         28.64        19.48 o                         
 -10 -10   2         12.44          0.00        21.25 o                         
  -9 -10   2       1035.87       1007.44        33.00 o                         
  -8 -10   2        999.21        952.30        30.45 o                         
  -7 -10   2        360.52        359.40        16.93 o                         
  -6 -10   2        811.08        832.45        25.38 o                         
  -5 -10   2       2689.07       2699.21        43.34 o                         
  -4 -10   2       1256.10       1240.46        28.68 o                         
  -3 -10   2         32.11         29.74        10.93 o                         
  -2 -10   2       1431.73       1403.94        27.75 o                         
  -1 -10   2       1222.15       1262.23        28.53 o                         
   0 -10   2        410.05        400.39        18.25 o                         
   1 -10   2       1724.49       1768.33        34.45 o                         
   2 -10   2       1747.36       1697.54        33.98 o                         
   3 -10   2        595.61        657.03        24.45 o                         
   4 -10   2        225.56        200.62        14.85 o                         
   5 -10   2        437.90        507.87        30.59 o                         
   6 -10   2        714.63        904.73        37.57 o                         
 -10  -9   2        500.26        504.31        28.20 o                         
  -9  -9   2       1306.16       1243.13        28.94 o                         
  -8  -9   2        109.02        105.23        13.13 o                         
  -7  -9   2        370.75        382.49        18.44 o                         
  -6  -9   2       4239.34       4251.04        55.68 o                         
  -5  -9   2       1868.75       1824.89        29.02 o                         
  -4  -9   2          7.99          0.00         8.06 o                         
  -3  -9   2       3966.95       3960.72        50.40 o                         
  -2  -9   2       2814.95       2867.78        40.45 o                         
  -1  -9   2        288.10        289.12        12.71 o                         
   0  -9   2        337.89        339.98        13.19 o                         
   1  -9   2       2972.30       2909.55        42.93 o                         
   2  -9   2        590.56        627.84        22.77 o                         
   3  -9   2         71.46         62.85        11.93 o                         
   4  -9   2       1986.32       2080.53        34.52 o                         
   5  -9   2        214.28        228.62        13.40 o                         
   6  -9   2         34.93         41.63        16.91 o                         
   7  -9   2        311.75        310.14        20.32 o                         
 -11  -8   2        872.96        889.15        32.54 o                         
 -10  -8   2       1514.90       1510.75        34.83 o                         
  -9  -8   2        506.87        480.22        16.87 o                         
  -8  -8   2        442.80        404.90        15.28 o                         
  -7  -8   2       4552.34       4683.68        60.28 o                         
  -6  -8   2       3120.90       3157.68        42.05 o                         
  -5  -8   2         50.37         58.17         7.72 o                         
  -4  -8   2       1376.89       1420.60        22.54 o                         
  -3  -8   2       3002.47       3010.59        39.82 o                         
  -2  -8   2        312.06        282.58         9.57 o                         
  -1  -8   2       1742.78       1728.71        26.18 o                         
   0  -8   2       2981.80       3069.58        40.60 o                         
   1  -8   2       1788.82       1761.67        27.25 o                         
   2  -8   2         82.57         72.65         7.64 o                         
   3  -8   2       1725.76       1658.40        26.56 o                         
   4  -8   2       1950.72       1998.10        30.59 o                         
   5  -8   2          9.26          0.00         9.45 o                         
   6  -8   2         87.52         83.42        15.31 o                         
   7  -8   2        836.46        853.22        29.84 o                         
   8  -8   2        190.37        240.51        22.57 o                         
 -11  -7   2       1509.61       1443.72        34.88 o                         
 -10  -7   2        419.07        428.44        18.49 o                         
  -9  -7   2         74.12         53.50        11.78 o                         
  -8  -7   2       4009.09       3889.22        47.69 o                         
  -7  -7   2       4491.32       4522.32        52.30 o                         
  -6  -7   2          4.49          5.18         8.04 o                         
  -5  -7   2       4366.83       4400.14        51.91 o                         
  -4  -7   2       5372.55       5420.95        62.71 o                         
  -3  -7   2       2169.54       2098.74        27.67 o                         
  -2  -7   2       1042.34       1104.59        18.99 o                         
  -1  -7   2       5661.06       5593.68        66.38 o                         
   0  -7   2       3831.29       3696.69        47.69 o                         
   1  -7   2        198.43        181.49         8.24 o                         
   2  -7   2       3508.80       3445.50        40.04 o                         
   3  -7   2       2100.90       2084.12        28.70 o                         
   4  -7   2         13.49          0.00         7.46 o                         
   5  -7   2       1087.09       1028.29        21.89 o                         
   6  -7   2        703.84        681.91        20.41 o                         
   7  -7   2        386.92        397.81        20.77 o                         
   8  -7   2         64.69         60.73        13.44 o                         
 -11  -6   2        175.22        138.53        15.54 o                         
 -10  -6   2        349.62        346.59        14.96 o                         
  -9  -6   2       1745.69       1686.96        28.01 o                         
  -8  -6   2       3659.68       3592.51        47.06 o                         
  -7  -6   2         11.26          1.26         6.58 o                         
  -6  -6   2       2960.98       3047.06        37.82 o                         
  -5  -6   2       5754.64       5776.74        70.93 o                         
  -4  -6   2       2523.57       2561.76        32.06 o                         
  -3  -6   2        356.91        403.25        10.34 o                         
  -2  -6   2       6414.75       6356.20        75.81 o                         
  -1  -6   2       3388.18       3391.21        40.06 o                         
   0  -6   2          2.04          0.00         5.40 o                         
   1  -6   2       3800.16       3862.74        45.11 o                         
   2  -6   2       3863.01       3729.87        42.91 o                         
   3  -6   2         52.55         43.99         6.25 o                         
   4  -6   2        700.21        743.23        15.34 o                         
   5  -6   2       2272.43       2303.73        31.33 o                         
   6  -6   2        182.79        223.50        11.32 o                         
   7  -6   2         83.96         59.83         9.68 o                         
   8  -6   2        765.28        789.28        27.03 o                         
   9  -6   2        430.99        486.78        22.05 o                         
 -11  -5   2         62.88         50.22        12.99 o                         
 -10  -5   2       1589.95       1550.11        29.62 o                         
  -9  -5   2       1826.04       1751.75        30.46 o                         
  -8  -5   2        114.52         97.93         9.28 o                         
  -7  -5   2       1437.14       1395.05        24.30 o                         
  -6  -5   2       2732.23       2784.66        33.50 o                         
  -5  -5   2       2149.10       2235.29        28.07 o                         
  -4  -5   2       1543.33       1601.91        22.39 o                         
  -3  -5   2       5907.01       6070.62        67.43 o                         
  -2  -5   2       2534.91       2552.82        31.86 o                         
  -1  -5   2         12.06         12.27         4.31 o                         
   0  -5   2       7731.37       7494.79        88.06 o                         
   1  -5   2       9548.49       9336.43       101.86 o                         
   2  -5   2         20.20         14.22         4.33 o                         
   3  -5   2       1978.53       2012.49        25.80 o                         
   4  -5   2        836.08        818.53        14.37 o                         
   5  -5   2        633.92        649.00        16.22 o                         
   6  -5   2         31.96         27.62         8.42 o                         
   7  -5   2        839.11        891.81        20.59 o                         
   8  -5   2        610.99        638.92        21.63 o                         
   9  -5   2          5.21          1.43        11.44 o                         
 -11  -4   2        973.35        933.11        22.67 o                         
 -10  -4   2       1773.82       1682.23        30.57 o                         
  -9  -4   2        275.91        298.22        11.52 o                         
  -8  -4   2       1285.10       1187.09        20.72 o                         
  -7  -4   2       2230.69       2196.68        27.34 o                         
  -6  -4   2       1921.68       1873.44        24.33 o                         
  -5  -4   2          7.99         16.52         4.52 o                         
  -4  -4   2       8080.55       8510.08        93.08 o                         
  -3  -4   2       5911.97       6145.21        65.65 o                         
  -2  -4   2        833.12        816.69        14.24 o                         
  -1  -4   2       1274.68       1338.23        18.35 o                         
   0  -4   2       6342.12       6212.11        68.29 o                         
   1  -4   2       1133.77       1096.05        14.70 o                         
   2  -4   2       9465.88       9696.79       102.07 o                         
   3  -4   2       8300.78       8408.11        82.38 o                         
   4  -4   2        495.73        507.82         9.97 o                         
   5  -4   2        840.59        809.70        15.52 o                         
   6  -4   2       2990.17       2951.73        35.44 o                         
   7  -4   2       2094.50       2105.01        29.91 o                         
   8  -4   2        100.72        144.68        10.39 o                         
   9  -4   2        667.52        692.09        27.80 o                         
  10  -4   2        692.83        699.69        31.35 o                         
 -11  -3   2       1398.27       1363.94        43.66 o                         
 -10  -3   2          1.39          8.25         9.00 o                         
  -9  -3   2       1591.51       1597.18        25.39 o                         
  -8  -3   2       3225.10       3279.68        40.65 o                         
  -7  -3   2       1181.90       1231.08        20.63 o                         
  -6  -3   2         24.76         22.55         4.82 o                         
  -5  -3   2       6112.24       6220.62        65.25 o                         
  -4  -3   2       3633.84       3714.26        39.00 o                         
  -3  -3   2        377.70        428.33         9.28 o                         
  -2  -3   2       5929.74       6083.28        71.26 o                         
  -1  -3   2       7389.34       7497.25        78.57 o                         
   0  -3   2       3027.35       2832.24        31.34 o                         
   1  -3   2       2804.85       2646.58        30.57 o                         
   2  -3   2      11317.69      11457.89       123.09 o                         
   3  -3   2       1405.30       1373.10        17.83 o                         
   4  -3   2        540.03        591.41        12.38 o                         
   5  -3   2       4810.33       4680.10        51.84 o                         
   6  -3   2       2370.78       2366.53        27.15 o                         
   7  -3   2        198.05        238.22         9.08 o                         
   8  -3   2       1800.03       1796.53        31.33 o                         
   9  -3   2       1380.11       1391.18        41.60 o                         
  10  -3   2        251.83        275.06        19.57 o                         
 -11  -2   2         75.46         82.72        15.38 o                         
 -10  -2   2        963.46        927.52        27.26 o                         
  -9  -2   2       2692.43       2613.70        37.37 o                         
  -8  -2   2       1254.13       1221.28        20.77 o                         
  -7  -2   2         79.21         76.40         5.91 o                         
  -6  -2   2       3219.85       3119.05        41.68 o                         
  -5  -2   2       3675.13       3633.81        40.14 o                         
  -4  -2   2         22.89         31.69         3.36 o                         
  -3  -2   2       9160.94       9247.29        93.57 o                         
  -2  -2   2      19861.49      19606.31       201.38 o                         
  -1  -2   2       5148.17       5133.75        59.80 o                         
   0  -2   2        624.22        651.29        10.08 o                         
   1  -2   2      19201.03      18563.32       185.31 o                         
   2  -2   2      12187.54      11964.95       128.05 o                         
   3  -2   2        318.87        470.77        15.26 o                         
   4  -2   2      10794.67      10590.31       108.01 o                         
   5  -2   2       1339.53       1400.84        16.77 o                         
   6  -2   2         22.75         34.16         4.89 o                         
   7  -2   2       1995.66       1922.92        26.45 o                         
   8  -2   2       3654.69       3662.81        46.97 o                         
   9  -2   2        474.31        528.76        25.10 o                         
  10  -2   2         64.04         41.11        11.33 o                         
  11  -2   2        611.89        609.53        37.99 o                         
 -11  -1   2        495.14        488.54        24.92 o                         
 -10  -1   2        868.99        858.13        28.58 o                         
  -9  -1   2        248.40        265.47        12.80 o                         
  -8  -1   2         46.08         47.05         6.61 o                         
  -7  -1   2       3967.19       3927.10        43.78 o                         
  -6  -1   2       5777.41       5907.30        73.28 o                         
  -5  -1   2          2.16          0.00         3.79 o                         
  -4  -1   2       1211.71       1214.65        20.93 o                         
  -3  -1   2       5640.52       5486.59        51.41 o                         
  -2  -1   2       3553.29       3457.27        38.21 o                         
  -1  -1   2       1351.97       1284.09        16.45 o                         
   0  -1   2       6360.43       6586.67        72.93 o                         
   1  -1   2      11815.13      11334.55       124.23 o                         
   2  -1   2       1308.55       1198.26        14.22 o                         
   3  -1   2      15479.06      15087.91       143.83 o                         
   4  -1   2      18059.33      17601.78       152.03 o                         
   5  -1   2       1377.89       1620.77        23.26 o                         
   6  -1   2       2310.64       2213.32        33.61 o                         
   7  -1   2       2693.86       2685.07        32.07 o                         
   8  -1   2        562.67        596.89        20.57 o                         
   9  -1   2         38.59         34.75        12.20 o                         
  10  -1   2        938.08        957.25        33.14 o                         
  11  -1   2        696.82        739.20        41.64 o                         
 -11   0   2       1066.81       1053.26        34.39 o                         
 -10   0   2        770.18        783.93        28.14 o                         
  -9   0   2        100.49         81.16        13.10 o                         
  -8   0   2       1275.31       1232.47        27.93 o                         
  -7   0   2       2905.99       2819.49        31.96 o                         
  -6   0   2        527.83        522.73        11.77 o                         
  -5   0   2       5105.29       5326.54        59.80 o                         
  -4   0   2       8869.00       8952.54        81.60 o                         
  -3   0   2       2009.09       2023.87        21.34 o                         
  -2   0   2       7870.06       8299.27        91.72 o                         
  -1   0   2        954.08        967.75        11.95 o                         
   0   0   2      10902.76      11244.36       416.37 o                         
   1   0   2       2949.62       3020.85        31.75 o                         
   2   0   2       3726.39       3885.97        43.48 o                         
   3   0   2       8524.79       8358.75        73.76 o                         
   4   0   2        230.41        236.38         8.08 o                         
   5   0   2       2225.50       2606.40        30.05 o                         
   6   0   2       3848.68       3936.05        73.12 o                         
   7   0   2        873.14        830.97        22.17 o                         
   8   0   2        146.43        132.85        10.41 o                         
   9   0   2       1242.40       1277.59        34.01 o                         
  10   0   2       1147.66       1204.93        36.42 o                         
  11   0   2         18.00         58.38        22.42 o                         
 -11   1   2        395.04        357.46        34.89 o                         
 -10   1   2         84.50         74.91        13.07 o                         
  -9   1   2        923.51        954.70        25.90 o                         
  -8   1   2        629.85        621.58        19.32 o                         
  -7   1   2         48.92         43.08         5.66 o                         
  -6   1   2       2107.93       2094.61        28.32 o                         
  -5   1   2       3985.52       4064.17        39.77 o                         
  -4   1   2       1853.04       1752.64        21.02 o                         
  -3   1   2          9.40         16.57         2.98 o                         
  -2   1   2       1811.51       1808.86        18.53 o                         
  -1   1   2       8489.41       8284.87        83.12 o                         
   0   1   2        204.09        199.56         9.47 o                         
   1   1   2      13546.94      12987.70       245.87 o                         
   2   1   2       8071.38       7720.96        96.04 o                         
   3   1   2       2353.01       2279.76        25.60 o                         
   4   1   2       8862.76       9187.22       103.47 o                         
   5   1   2      11428.15      11516.51       175.59 o                         
   6   1   2       4882.94       4595.28        51.60 o                         
   7   1   2         14.83         77.58         9.69 o                         
   8   1   2       1384.40       1461.79        25.05 o                         
   9   1   2       2204.85       2230.82        36.05 o                         
  10   1   2        113.03        104.87        14.34 o                         
  11   1   2        909.33        837.46        39.40 o                         
  12   1   2        901.75        941.62        50.65 o                         
 -10   2   2       1381.66       1431.40        38.22 o                         
  -9   2   2       1658.92       1746.96        32.47 o                         
  -8   2   2          2.34          4.93         8.71 o                         
  -7   2   2       1133.21       1110.02        18.93 o                         
  -6   2   2       3939.09       4003.33        41.97 o                         
  -5   2   2       2054.65       2057.72        26.94 o                         
  -4   2   2        651.52        705.77        11.11 o                         
  -3   2   2       2055.20       2060.15        23.04 o                         
  -2   2   2        123.82        158.96         4.65 o                         
  -1   2   2        205.28        279.47         5.61 o                         
   0   2   2       2971.76       2898.37        31.83 o                         
   1   2   2      10222.29      10226.94       120.44 o                         
   2   2   2       1093.16       1108.94        14.07 o                         
   3   2   2       5922.11       6198.86        62.78 o                         
   4   2   2      10554.12      10763.90       104.36 o                         
   5   2   2       3046.99       2890.72        27.28 o                         
   6   2   2         37.18         65.63         6.75 o                         
   7   2   2       4297.22       4586.26        63.69 o                         
   8   2   2       4621.12       4511.22        52.61 o                         
   9   2   2        365.11        401.00        16.83 o                         
  10   2   2        914.03        935.57        26.61 o                         
  11   2   2       1595.32       1726.65        46.25 o                         
  12   2   2        636.43        737.62        48.28 o                         
 -10   3   2       1331.95       1358.38        39.53 o                         
  -9   3   2        146.63        132.17        13.16 o                         
  -8   3   2       1163.02       1120.21        22.34 o                         
  -7   3   2       2229.50       2191.23        30.06 o                         
  -6   3   2        398.53        376.24        11.58 o                         
  -5   3   2         22.55         24.67         4.59 o                         
  -4   3   2       4139.26       4107.98        43.48 o                         
  -3   3   2       8626.27       8692.66       114.50 o                         
  -2   3   2       1154.36       1156.33        14.87 o                         
  -1   3   2      27995.27      27605.43       300.94 o                         
   0   3   2      32069.13      32077.25       349.25 o                         
   1   3   2       2463.54       2702.34        34.90 o                         
   2   3   2        165.86        150.11         4.89 o                         
   3   3   2      23198.87      24115.17       222.75 o                         
   4   3   2       2524.19       2692.35        32.27 o                         
   5   3   2       1596.27       1663.53        31.23 o                         
   6   3   2       5926.55       6134.47        80.60 o                         
   7   3   2       3516.54       3548.03        41.09 o                         
   8   3   2        222.33        204.52        10.14 o                         
   9   3   2       2735.75       2742.16        57.15 o                         
  10   3   2       2761.21       2646.71        52.10 o                         
  11   3   2        774.12        732.12        24.13 o                         
  12   3   2          4.82          0.00        13.23 o                         
 -10   4   2         14.06         12.97        19.94 o                         
  -9   4   2        786.55        887.62        32.49 o                         
  -8   4   2       1840.38       1861.35        33.61 o                         
  -7   4   2        687.48        690.47        19.24 o                         
  -6   4   2        942.12        912.53        16.61 o                         
  -5   4   2       1563.41       1513.81        23.08 o                         
  -4   4   2       2040.44       2008.24        33.94 o                         
  -3   4   2         79.68        114.02         5.47 o                         
  -2   4   2       1276.44       1239.19        15.73 o                         
  -1   4   2      12536.32      12701.08       145.05 o                         
   0   4   2        867.59        877.73        12.72 o                         
   1   4   2       1003.16        936.73        13.73 o                         
   2   4   2       7464.76       7722.87        80.74 o                         
   3   4   2      11090.43      11507.67       116.14 o                         
   4   4   2          9.44          0.04         3.83 o                         
   5   4   2       2501.51       2438.72        27.47 o                         
   6   4   2       8524.20       8271.52        86.54 o                         
   7   4   2        645.56        562.32        11.30 o                         
   8   4   2        502.83        534.90        13.33 o                         
   9   4   2       2210.40       2160.27        32.29 o                         
  10   4   2        565.27        539.74        23.09 o                         
  11   4   2          3.21          0.00        11.70 o                         
  12   4   2       1147.72       1118.58        35.54 o                         
  -9   5   2       1459.67       1579.52        86.38 o                         
  -8   5   2        939.32        939.91        26.39 o                         
  -7   5   2          0.83          0.00         7.87 o                         
  -6   5   2       1991.01       1917.41        29.35 o                         
  -5   5   2        946.78        974.59        16.35 o                         
  -4   5   2          9.77          0.00         5.74 o                         
  -3   5   2       5252.38       5108.98        49.35 o                         
  -2   5   2       7869.30       7950.56        81.87 o                         
  -1   5   2        206.61        472.02        40.43 o                         
   0   5   2       7436.68       7657.27        96.20 o                         
   1   5   2      12771.12      13018.85       154.55 o                         
   2   5   2       9867.08      10017.73       111.58 o                         
   3   5   2       1158.04       1272.91        17.89 o                         
   4   5   2       4535.02       4904.69        68.98 o                         
   5   5   2       6531.52       6690.76        67.01 o                         
   6   5   2       1394.92       1404.33        19.53 o                         
   7   5   2       1838.65       1872.92        26.23 o                         
   8   5   2       1241.30       1223.50        18.66 o                         
   9   5   2       1074.52       1004.73        20.84 o                         
  10   5   2          8.00          0.00         8.87 o                         
  11   5   2        530.54        519.79        44.99 o                         
  12   5   2       1067.11       1063.11        40.75 o                         
  -9   6   2        342.03        323.05        22.62 o                         
  -8   6   2         33.69         50.67        12.63 o                         
  -7   6   2        902.55        870.28        22.53 o                         
  -6   6   2       1719.03       1762.19        27.38 o                         
  -5   6   2        115.46         98.78         8.39 o                         
  -4   6   2       1802.79       1832.01        22.60 o                         
  -3   6   2       9339.89       9154.95        90.09 o                         
  -2   6   2       5844.57       5760.03        60.72 o                         
  -1   6   2        251.91        289.96         8.84 o                         
   0   6   2       6721.08       6898.91        75.72 o                         
   1   6   2        708.13        685.32        13.06 o                         
   2   6   2       1521.92       1490.58        19.99 o                         
   3   6   2       1715.67       1836.69        24.44 o                         
   4   6   2      13114.50      13471.36       140.75 o                         
   5   6   2       4039.94       4305.93        48.17 o                         
   6   6   2       3170.75       3143.00        43.78 o                         
   7   6   2       8996.85       8890.99        91.86 o                         
   8   6   2        859.14        838.11        17.36 o                         
   9   6   2        161.94        123.72         9.27 o                         
  10   6   2        670.29        654.17        20.28 o                         
  11   6   2       1231.08       1157.00        32.75 o                         
  12   6   2         15.97          3.03        25.28 o                         
  -8   7   2        610.38        668.18        26.81 o                         
  -7   7   2        670.07        639.09        20.21 o                         
  -6   7   2        227.34        223.01        11.12 o                         
  -5   7   2       1736.39       1863.75        30.39 o                         
  -4   7   2       2007.37       1987.05        24.57 o                         
  -3   7   2        363.04        326.17        10.07 o                         
  -2   7   2       1202.05       1189.72        17.65 o                         
  -1   7   2       4095.83       4087.80        45.81 o                         
   0   7   2       6005.42       5760.50        66.75 o                         
   1   7   2        290.94        479.61        12.59 o                         
   2   7   2       5407.32       5466.58        59.51 o                         
   3   7   2       3384.03       3415.64        39.11 o                         
   4   7   2       1898.51       1953.34        24.74 o                         
   5   7   2        956.11        949.68        17.55 o                         
   6   7   2       3989.04       4052.95        50.32 o                         
   7   7   2       2537.47       2580.97        30.87 o                         
   8   7   2        163.60        156.24        12.10 o                         
   9   7   2        554.35        615.95        17.21 o                         
  10   7   2       1528.96       1461.68        25.21 o                         
  11   7   2        167.59        156.36        14.34 o                         
  12   7   2        424.56        399.22        22.91 o                         
  -8   8   2        554.79        547.26        24.22 o                         
  -7   8   2         78.91         71.74        13.14 o                         
  -6   8   2        347.42        391.82        17.44 o                         
  -5   8   2       2747.75       2746.95        41.76 o                         
  -4   8   2        947.03        924.79        17.77 o                         
  -3   8   2          2.43          0.00         7.09 o                         
  -2   8   2       5242.78       5193.38        60.64 o                         
  -1   8   2       3988.00       4002.91        48.93 o                         
   0   8   2        439.35        424.19        12.75 o                         
   1   8   2       4304.75       4494.66        54.50 o                         
   2   8   2       7306.16       7355.59        81.99 o                         
   3   8   2       1878.13       1992.26        27.62 o                         
   4   8   2       1338.34       1305.49        20.33 o                         
   5   8   2       6142.49       6254.72        71.44 o                         
   6   8   2        803.07        795.36        16.92 o                         
   7   8   2        373.10        348.70        17.11 o                         
   8   8   2       3570.09       3515.55        40.71 o                         
   9   8   2       1325.70       1288.82        23.79 o                         
  10   8   2        308.08        288.45        19.29 o                         
  11   8   2        584.46        579.57        20.44 o                         
  12   8   2        885.42        863.42        32.41 o                         
  -7   9   2        407.86        436.25        20.21 o                         
  -6   9   2       1317.56       1466.09        38.04 o                         
  -5   9   2        440.83        400.19        15.86 o                         
  -4   9   2          1.92          0.00         8.40 o                         
  -3   9   2       1404.35       1449.76        23.55 o                         
  -2   9   2       2239.78       2262.05        31.96 o                         
  -1   9   2         34.88         99.02         8.98 o                         
   0   9   2       1936.01       1970.29        26.75 o                         
   1   9   2       5631.45       5567.21        66.50 o                         
   2   9   2       1291.53       1310.02        21.71 o                         
   3   9   2       1022.19       1001.29        24.34 o                         
   4   9   2       4254.21       4400.39        52.51 o                         
   5   9   2       1916.17       2005.67        28.58 o                         
   6   9   2        258.42        242.94        10.40 o                         
   7   9   2       1296.45       1338.73        22.06 o                         
   8   9   2       2151.68       2136.36        28.74 o                         
   9   9   2        109.98         96.36        10.80 o                         
  10   9   2        447.03        451.92        19.67 o                         
  11   9   2       1209.08       1249.29        34.19 o                         
  -6  10   2        241.30        232.24        17.88 o                         
  -5  10   2         14.20          5.28        12.99 o                         
  -4  10   2        431.37        400.21        14.07 o                         
  -3  10   2       1305.95       1271.75        25.99 o                         
  -2  10   2          3.07         30.58         9.37 o                         
  -1  10   2       2370.86       2362.23        34.57 o                         
   0  10   2       4202.55       4155.11        49.68 o                         
   1  10   2       1964.30       1876.85        26.95 o                         
   2  10   2        237.23        230.92        10.26 o                         
   3  10   2       5647.40       5676.50        68.79 o                         
   4  10   2       2100.02       2152.28        30.98 o                         
   5  10   2          0.53          0.00         8.25 o                         
   6  10   2        349.43        353.15        17.59 o                         
   7  10   2        953.96        921.44        20.54 o                         
   8  10   2        102.63         98.82        10.45 o                         
   9  10   2        441.80        431.27        14.82 o                         
  10  10   2       1837.86       1859.14        33.93 o                         
  11  10   2        322.88        329.81        18.29 o                         
  -5  11   2        413.27        437.54        21.08 o                         
  -4  11   2        763.21        778.95        24.07 o                         
  -3  11   2        439.55        402.62        17.03 o                         
  -2  11   2        313.76        384.00        14.79 o                         
  -1  11   2       1461.09       1570.63        29.64 o                         
   0  11   2       1211.96       1146.06        24.52 o                         
   1  11   2         46.47         58.27        10.65 o                         
   2  11   2       2206.00       2243.66        32.62 o                         
   3  11   2       2512.56       2368.49        35.36 o                         
   4  11   2          4.27          0.00         9.54 o                         
   5  11   2       2804.28       2932.35        44.75 o                         
   6  11   2       5705.20       5725.84        77.04 o                         
   7  11   2       1054.52       1051.69        23.78 o                         
   8  11   2        249.05        254.09        14.27 o                         
   9  11   2       1318.09       1316.57        28.25 o                         
  10  11   2        740.79        716.75        21.81 o                         
  11  11   2        175.31        153.93        20.34 o                         
  -4  12   2         38.69         32.71        15.39 o                         
  -3  12   2        555.67        612.82        26.72 o                         
  -2  12   2       1462.68       1485.43        32.13 o                         
  -1  12   2        781.83        777.31        23.04 o                         
   0  12   2         76.70         84.58        12.95 o                         
   1  12   2       2283.89       2280.61        35.62 o                         
   2  12   2       1348.68       1402.99        32.38 o                         
   3  12   2         35.23         14.12        12.22 o                         
   4  12   2        747.14        720.87        22.43 o                         
   5  12   2       1779.42       1709.78        33.70 o                         
   6  12   2        393.36        396.33        16.98 o                         
   7  12   2        798.97        823.06        26.76 o                         
   8  12   2       1628.93       1710.13        35.23 o                         
   9  12   2        782.62        815.58        24.85 o                         
  10  12   2        104.79        103.24        16.29 o                         
  -3  13   2        859.89        971.89        35.23 o                         
  -2  13   2        453.91        420.81        20.33 o                         
  -1  13   2          0.78          0.00        15.41 o                         
   0  13   2       1191.51       1316.91        38.11 o                         
   1  13   2       1197.06       1187.07        26.36 o                         
   2  13   2         86.30         88.37        12.73 o                         
   3  13   2        600.84        602.40        20.23 o                         
   4  13   2       1455.13       1434.90        29.96 o                         
   5  13   2        361.06        337.09        17.01 o                         
   6  13   2        639.45        632.71        33.23 o                         
   7  13   2       1609.87       1583.20        38.51 o                         
   8  13   2        423.55        436.03        20.88 o                         
   9  13   2         37.41         40.96        17.74 o                         
  -2  14   2         18.20         44.54        19.46 o                         
  -1  14   2        477.93        544.92        24.94 o                         
   0  14   2        634.22        648.20        25.43 o                         
   1  14   2         83.99         69.82        17.68 o                         
   2  14   2        142.65        140.56        22.36 o                         
   3  14   2        991.34       1027.93        38.06 o                         
   4  14   2        535.13        501.68        26.67 o                         
   5  14   2          3.11          0.00        17.87 o                         
   6  14   2       1032.95       1021.29        45.80 o                         
   7  14   2        560.60        592.06        34.77 o                         
   8  14   2          0.64         36.25        22.02 o                         
   0  15   2         10.94          5.00        19.67 o                         
   1  15   2        328.09        326.81        26.85 o                         
   2  15   2        960.39       1061.04        38.05 o                         
   3  15   2        457.88        410.64        22.43 o                         
   4  15   2         40.05         50.23        23.01 o                         
   5  15   2        714.69        683.45        32.61 o                         
   6  15   2        435.73        396.85        28.77 o                         
   7  15   2          0.03         26.34        24.07 o                         
  -4 -14   3        344.46        372.06        36.42 o                         
  -3 -14   3        871.74        856.06        44.94 o                         
  -2 -14   3         93.63         53.36        30.06 o                         
  -1 -14   3         83.71         33.81        29.10 o                         
  -7 -13   3       1055.27       1086.86        46.03 o                         
  -6 -13   3         86.90         86.40        21.88 o                         
  -5 -13   3        355.21        337.56        33.07 o                         
  -4 -13   3        563.65        502.77        42.10 o                         
  -3 -13   3        374.60        390.63        32.02 o                         
  -2 -13   3         61.70         75.51        26.73 o                         
  -1 -13   3        810.50        719.74        34.17 o                         
   0 -13   3        534.66        528.21        36.14 o                         
   1 -13   3          7.19          0.00        22.42 o                         
   2 -13   3        311.83        283.05        27.23 o                         
  -8 -12   3       1169.80       1264.66        47.72 o                         
  -7 -12   3        147.26        149.93        23.50 o                         
  -6 -12   3        557.74        549.54        31.50 o                         
  -5 -12   3       1018.54       1063.06        42.14 o                         
  -4 -12   3         57.06         30.93        23.05 o                         
  -3 -12   3         98.46         65.79        19.47 o                         
  -2 -12   3       1391.10       1393.90        39.04 o                         
  -1 -12   3        954.69        961.82        65.83 o                         
   0 -12   3         44.99         13.00        19.09 o                         
   1 -12   3        488.22        451.05        23.41 o                         
   2 -12   3        801.03        772.28        42.83 o                         
   3 -12   3        131.66        137.27        23.55 o                         
  -9 -11   3        987.56       1043.46        38.33 o                         
  -8 -11   3        147.79        152.82        21.16 o                         
  -7 -11   3        262.26        305.56        22.96 o                         
  -6 -11   3       1581.53       1580.33        39.36 o                         
  -5 -11   3        436.79        465.44        23.65 o                         
  -4 -11   3        127.96        109.17        15.25 o                         
  -3 -11   3       1914.18       1892.91        37.92 o                         
  -2 -11   3       1309.37       1296.82        29.61 o                         
  -1 -11   3        178.36        161.70        17.52 o                         
   0 -11   3        572.73        600.07        27.59 o                         
   1 -11   3       1574.46       1565.46        35.28 o                         
   2 -11   3        143.13        122.68        19.85 o                         
   3 -11   3        321.86        253.43        20.70 o                         
   4 -11   3        452.53        473.24        28.05 o                         
   5 -11   3        864.72       1023.34        37.20 o                         
  -9 -10   3        293.18        278.11        19.83 o                         
  -8 -10   3        396.59        396.64        20.91 o                         
  -7 -10   3       1565.68       1583.18        36.97 o                         
  -6 -10   3        569.89        605.25        19.42 o                         
  -5 -10   3        393.73        389.11        15.17 o                         
  -4 -10   3       3502.48       3476.90        52.97 o                         
  -3 -10   3       2211.43       2215.18        35.98 o                         
  -2 -10   3          6.16          0.00        11.04 o                         
  -1 -10   3       1233.97       1205.38        27.07 o                         
   0 -10   3       3449.62       3464.67        51.36 o                         
   1 -10   3        607.02        700.04        23.61 o                         
   2 -10   3        414.73        375.96        17.12 o                         
   3 -10   3        854.75        859.26        28.23 o                         
   4 -10   3        482.34        488.18        25.03 o                         
   5 -10   3         81.24        104.73        18.46 o                         
   6 -10   3        509.76        580.53        29.27 o                         
 -10  -9   3        191.55        192.27        24.80 o                         
  -9  -9   3        295.83        279.03        17.50 o                         
  -8  -9   3       1751.52       1751.50        34.83 o                         
  -7  -9   3       1045.31       1045.58        27.52 o                         
  -6  -9   3         61.90         53.33        11.38 o                         
  -5  -9   3       4633.63       4590.11        57.11 o                         
  -4  -9   3       3485.58       3453.86        47.88 o                         
  -3  -9   3          3.32          0.00         7.51 o                         
  -2  -9   3       1997.99       2016.87        30.12 o                         
  -1  -9   3       2050.40       1967.74        29.88 o                         
   0  -9   3        998.71       1001.91        21.28 o                         
   1  -9   3        810.57        800.18        21.44 o                         
   2  -9   3       2045.61       2075.97        35.35 o                         
   3  -9   3        969.39        995.99        37.55 o                         
   4  -9   3          3.73         11.98        11.73 o                         
   5  -9   3        360.68        353.74        17.49 o                         
   6  -9   3       1023.32       1137.82        36.23 o                         
   7  -9   3         47.11         28.20        21.48 o                         
 -10  -8   3        185.69        165.43        16.38 o                         
  -9  -8   3       1179.72       1140.40        28.41 o                         
  -8  -8   3        847.39        853.57        22.59 o                         
  -7  -8   3         22.74          8.63         9.35 o                         
  -6  -8   3       2989.16       3052.83        41.05 o                         
  -5  -8   3       4854.97       4728.96        57.61 o                         
  -4  -8   3        788.00        715.84        18.37 o                         
  -3  -8   3       2059.89       2070.99        28.43 o                         
  -2  -8   3       3427.31       3463.77        40.57 o                         
  -1  -8   3        861.99        814.29        16.18 o                         
   0  -8   3        133.75        114.33         8.79 o                         
   1  -8   3       1481.15       1390.74        23.73 o                         
   2  -8   3       1519.84       1476.54        24.94 o                         
   3  -8   3        153.82        153.40        10.46 o                         
   4  -8   3        800.20        785.42        20.60 o                         
   5  -8   3       1262.53       1226.03        24.46 o                         
   6  -8   3        291.32        298.90        15.82 o                         
   7  -8   3         53.09         46.40        15.27 o                         
 -11  -7   3        161.39        147.75        20.33 o                         
 -10  -7   3       1058.22       1016.81        29.81 o                         
  -9  -7   3        476.71        445.81        17.96 o                         
  -8  -7   3         43.00         39.66         9.23 o                         
  -7  -7   3       3186.53       3125.33        41.29 o                         
  -6  -7   3       5145.20       5108.33        60.74 o                         
  -5  -7   3       1428.74       1368.88        23.19 o                         
  -4  -7   3       1191.14       1285.13        21.65 o                         
  -3  -7   3       5136.14       5301.45        59.55 o                         
  -2  -7   3       3841.89       3710.58        42.55 o                         
  -1  -7   3          4.33          1.93         6.49 o                         
   0  -7   3       4518.31       4341.80        53.80 o                         
   1  -7   3       3656.76       3665.50        44.76 o                         
   2  -7   3        371.65        326.81        11.05 o                         
   3  -7   3        703.72        703.01        17.05 o                         
   4  -7   3       1567.03       1607.99        23.40 o                         
   5  -7   3        141.92        160.09         9.76 o                         
   6  -7   3        209.30        197.23        12.56 o                         
   7  -7   3        659.67        638.50        21.88 o                         
   8  -7   3        446.76        491.16        19.71 o                         
 -11  -6   3        954.71        990.44        31.51 o                         
 -10  -6   3        762.81        808.91        24.66 o                         
  -9  -6   3          0.00          0.00        10.59 o                         
  -8  -6   3        927.73        901.15        22.19 o                         
  -7  -6   3       3611.53       3590.96        42.41 o                         
  -6  -6   3        577.08        468.49        13.63 o                         
  -5  -6   3        973.45        999.24        18.36 o                         
  -4  -6   3       7890.93       8035.96        89.81 o                         
  -3  -6   3       1563.36       1583.65        25.94 o                         
  -2  -6   3        313.97        372.75        10.39 o                         
  -1  -6   3       5016.21       5049.71        55.95 o                         
   0  -6   3       6785.36       6656.36        74.66 o                         
   1  -6   3        926.54        774.51        16.10 o                         
   2  -6   3       1856.93       1813.57        26.21 o                         
   3  -6   3       5019.86       4924.89        54.20 o                         
   4  -6   3        393.64        426.87        11.69 o                         
   5  -6   3        493.85        478.07        16.16 o                         
   6  -6   3       1366.12       1384.45        26.40 o                         
   7  -6   3        412.93        528.85        17.05 o                         
   8  -6   3         14.08         24.68        11.04 o                         
   9  -6   3        382.34        422.75        20.87 o                         
 -11  -5   3        529.78        488.11        22.92 o                         
 -10  -5   3          6.00          5.43        11.41 o                         
  -9  -5   3       1320.49       1287.12        26.64 o                         
  -8  -5   3       3074.48       3031.79        40.30 o                         
  -7  -5   3        703.48        666.10        14.75 o                         
  -6  -5   3        477.41        452.92        12.10 o                         
  -5  -5   3       4881.34       5044.82        58.57 o                         
  -4  -5   3       4141.29       4376.55        52.38 o                         
  -3  -5   3        626.47        666.28        12.85 o                         
  -2  -5   3       5075.73       5166.12        60.53 o                         
  -1  -5   3       7787.77       7659.41        84.42 o                         
   0  -5   3         71.55         74.94         5.43 o                         
   1  -5   3       3461.75       3579.10        43.59 o                         
   2  -5   3       5919.22       5857.17        63.99 o                         
   3  -5   3        420.48        417.26        10.82 o                         
   4  -5   3        286.01        282.43         9.38 o                         
   5  -5   3       2973.48       2925.43        36.63 o                         
   6  -5   3        961.81       1039.82        27.01 o                         
   7  -5   3         20.80          0.37         9.08 o                         
   8  -5   3        467.01        459.00        18.75 o                         
   9  -5   3        842.87        959.12        29.96 o                         
 -11  -4   3          0.68          0.00        14.73 o                         
 -10  -4   3       1322.67       1270.36        30.13 o                         
  -9  -4   3       2901.43       2858.10        36.05 o                         
  -8  -4   3        244.59        268.49        10.59 o                         
  -7  -4   3        802.28        739.77        15.26 o                         
  -6  -4   3       2672.79       2563.48        33.49 o                         
  -5  -4   3       5988.92       6239.17        70.46 o                         
  -4  -4   3        284.85        298.31         9.45 o                         
  -3  -4   3       4132.60       4045.69        46.40 o                         
  -2  -4   3       4970.30       5073.60        58.77 o                         
  -1  -4   3        478.37        430.65        10.19 o                         
   0  -4   3       1540.40       1626.65        20.48 o                         
   1  -4   3      15707.78      15295.69       159.10 o                         
   2  -4   3        929.31        884.12        14.66 o                         
   3  -4   3       1595.21       1516.35        18.91 o                         
   4  -4   3       4801.11       4780.22        49.53 o                         
   5  -4   3       3658.18       3604.56        41.80 o                         
   6  -4   3          0.82          1.25         7.65 o                         
   7  -4   3        523.26        485.32        13.64 o                         
   8  -4   3       1485.32       1536.50        29.08 o                         
   9  -4   3        116.28        137.38        18.50 o                         
  10  -4   3        202.63        176.31        30.39 o                         
 -11  -3   3        580.18        627.11        29.26 o                         
 -10  -3   3       1877.01       1912.77        34.96 o                         
  -9  -3   3        841.11        856.14        20.01 o                         
  -8  -3   3       1080.93       1019.32        20.57 o                         
  -7  -3   3       2992.54       2928.64        33.69 o                         
  -6  -3   3       1792.40       1817.25        22.79 o                         
  -5  -3   3         35.08         43.21         4.31 o                         
  -4  -3   3      10130.58      10246.73       107.66 o                         
  -3  -3   3      10283.72      10733.08       115.83 o                         
  -2  -3   3       2996.22       3220.14        38.35 o                         
  -1  -3   3       5942.90       5855.27        71.62 o                         
   0  -3   3       2811.10       2741.67        30.87 o                         
   1  -3   3       3131.20       3189.39        34.64 o                         
   2  -3   3        198.54        149.72         6.65 o                         
   3  -3   3       1310.76       1165.72        15.70 o                         
   4  -3   3       9331.52       9153.20        87.49 o                         
   5  -3   3          5.26         14.38         5.07 o                         
   6  -3   3       2635.66       2633.47        29.97 o                         
   7  -3   3       2027.51       2068.13        30.40 o                         
   8  -3   3        756.70        907.71        20.59 o                         
   9  -3   3        457.46        455.53        18.49 o                         
  10  -3   3        977.40        938.23        36.33 o                         
 -11  -2   3       1163.64       1219.78        45.33 o                         
 -10  -2   3        196.05        176.54        12.67 o                         
  -9  -2   3        374.59        365.04        16.04 o                         
  -8  -2   3       3014.02       2931.60        40.08 o                         
  -7  -2   3       2259.77       2207.96        26.19 o                         
  -6  -2   3        241.17        249.40         9.40 o                         
  -5  -2   3       1525.85       1390.55        18.05 o                         
  -4  -2   3      11798.02      12103.72       116.65 o                         
  -3  -2   3       6244.89       6499.72        69.08 o                         
  -2  -2   3        356.26        380.15         8.20 o                         
  -1  -2   3      22500.56      22479.86       264.37 o                         
   0  -2   3        203.28        251.52         6.88 o                         
   1  -2   3        269.35        233.42         6.67 o                         
   2  -2   3       2748.37       2737.72        29.98 o                         
   3  -2   3       7536.88       7639.80        74.76 o                         
   4  -2   3       6002.71       6008.66        61.72 o                         
   5  -2   3       3083.04       3079.33        37.72 o                         
   6  -2   3       4041.08       4190.19        43.28 o                         
   7  -2   3        617.39        682.21        15.18 o                         
   8  -2   3        385.77        361.39        19.33 o                         
   9  -2   3       2232.54       2325.66        39.53 o                         
  10  -2   3        601.02        691.62        27.22 o                         
  11  -2   3         15.24         21.85        22.35 o                         
 -11  -1   3        478.82        441.32        25.32 o                         
 -10  -1   3        175.96        157.89        19.54 o                         
  -9  -1   3       1762.57       1687.70        30.43 o                         
  -8  -1   3       2456.19       2399.18        35.78 o                         
  -7  -1   3          0.04          0.00         4.97 o                         
  -6  -1   3       2115.48       2068.49        26.76 o                         
  -5  -1   3       3465.61       3254.08        34.22 o                         
  -4  -1   3       1873.63       1813.69        20.45 o                         
  -3  -1   3       2441.42       2418.99        26.64 o                         
  -2  -1   3      31805.25      30521.54       322.46 o                         
  -1  -1   3      33482.01      32707.08       383.39 o                         
   0  -1   3       3358.22       3610.39        46.55 o                         
   1  -1   3       1241.82       1309.90        17.52 o                         
   2  -1   3       5728.69       6013.28        72.22 o                         
   3  -1   3       3931.02       3750.91        36.98 o                         
   4  -1   3       1467.71       1478.40        22.40 o                         
   5  -1   3       7365.54       7379.96        89.49 o                         
   6  -1   3         94.59         99.83         5.35 o                         
   7  -1   3       1079.55       1087.30        18.95 o                         
   8  -1   3       2797.28       2836.60        44.29 o                         
   9  -1   3       1556.15       1655.41        36.80 o                         
  10  -1   3          0.06         14.16        16.40 o                         
  11  -1   3        590.54        587.59        35.53 o                         
 -11   0   3        100.36        121.28        17.21 o                         
 -10   0   3       1068.70       1038.84        37.02 o                         
  -9   0   3        966.37        953.44        25.21 o                         
  -8   0   3        225.81        224.27        10.62 o                         
  -7   0   3       1868.89       1772.91        24.72 o                         
  -6   0   3       6257.19       6145.29        63.08 o                         
  -5   0   3        846.67        833.04        12.85 o                         
  -4   0   3        325.70        277.88         7.98 o                         
  -3   0   3       4725.55       4696.82        50.76 o                         
  -2   0   3       3796.26       3962.54        45.58 o                         
  -1   0   3      10953.81      10829.26       128.30 o                         
   0   0   3      31368.84      30471.68       428.63 o                         
   1   0   3         52.12         71.43         3.70 o                         
   2   0   3         71.24         64.52         2.85 o                         
   3   0   3        598.17        582.43        10.49 o                         
   4   0   3       8823.78       8772.92        79.73 o                         
   5   0   3       2814.14       2965.83        34.43 o                         
   6   0   3       1880.94       2000.91        27.54 o                         
   7   0   3       3535.45       3474.88        39.69 o                         
   8   0   3        893.13        933.45        21.37 o                         
   9   0   3         44.79         39.56        11.59 o                         
  10   0   3        516.68        531.16        21.15 o                         
  11   0   3       1088.16       1198.14        55.04 o                         
 -11   1   3        727.95        699.29        34.64 o                         
 -10   1   3       1047.82       1058.63        32.29 o                         
  -9   1   3         14.15         15.53        10.37 o                         
  -8   1   3       1133.07       1127.35        25.11 o                         
  -7   1   3       2817.11       2801.09        34.25 o                         
  -6   1   3        862.65        805.52        13.87 o                         
  -5   1   3        475.45        446.52        10.65 o                         
  -4   1   3       2817.89       2566.33        29.78 o                         
  -3   1   3       2900.63       2757.11        27.59 o                         
  -2   1   3        499.35        488.15         7.49 o                         
  -1   1   3        987.16        894.95        11.48 o                         
   0   1   3       4269.38       4138.51        49.02 o                         
   1   1   3       3431.17       3336.13        36.70 o                         
   2   1   3       1820.42       1766.13        20.52 o                         
   3   1   3       9002.41       9103.92        94.40 o                         
   4   1   3       1104.50       1167.06        16.03 o                         
   5   1   3         87.04        105.62         5.44 o                         
   6   1   3       4553.41       4578.22        46.17 o                         
   7   1   3       4003.58       4094.18        65.00 o                         
   8   1   3        227.40        227.03        11.53 o                         
   9   1   3        687.23        678.64        21.76 o                         
  10   1   3       1529.89       1565.85        36.60 o                         
  11   1   3        267.79        324.72        25.86 o                         
  12   1   3        170.36        198.21        28.41 o                         
 -10   2   3        193.00        223.48        18.62 o                         
  -9   2   3        554.53        552.87        19.65 o                         
  -8   2   3       1890.65       1885.47        30.11 o                         
  -7   2   3        877.46        879.38        17.43 o                         
  -6   2   3       1027.48        994.43        20.23 o                         
  -5   2   3       5728.92       5377.71        76.06 o                         
  -4   2   3       4482.21       4378.77        46.34 o                         
  -3   2   3         10.04          0.00         2.75 o                         
  -2   2   3       1318.44       1315.85        16.51 o                         
  -1   2   3       9981.12      10210.63       106.15 o                         
   0   2   3       2867.82       2971.85        39.65 o                         
   1   2   3       1668.54       1721.08        22.98 o                         
   2   2   3       7963.65       7989.44        82.95 o                         
   3   2   3       2630.86       2657.05        40.78 o                         
   4   2   3       4075.47       4397.82        56.37 o                         
   5   2   3      10679.52      11020.35        99.72 o                         
   6   2   3       7290.86       7237.12        86.02 o                         
   7   2   3        619.53        671.10        14.89 o                         
   8   2   3       2261.61       2510.28        32.78 o                         
   9   2   3       3471.05       3387.98        45.51 o                         
  10   2   3        746.07        743.84        21.10 o                         
  11   2   3        133.33        132.79        20.74 o                         
  12   2   3       1158.77       1320.91        54.54 o                         
 -10   3   3        323.86        366.14        20.07 o                         
  -9   3   3        987.23       1045.61        28.93 o                         
  -8   3   3        237.92        237.81        12.54 o                         
  -7   3   3        277.14        302.41        10.64 o                         
  -6   3   3       3810.92       3683.62        40.74 o                         
  -5   3   3       6248.60       6299.57        89.09 o                         
  -4   3   3         18.79         36.45         4.08 o                         
  -3   3   3       5051.44       4783.63        45.84 o                         
  -2   3   3       5156.23       5360.90        57.29 o                         
  -1   3   3       1879.16       1963.45        21.14 o                         
   0   3   3       2562.34       2431.08        29.64 o                         
   1   3   3       6326.66       6472.08        77.45 o                         
   2   3   3      11882.28      11863.77       126.23 o                         
   3   3   3       7800.79       8148.08        82.83 o                         
   4   3   3      12187.58      12692.80       118.85 o                         
   5   3   3       6407.33       6460.16        82.46 o                         
   6   3   3       2277.87       2267.81        24.47 o                         
   7   3   3        947.37        963.76        16.91 o                         
   8   3   3       5937.94       5979.08        63.20 o                         
   9   3   3        127.22        138.02         9.00 o                         
  10   3   3        874.76        777.92        25.49 o                         
  11   3   3       1158.55       1110.01        29.07 o                         
  12   3   3       1183.65       1217.21        51.20 o                         
 -10   4   3       1267.32       1383.54        55.46 o                         
  -9   4   3        668.69        740.00        30.90 o                         
  -8   4   3         11.36          0.00         9.71 o                         
  -7   4   3       2008.98       2001.68        35.01 o                         
  -6   4   3       1407.79       1320.28        19.74 o                         
  -5   4   3          0.48          0.00         5.55 o                         
  -4   4   3       2948.48       2979.99        34.60 o                         
  -3   4   3       6166.01       6184.69        61.43 o                         
  -2   4   3        658.68        691.78        10.82 o                         
  -1   4   3      13829.82      13847.06       147.72 o                         
   0   4   3      10533.60      10868.36       120.25 o                         
   1   4   3       3940.22       4190.68        47.76 o                         
   2   4   3        103.89         88.28         4.02 o                         
   3   4   3       8082.27       8083.45        84.80 o                         
   4   4   3        374.58        416.00         8.42 o                         
   5   4   3          2.64          0.00         3.42 o                         
   6   4   3       1440.06       1389.39        22.74 o                         
   7   4   3       4102.56       4164.25        44.77 o                         
   8   4   3       2267.32       2119.65        29.79 o                         
   9   4   3       1329.71       1299.88        23.08 o                         
  10   4   3       1730.12       1607.15        31.09 o                         
  11   4   3       1033.64       1018.49        32.00 o                         
  12   4   3         94.70         96.86        17.43 o                         
  -9   5   3         77.72        110.42        16.30 o                         
  -8   5   3        894.87        984.44        26.78 o                         
  -7   5   3       1908.72       1943.55        40.57 o                         
  -6   5   3         47.02         43.41         8.31 o                         
  -5   5   3       1574.77       1498.54        21.51 o                         
  -4   5   3       4274.51       4146.39        46.40 o                         
  -3   5   3       1041.24       1037.98        15.41 o                         
  -2   5   3       1564.79       1494.92        19.79 o                         
  -1   5   3      10675.26      11040.24       118.83 o                         
   0   5   3       2819.50       2932.29        35.14 o                         
   1   5   3       1712.72       1747.06        21.49 o                         
   2   5   3      12568.82      12744.28       132.59 o                         
   3   5   3       9718.82      10128.55       109.29 o                         
   4   5   3         62.26         70.78         5.72 o                         
   5   5   3         16.97          7.35         3.74 o                         
   6   5   3       4656.78       4871.23        47.61 o                         
   7   5   3       1647.46       1608.90        32.10 o                         
   8   5   3        326.17        338.71         9.99 o                         
   9   5   3       3411.09       3371.63        45.99 o                         
  10   5   3        919.00        838.64        24.45 o                         
  11   5   3        181.50        176.82        14.25 o                         
  12   5   3        629.90        631.25        35.02 o                         
  -9   6   3        720.33        736.12        34.43 o                         
  -8   6   3       1042.41       1059.46        31.71 o                         
  -7   6   3         92.75         76.94         9.81 o                         
  -6   6   3        234.82        247.36        11.47 o                         
  -5   6   3       1494.64       1448.65        22.01 o                         
  -4   6   3        720.18        727.45        14.38 o                         
  -3   6   3        774.21        727.91        13.47 o                         
  -2   6   3       6170.23       5944.65        64.40 o                         
  -1   6   3        999.56       1093.54        17.38 o                         
   0   6   3       3945.88       4155.14        52.45 o                         
   1   6   3       5325.63       5521.14        68.00 o                         
   2   6   3       9830.75      10100.05       109.25 o                         
   3   6   3        378.56        493.05        11.15 o                         
   4   6   3       1232.07       1177.04        15.72 o                         
   5   6   3       5034.37       5167.53        52.73 o                         
   6   6   3       3915.62       4096.37        44.45 o                         
   7   6   3        379.57        416.76        18.68 o                         
   8   6   3       2968.72       2944.69        39.11 o                         
   9   6   3       2381.91       2428.62        36.81 o                         
  10   6   3        136.30        103.41        11.49 o                         
  11   6   3        426.26        446.08        22.41 o                         
  12   6   3       1206.18       1148.23        63.18 o                         
  -8   7   3         69.85         58.42        15.74 o                         
  -7   7   3        355.26        339.06        14.24 o                         
  -6   7   3       1056.00       1079.46        21.55 o                         
  -5   7   3       1083.86       1113.47        20.60 o                         
  -4   7   3        128.72        148.64         7.83 o                         
  -3   7   3       3370.99       3233.58        38.03 o                         
  -2   7   3       6021.64       6059.28        66.28 o                         
  -1   7   3          2.04          0.00         5.06 o                         
   0   7   3       3900.70       3619.85        45.35 o                         
   1   7   3       7565.27       7723.84        90.88 o                         
   2   7   3         23.81        195.17        31.81 o                         
   3   7   3       3818.38       3912.28        45.42 o                         
   4   7   3       4776.65       5029.40        59.23 o                         
   5   7   3       3663.43       3860.31        44.07 o                         
   6   7   3        612.84        636.26        16.70 o                         
   7   7   3       7246.94       7414.12        73.99 o                         
   8   7   3       3287.33       3289.56        39.69 o                         
   9   7   3        383.53        382.13        15.44 o                         
  10   7   3        435.39        484.66        21.67 o                         
  11   7   3       1704.15       1688.87        34.45 o                         
  12   7   3        203.97        203.41        17.76 o                         
  -8   8   3        244.73        267.22        20.54 o                         
  -7   8   3        559.25        541.86        18.76 o                         
  -6   8   3        305.37        298.73        14.72 o                         
  -5   8   3         28.78         43.55        10.10 o                         
  -4   8   3       3255.46       3226.47        37.43 o                         
  -3   8   3       4512.05       4347.04        49.12 o                         
  -2   8   3        208.52        221.53         9.87 o                         
  -1   8   3        855.83        855.16        15.22 o                         
   0   8   3       2947.69       2830.91        35.23 o                         
   1   8   3       2045.28       2222.41        28.79 o                         
   2   8   3       3015.71       2897.17        37.09 o                         
   3   8   3       9476.52      10066.47       110.35 o                         
   4   8   3       2178.85       2356.30        32.33 o                         
   5   8   3        976.49        943.84        19.21 o                         
   6   8   3       5311.18       5577.04        66.56 o                         
   7   8   3       4549.72       4543.49        49.05 o                         
   8   8   3        334.34        335.36        10.34 o                         
   9   8   3        510.08        516.10        17.37 o                         
  10   8   3       1681.23       1652.80        29.13 o                         
  11   8   3        404.67        385.67        14.97 o                         
  12   8   3        228.48        189.85        29.35 o                         
  -7   9   3        171.14        194.00        18.41 o                         
  -6   9   3        102.36        143.23        15.14 o                         
  -5   9   3        638.70        699.08        23.45 o                         
  -4   9   3        773.75        667.16        17.58 o                         
  -3   9   3        237.13        200.35        10.32 o                         
  -2   9   3       5591.92       5391.04        63.24 o                         
  -1   9   3       5557.94       5514.49        63.83 o                         
   0   9   3        710.70        729.24        16.58 o                         
   1   9   3        375.83        366.15        10.75 o                         
   2   9   3       4974.82       5203.48        60.76 o                         
   3   9   3       3495.29       3563.54        45.61 o                         
   4   9   3        130.14        133.52         7.97 o                         
   5   9   3       3255.69       3317.73        41.51 o                         
   6   9   3       1880.59       1957.37        29.29 o                         
   7   9   3         41.13         31.04         7.52 o                         
   8   9   3       1392.62       1352.30        28.88 o                         
   9   9   3       1626.66       1556.27        26.54 o                         
  10   9   3        649.19        647.12        20.10 o                         
  11   9   3        168.35        128.77        15.77 o                         
  12   9   3        652.15        612.08        33.95 o                         
  -6  10   3        798.38        901.63        33.57 o                         
  -5  10   3        622.89        615.47        22.56 o                         
  -4  10   3         82.86         37.42        10.84 o                         
  -3  10   3        336.47        365.09        13.76 o                         
  -2  10   3       1594.35       1678.06        28.26 o                         
  -1  10   3         85.98        106.01        10.04 o                         
   0  10   3        199.05        213.80        10.24 o                         
   1  10   3       3582.27       3623.13        45.17 o                         
   2  10   3       2512.12       2409.81        32.86 o                         
   3  10   3        128.36        155.50        14.07 o                         
   4  10   3       3736.79       3780.49        48.13 o                         
   5  10   3       2928.84       2990.68        39.07 o                         
   6  10   3       1369.43       1350.67        24.90 o                         
   7  10   3        237.27        221.77        11.38 o                         
   8  10   3       2236.34       2152.82        30.99 o                         
   9  10   3        905.75        872.90        20.43 o                         
  10  10   3         35.89         42.30        12.93 o                         
  11  10   3       1208.83       1162.24        30.28 o                         
  -5  11   3          3.15          0.00        19.94 o                         
  -4  11   3        176.49        172.98        14.37 o                         
  -3  11   3        792.20        836.04        23.23 o                         
  -2  11   3        186.65        217.16        12.79 o                         
  -1  11   3        467.33        493.90        17.68 o                         
   0  11   3       2207.82       2270.44        35.44 o                         
   1  11   3       3210.45       3159.31        44.34 o                         
   2  11   3          3.89          0.00         8.36 o                         
   3  11   3       2045.21       1989.47        28.99 o                         
   4  11   3       4655.64       4581.98        60.18 o                         
   5  11   3       1160.39       1177.86        24.91 o                         
   6  11   3        121.64        143.93        12.45 o                         
   7  11   3       2270.60       2180.51        37.09 o                         
   8  11   3        605.97        592.37        18.45 o                         
   9  11   3         10.77          5.41        10.66 o                         
  10  11   3       1624.76       1702.80        31.88 o                         
  11  11   3       1203.20       1201.08        35.92 o                         
  -5  12   3        397.43        421.93        31.39 o                         
  -4  12   3        979.41       1011.66        29.61 o                         
  -3  12   3        423.95        386.88        18.14 o                         
  -2  12   3          2.56          0.00        12.10 o                         
  -1  12   3       1316.43       1346.21        29.33 o                         
   0  12   3       1786.58       1853.22        34.20 o                         
   1  12   3          1.52         11.89        11.62 o                         
   2  12   3       2779.58       2785.22        41.16 o                         
   3  12   3       1281.89       1139.61        26.08 o                         
   4  12   3        646.36        691.20        22.45 o                         
   5  12   3        259.85        287.57        21.47 o                         
   6  12   3       3779.34       3782.51        53.55 o                         
   7  12   3       1680.51       1662.26        32.14 o                         
   8  12   3        171.91        181.66        15.40 o                         
   9  12   3       1146.80       1269.28        32.28 o                         
  10  12   3       1290.80       1315.26        31.19 o                         
  -3  13   3         85.38        118.24        16.83 o                         
  -2  13   3        344.52        408.58        19.29 o                         
  -1  13   3       1095.74       1148.60        32.53 o                         
   0  13   3         84.28         66.79        15.92 o                         
   1  13   3       1137.09       1160.12        28.73 o                         
   2  13   3       1715.69       1696.83        30.50 o                         
   3  13   3          9.70         14.10        11.27 o                         
   4  13   3         51.92         17.10        12.90 o                         
   5  13   3       1669.81       1740.88        37.09 o                         
   6  13   3       1241.45       1164.81        33.11 o                         
   7  13   3          0.84          0.00        15.76 o                         
   8  13   3        709.64        715.25        27.23 o                         
   9  13   3        902.86        893.63        30.47 o                         
  10  13   3         50.35         31.70        18.72 o                         
  -2  14   3        418.27        369.98        21.44 o                         
  -1  14   3        113.12         84.62        18.12 o                         
   0  14   3        620.11        739.05        33.83 o                         
   1  14   3       1282.43       1294.31        40.70 o                         
   2  14   3        383.52        361.61        20.89 o                         
   3  14   3         52.02         70.86        15.29 o                         
   4  14   3        202.17        196.64        19.77 o                         
   5  14   3        664.25        628.60        25.68 o                         
   6  14   3        124.84        129.69        18.65 o                         
   7  14   3        890.86        920.32        37.30 o                         
   8  14   3        861.86        838.47        33.82 o                         
   9  14   3         53.04         32.23        19.56 o                         
   0  15   3        675.77        722.22        29.86 o                         
   1  15   3        162.87        115.25        22.94 o                         
   2  15   3        102.98         89.17        19.79 o                         
   3  15   3        868.38        939.38        34.48 o                         
   4  15   3        606.56        567.68        28.35 o                         
   5  15   3         38.98          2.67        22.12 o                         
   6  15   3        525.99        511.16        27.53 o                         
   7  15   3        699.49        689.14        45.76 o                         
   3  16   3        692.75        693.94        33.03 o                         
   4  16   3         13.25         10.61        23.88 o                         
   5  16   3        531.16        535.76        30.10 o                         
  -5 -13   4        139.00        125.63        29.69 o                         
  -4 -13   4        261.21        224.97        34.38 o                         
  -3 -13   4        747.21        765.51        52.66 o                         
  -2 -13   4        436.24        425.29        33.94 o                         
  -1 -13   4          9.70          0.00        28.34 o                         
   0 -13   4        296.32        333.16        31.47 o                         
   1 -13   4        460.97        494.72        33.80 o                         
  -7 -12   4       1497.76       1463.89        41.66 o                         
  -6 -12   4        297.82        242.00        24.52 o                         
  -5 -12   4        258.55        232.52        22.61 o                         
  -4 -12   4        782.19        685.64        48.35 o                         
  -3 -12   4        401.08        347.34        31.18 o                         
  -2 -12   4          0.94          0.00        21.56 o                         
  -1 -12   4        534.64        501.72        24.02 o                         
   0 -12   4        512.32        476.31        23.43 o                         
   1 -12   4        157.81        138.40        24.05 o                         
   2 -12   4        262.30        205.50        28.00 o                         
   3 -12   4        643.13        623.88        32.38 o                         
  -8 -11   4        947.15        964.73        38.92 o                         
  -7 -11   4        631.62        610.74        24.46 o                         
  -6 -11   4         79.46         88.56        18.19 o                         
  -5 -11   4       1032.50       1021.01        31.18 o                         
  -4 -11   4        647.40        651.84        35.21 o                         
  -3 -11   4          0.28          0.00        15.09 o                         
  -2 -11   4       1612.37       1566.17        37.32 o                         
  -1 -11   4       1336.68       1468.06        33.07 o                         
   0 -11   4        627.73        649.45        25.21 o                         
   1 -11   4        149.26        127.35        19.15 o                         
   2 -11   4       1270.59       1288.76        43.60 o                         
   3 -11   4        619.53        702.80        40.61 o                         
   4 -11   4          1.52          0.00        19.89 o                         
  -9 -10   4       1863.21       1969.86        49.80 o                         
  -8 -10   4        543.56        513.29        24.55 o                         
  -7 -10   4         27.04         23.09        13.79 o                         
  -6 -10   4       1437.63       1460.41        32.24 o                         
  -5 -10   4       1078.87       1086.58        27.06 o                         
  -4 -10   4        176.67        154.72        14.40 o                         
  -3 -10   4       2543.00       2608.97        43.54 o                         
  -2 -10   4       3140.75       3230.39        50.95 o                         
  -1 -10   4        107.42        107.32        13.06 o                         
   0 -10   4        452.44        442.72        17.03 o                         
   1 -10   4       3184.21       3300.35        47.46 o                         
   2 -10   4       1100.44       1221.91        32.62 o                         
   3 -10   4          0.11          0.00        16.88 o                         
   4 -10   4        784.15        759.27        31.58 o                         
   5 -10   4        631.72        646.08        36.13 o                         
  -9  -9   4       1617.96       1562.33        45.24 o                         
  -8  -9   4        212.89        252.48        19.79 o                         
  -7  -9   4       1394.36       1386.42        30.00 o                         
  -6  -9   4       1506.30       1431.47        28.69 o                         
  -5  -9   4        123.15         75.78        12.14 o                         
  -4  -9   4        956.79        976.95        26.44 o                         
  -3  -9   4       5640.38       5502.87        70.43 o                         
  -2  -9   4        389.43        433.42        13.95 o                         
  -1  -9   4        695.25        646.16        18.48 o                         
   0  -9   4       1578.70       1594.59        29.09 o                         
   1  -9   4       1175.54       1202.27        25.69 o                         
   2  -9   4        271.08        231.55        12.38 o                         
   3  -9   4       1406.61       1382.65        28.53 o                         
   4  -9   4       2122.98       2106.38        35.38 o                         
   5  -9   4         63.56         71.14        14.32 o                         
   6  -9   4        208.00        217.31        21.11 o                         
 -10  -8   4        717.01        668.47        30.17 o                         
  -9  -8   4         11.01         17.32        12.24 o                         
  -8  -8   4       1945.01       2004.94        32.42 o                         
  -7  -8   4        534.23        537.29        16.61 o                         
  -6  -8   4        119.36         76.38        11.35 o                         
  -5  -8   4        815.61        834.88        21.38 o                         
  -4  -8   4       3717.89       3629.28        44.82 o                         
  -3  -8   4       1867.46       1830.72        28.55 o                         
  -2  -8   4       1452.50       1437.34        22.95 o                         
  -1  -8   4       2597.37       2483.97        32.90 o                         
   0  -8   4       1766.58       1742.78        27.04 o                         
   1  -8   4        313.84        316.35        13.50 o                         
   2  -8   4        441.16        437.71        19.65 o                         
   3  -8   4       1195.52       1188.79        25.28 o                         
   4  -8   4        310.37        313.96        13.66 o                         
   5  -8   4        938.82        900.53        24.64 o                         
   6  -8   4        605.71        651.90        24.46 o                         
   7  -8   4        162.36        155.75        18.83 o                         
 -10  -7   4          7.69          0.21        18.09 o                         
  -9  -7   4        849.36        858.84        26.47 o                         
  -8  -7   4       1345.84       1338.90        26.08 o                         
  -7  -7   4         62.31         22.62         9.07 o                         
  -6  -7   4        941.30        953.92        20.96 o                         
  -5  -7   4       3039.76       3017.00        39.65 o                         
  -4  -7   4       2864.38       2829.25        37.50 o                         
  -3  -7   4          7.64         19.96         7.66 o                         
  -2  -7   4       4845.82       4989.37        61.37 o                         
  -1  -7   4       2257.00       2184.06        30.93 o                         
   0  -7   4          2.59          0.00         7.24 o                         
   1  -7   4       1423.35       1340.48        26.88 o                         
   2  -7   4       2760.28       2696.25        37.04 o                         
   3  -7   4       1204.39       1194.85        23.73 o                         
   4  -7   4        707.99        684.86        18.11 o                         
   5  -7   4       2763.99       2769.15        36.94 o                         
   6  -7   4        287.41        340.00        16.19 o                         
   7  -7   4         29.49         16.21        13.86 o                         
   8  -7   4        240.89        205.49        15.93 o                         
 -10  -6   4        511.90        493.73        24.02 o                         
  -9  -6   4        772.15        760.31        29.15 o                         
  -8  -6   4        205.42        181.01         9.62 o                         
  -7  -6   4       1213.67       1153.56        20.59 o                         
  -6  -6   4       2652.64       2682.55        36.27 o                         
  -5  -6   4       1358.86       1315.46        22.77 o                         
  -4  -6   4        469.23        474.17        13.44 o                         
  -3  -6   4       4019.30       4264.28        52.88 o                         
  -2  -6   4       4097.36       4127.54        54.81 o                         
  -1  -6   4        487.88        438.39        13.20 o                         
   0  -6   4       3256.20       3179.91        38.34 o                         
   1  -6   4       6518.07       6506.82        74.38 o                         
   2  -6   4       2515.08       2458.70        32.68 o                         
   3  -6   4        305.68        293.17        10.40 o                         
   4  -6   4       2878.83       2762.76        34.88 o                         
   5  -6   4       1373.69       1435.72        25.78 o                         
   6  -6   4        296.13        242.19        12.80 o                         
   7  -6   4       1008.50        972.42        25.31 o                         
   8  -6   4        410.17        422.64        16.96 o                         
   9  -6   4         83.78        137.74        17.57 o                         
 -11  -5   4        511.42        483.11        23.76 o                         
 -10  -5   4       1065.54       1001.63        29.23 o                         
  -9  -5   4        126.87        125.60        14.00 o                         
  -8  -5   4       1008.67        943.59        23.15 o                         
  -7  -5   4       3686.20       3626.28        41.64 o                         
  -6  -5   4       1559.38       1518.07        22.76 o                         
  -5  -5   4         95.61        106.26         7.91 o                         
  -4  -5   4       6454.89       6682.55        76.16 o                         
  -3  -5   4       3664.07       3668.35        45.43 o                         
  -2  -5   4         70.93         81.29         6.78 o                         
  -1  -5   4       2769.66       2843.68        37.55 o                         
   0  -5   4       8567.27       8887.75        94.84 o                         
   1  -5   4       2731.14       2580.59        31.45 o                         
   2  -5   4       1036.71       1075.51        18.95 o                         
   3  -5   4       5235.24       5241.64        58.78 o                         
   4  -5   4       3485.42       3527.39        44.37 o                         
   5  -5   4         12.50         12.34         7.24 o                         
   6  -5   4       2331.00       2224.66        31.72 o                         
   7  -5   4       1296.96       1363.58        27.22 o                         
   8  -5   4         33.07         66.21        11.24 o                         
   9  -5   4        155.41        128.59        15.06 o                         
 -11  -4   4        898.37        896.08        33.27 o                         
 -10  -4   4        188.51        202.97        12.49 o                         
  -9  -4   4        585.48        585.75        18.79 o                         
  -8  -4   4       3619.29       3549.54        47.14 o                         
  -7  -4   4       1233.76       1249.41        23.22 o                         
  -6  -4   4        210.18        188.34         7.69 o                         
  -5  -4   4       5537.66       5619.22        61.11 o                         
  -4  -4   4       4964.29       5066.78        58.13 o                         
  -3  -4   4         30.72         53.51         5.60 o                         
  -2  -4   4       3556.63       3553.59        44.68 o                         
  -1  -4   4       9621.37       9964.36       120.66 o                         
   0  -4   4       9416.79       9234.26       104.30 o                         
   1  -4   4       3559.51       3740.85        42.39 o                         
   2  -4   4       7475.24       7212.47        80.01 o                         
   3  -4   4       2223.01       2060.47        26.36 o                         
   4  -4   4        157.89        151.75         6.74 o                         
   5  -4   4       1878.35       1787.04        23.74 o                         
   6  -4   4       3932.44       3851.30        44.39 o                         
   7  -4   4        474.77        456.03        14.90 o                         
   8  -4   4        395.15        375.32        15.10 o                         
   9  -4   4        441.67        473.77        19.89 o                         
  10  -4   4        228.05        279.69        23.99 o                         
 -11  -3   4         29.62         17.38        17.47 o                         
 -10  -3   4        769.40        803.82        27.58 o                         
  -9  -3   4       3502.23       3490.06        45.76 o                         
  -8  -3   4       1238.17       1245.20        24.37 o                         
  -7  -3   4        265.25        242.06         9.85 o                         
  -6  -3   4       1759.63       1799.64        22.42 o                         
  -5  -3   4       7167.15       7373.42        73.54 o                         
  -4  -3   4         63.51         63.95         4.97 o                         
  -3  -3   4       1194.50       1046.43        16.34 o                         
  -2  -3   4       1569.22       1636.93        22.33 o                         
  -1  -3   4       2897.74       3170.33        39.73 o                         
   0  -3   4       1062.09        955.17        14.75 o                         
   1  -3   4      10787.81      10920.56       111.34 o                         
   2  -3   4       3207.55       2870.38        32.36 o                         
   3  -3   4         28.17          6.14         4.75 o                         
   4  -3   4       1271.60       1199.70        16.17 o                         
   5  -3   4       3482.91       3365.28        38.87 o                         
   6  -3   4        753.14        759.91        15.94 o                         
   7  -3   4        231.50        236.74         9.98 o                         
   8  -3   4       2323.88       2275.22        36.79 o                         
   9  -3   4        441.87        504.40        22.00 o                         
  10  -3   4         27.81         17.83        18.70 o                         
 -11  -2   4        132.13        155.41        24.20 o                         
 -10  -2   4       1290.85       1311.34        31.25 o                         
  -9  -2   4       1296.83       1236.50        26.43 o                         
  -8  -2   4        253.59        260.90        10.72 o                         
  -7  -2   4       2259.86       2241.16        29.68 o                         
  -6  -2   4       2637.05       2626.95        32.06 o                         
  -5  -2   4        429.19        453.85        10.24 o                         
  -4  -2   4       4639.45       4619.63        48.65 o                         
  -3  -2   4       6660.73       6783.43        70.28 o                         
  -2  -2   4      18268.65      19239.02       211.55 o                         
  -1  -2   4         96.03         74.34         5.04 o                         
   0  -2   4       1736.58       1617.66        20.64 o                         
   1  -2   4       7925.91       8153.25        91.63 o                         
   2  -2   4         10.19          0.37         3.58 o                         
   3  -2   4        189.21        173.23         6.11 o                         
   4  -2   4       7989.72       7758.63        76.88 o                         
   5  -2   4       1245.90       1207.07        18.79 o                         
   6  -2   4        319.80        313.50         9.71 o                         
   7  -2   4       1461.48       1424.22        21.75 o                         
   8  -2   4       1509.77       1576.15        26.93 o                         
   9  -2   4        250.69        213.55        13.00 o                         
  10  -2   4        752.14        797.20        28.09 o                         
  11  -2   4        598.22        657.11        32.33 o                         
 -11  -1   4        936.02        969.48        39.19 o                         
 -10  -1   4       1090.96       1067.54        36.10 o                         
  -9  -1   4         20.88          2.69        10.86 o                         
  -8  -1   4       1941.76       1843.23        28.47 o                         
  -7  -1   4       2506.19       2480.50        31.41 o                         
  -6  -1   4        901.25        868.21        18.09 o                         
  -5  -1   4       2684.76       2605.38        29.81 o                         
  -4  -1   4       6368.05       6465.29        67.69 o                         
  -3  -1   4       4997.02       5144.39        59.52 o                         
  -2  -1   4        903.90        935.49        13.70 o                         
  -1  -1   4      14548.91      14923.28       164.64 o                         
   0  -1   4      18939.26      18072.76       213.55 o                         
   1  -1   4        560.10        459.65         9.03 o                         
   2  -1   4       6852.72       6772.93        71.61 o                         
   3  -1   4       7183.12       7125.97        69.80 o                         
   4  -1   4       3878.06       3982.27        40.02 o                         
   5  -1   4       1612.99       1613.22        18.90 o                         
   6  -1   4       1757.34       1774.70        20.80 o                         
   7  -1   4       1481.59       1465.43        25.61 o                         
   8  -1   4        128.49        111.85        10.36 o                         
   9  -1   4       2431.75       2452.99        41.69 o                         
  10  -1   4        872.72        934.78        29.50 o                         
  11  -1   4        115.99        144.20        18.40 o                         
 -10   0   4          9.91          0.00        17.88 o                         
  -9   0   4       1810.28       1808.13        42.94 o                         
  -8   0   4       2354.10       2372.77        39.39 o                         
  -7   0   4        300.02        306.90        10.70 o                         
  -6   0   4       1769.77       1739.84        23.84 o                         
  -5   0   4       6079.24       5896.41        63.54 o                         
  -4   0   4        843.79        818.61        12.55 o                         
  -3   0   4       1014.81       1011.62        13.97 o                         
  -2   0   4       6834.44       6793.77        76.56 o                         
  -1   0   4       2887.94       2982.56        33.08 o                         
   0   0   4       1462.49       1659.87        21.84 o                         
   1   0   4       3844.04       3871.68        51.88 o                         
   2   0   4       8842.89       9140.13        95.13 o                         
   3   0   4       7713.35       7417.21        75.76 o                         
   4   0   4       1066.52        980.37        12.76 o                         
   5   0   4       6564.40       6391.74        63.92 o                         
   6   0   4        713.90        724.42        12.63 o                         
   7   0   4         40.60         43.01         5.01 o                         
   8   0   4       1720.39       1691.46        32.64 o                         
   9   0   4       1833.55       1886.41        32.08 o                         
  10   0   4        128.53        139.18        15.11 o                         
  11   0   4        194.87        205.92        24.76 o                         
 -10   1   4        979.07        983.54        49.55 o                         
  -9   1   4       1846.86       1872.83        37.27 o                         
  -8   1   4        262.32        262.01        12.21 o                         
  -7   1   4        403.21        404.22        11.92 o                         
  -6   1   4       5570.08       5357.14        57.25 o                         
  -5   1   4       3661.93       3557.25        42.75 o                         
  -4   1   4       1404.27       1438.72        16.80 o                         
  -3   1   4       7509.83       7213.97        72.58 o                         
  -2   1   4       6891.13       6947.60        71.26 o                         
  -1   1   4       1322.06       1361.87        18.40 o                         
   0   1   4       3144.95       3124.55        36.16 o                         
   1   1   4       4861.58       4874.70        53.21 o                         
   2   1   4       1117.63       1280.14        16.33 o                         
   3   1   4        172.69        151.94         4.77 o                         
   4   1   4       4095.55       4075.20        67.60 o                         
   5   1   4       2454.87       2405.48        38.29 o                         
   6   1   4         79.07        122.48         5.85 o                         
   7   1   4       4527.23       4721.35        62.21 o                         
   8   1   4       3350.81       3553.72        44.65 o                         
   9   1   4        420.02        425.85        13.72 o                         
  10   1   4        123.72        126.15         9.37 o                         
  11   1   4        753.40        808.07        39.36 o                         
  12   1   4        522.77        570.33        35.31 o                         
 -10   2   4       1224.65       1242.93        37.75 o                         
  -9   2   4        138.52        165.61        13.22 o                         
  -8   2   4        782.40        794.25        19.50 o                         
  -7   2   4       2593.50       2574.52        32.63 o                         
  -6   2   4       4010.22       3921.18        41.60 o                         
  -5   2   4        274.05        297.37        11.62 o                         
  -4   2   4       2831.45       2808.18        40.62 o                         
  -3   2   4       1956.32       1867.98        21.57 o                         
  -2   2   4          5.74          9.44         3.08 o                         
  -1   2   4       1426.93       1533.19        18.77 o                         
   0   2   4       7751.95       7457.28        82.94 o                         
   1   2   4      14174.83      13621.33       140.59 o                         
   2   2   4          7.78          8.18         2.58 o                         
   3   2   4      12417.29      12228.79       130.60 o                         
   4   2   4       5688.45       5981.32        67.57 o                         
   5   2   4        124.62        121.95         4.80 o                         
   6   2   4       1571.67       1479.76        20.45 o                         
   7   2   4       5493.96       5470.43        55.00 o                         
   8   2   4       1151.90       1195.86        21.52 o                         
   9   2   4        605.45        650.42        33.75 o                         
  10   2   4       1475.78       1508.40        28.92 o                         
  11   2   4        431.98        417.78        26.45 o                         
  12   2   4          1.66          0.00        24.40 o                         
 -10   3   4        437.64        443.73        21.19 o                         
  -9   3   4        201.72        195.85        12.54 o                         
  -8   3   4       1329.99       1308.66        26.66 o                         
  -7   3   4       2164.58       2053.18        25.52 o                         
  -6   3   4         54.26         67.01         6.67 o                         
  -5   3   4       5660.69       5677.07        60.12 o                         
  -4   3   4       7583.46       7605.74        71.87 o                         
  -3   3   4        551.63        574.31         8.98 o                         
  -2   3   4       2061.53       1994.03        22.81 o                         
  -1   3   4       7267.10       7053.12        74.16 o                         
   0   3   4       6466.09       6616.07        74.04 o                         
   1   3   4        370.05        389.95         7.92 o                         
   2   3   4       1098.71       1154.19        15.98 o                         
   3   3   4       2703.42       2654.99        40.38 o                         
   4   3   4       1765.35       1938.76        20.36 o                         
   5   3   4       5894.00       6295.82        67.82 o                         
   6   3   4       5390.78       5315.76        56.48 o                         
   7   3   4       1256.79       1213.56        20.58 o                         
   8   3   4        560.30        718.90        17.32 o                         
   9   3   4       2287.15       2296.92        35.56 o                         
  10   3   4        701.48        665.96        19.92 o                         
  11   3   4          2.43          0.00        11.01 o                         
  12   3   4        635.04        626.23        36.30 o                         
  -9   4   4        743.58        822.65        28.26 o                         
  -8   4   4        668.22        681.31        21.87 o                         
  -7   4   4         68.17         67.14         8.53 o                         
  -6   4   4       3210.57       3195.40        48.19 o                         
  -5   4   4       3925.21       4008.06        46.23 o                         
  -4   4   4       1907.28       1911.85        24.06 o                         
  -3   4   4       1306.67       1287.01        17.00 o                         
  -2   4   4       5899.65       6105.87        65.61 o                         
  -1   4   4      14555.47      14320.21       148.51 o                         
   0   4   4       1204.38       1077.75        15.10 o                         
   1   4   4       6851.39       6684.41        75.11 o                         
   2   4   4       7754.48       7986.36        92.28 o                         
   3   4   4         11.27         11.07         3.42 o                         
   4   4   4      13128.80      13830.10       147.81 o                         
   5   4   4       4187.91       4057.22        50.33 o                         
   6   4   4       3010.27       2934.37        34.48 o                         
   7   4   4        127.79        155.61         6.71 o                         
   8   4   4       3370.99       3473.87        42.01 o                         
   9   4   4        921.41        891.42        18.18 o                         
  10   4   4        496.54        497.84        29.36 o                         
  11   4   4        841.93        862.06        28.55 o                         
  12   4   4       1231.58       1138.30        52.43 o                         
  -9   5   4        913.09        941.30        28.44 o                         
  -8   5   4        126.63        127.71        13.04 o                         
  -7   5   4       1154.03       1218.97        31.78 o                         
  -6   5   4       2970.92       2998.80        43.35 o                         
  -5   5   4        187.82        179.02         9.09 o                         
  -4   5   4        862.83        808.97        15.52 o                         
  -3   5   4       2925.62       2822.78        41.14 o                         
  -2   5   4       6723.36       6808.95        73.06 o                         
  -1   5   4         95.98         71.95         4.87 o                         
   0   5   4      16209.11      16417.95       169.95 o                         
   1   5   4       2293.03       2501.21        32.89 o                         
   2   5   4        700.75        618.32        11.14 o                         
   3   5   4       6155.59       6303.09        69.31 o                         
   4   5   4       6321.05       6222.20        64.89 o                         
   5   5   4        599.11        496.99         8.93 o                         
   6   5   4        139.77        114.76         5.77 o                         
   7   5   4       3015.26       2937.08        32.63 o                         
   8   5   4       1614.36       1526.91        22.46 o                         
   9   5   4         44.71         55.16         9.47 o                         
  10   5   4       1824.25       1890.70        30.06 o                         
  11   5   4       1748.83       1767.58        36.27 o                         
  12   5   4        313.08        274.67        19.22 o                         
  -9   6   4         53.81         27.92        19.79 o                         
  -8   6   4        385.87        404.78        17.73 o                         
  -7   6   4       2133.19       2158.22        37.11 o                         
  -6   6   4        737.48        722.50        20.06 o                         
  -5   6   4       1556.89       1520.47        25.15 o                         
  -4   6   4        630.62        623.13        14.80 o                         
  -3   6   4       2269.78       2223.62        28.95 o                         
  -2   6   4         78.49         58.98         5.92 o                         
  -1   6   4       4749.78       4764.02        53.92 o                         
   0   6   4       5613.82       5894.89        70.25 o                         
   1   6   4        115.64        103.50         5.89 o                         
   2   6   4       7751.96       8042.52        90.78 o                         
   3   6   4       9473.29       9788.05       106.26 o                         
   4   6   4       1357.29       1412.75        18.73 o                         
   5   6   4        899.83        961.24        15.38 o                         
   6   6   4       7113.27       7414.80        74.63 o                         
   7   6   4       3143.90       3229.90        36.57 o                         
   8   6   4        304.43        271.75        11.69 o                         
   9   6   4       1810.88       1867.51        31.72 o                         
  10   6   4       1639.05       1638.93        30.27 o                         
  11   6   4        694.71        668.08        23.13 o                         
  12   6   4        165.50        172.52        20.51 o                         
  -8   7   4       1118.34       1122.36        33.41 o                         
  -7   7   4        378.41        363.14        15.37 o                         
  -6   7   4        164.39        182.08        11.45 o                         
  -5   7   4       1343.77       1343.28        24.24 o                         
  -4   7   4        609.48        574.11        13.83 o                         
  -3   7   4       1254.41       1135.51        18.34 o                         
  -2   7   4        870.65        855.76        16.61 o                         
  -1   7   4       1980.26       1955.28        27.24 o                         
   0   7   4        521.96        547.21        13.26 o                         
   1   7   4       2139.38       2019.54        25.64 o                         
   2   7   4       7240.80       7381.37        87.08 o                         
   3   7   4       5739.39       5827.06        67.45 o                         
   4   7   4        166.72        181.03         7.48 o                         
   5   7   4       4242.11       4348.11        46.57 o                         
   6   7   4       4406.01       4654.41        49.72 o                         
   7   7   4          7.44          9.99         8.46 o                         
   8   7   4       4190.35       4366.65        52.12 o                         
   9   7   4       3118.66       3127.35        44.06 o                         
  10   7   4        804.16        718.97        18.85 o                         
  11   7   4        217.77        249.33        15.73 o                         
  12   7   4       1272.69       1245.61        45.72 o                         
  -8   8   4        372.70        400.67        20.90 o                         
  -7   8   4         54.64         56.48        15.01 o                         
  -6   8   4       1116.19       1118.66        25.69 o                         
  -5   8   4        955.68        970.72        22.35 o                         
  -4   8   4         48.25         43.60         8.39 o                         
  -3   8   4       1457.02       1404.38        21.80 o                         
  -2   8   4       3353.89       3205.31        41.70 o                         
  -1   8   4        197.06        186.55         8.60 o                         
   0   8   4       1505.03       1474.89        23.84 o                         
   1   8   4       7910.87       7997.98       107.24 o                         
   2   8   4       3404.19       3731.43        45.44 o                         
   3   8   4        786.21        857.24        17.32 o                         
   4   8   4       4014.16       4115.23        51.87 o                         
   5   8   4       3598.14       3784.84        43.02 o                         
   6   8   4          4.46          0.00         6.30 o                         
   7   8   4       4321.47       4632.96        48.07 o                         
   8   8   4       4375.12       4467.82        46.91 o                         
   9   8   4        523.58        519.95        17.11 o                         
  10   8   4         82.80         78.71        11.13 o                         
  11   8   4       1287.85       1237.86        26.69 o                         
  12   8   4        675.01        658.03        28.88 o                         
  -7   9   4        707.86        775.22        31.83 o                         
  -6   9   4        600.64        618.68        35.47 o                         
  -5   9   4          0.01          0.00        11.18 o                         
  -4   9   4       1322.16       1323.20        23.52 o                         
  -3   9   4       3242.56       3139.32        40.18 o                         
  -2   9   4        231.33        245.04        10.72 o                         
  -1   9   4        757.02        727.68        15.74 o                         
   0   9   4       1692.56       1601.24        24.76 o                         
   1   9   4       2384.33       2377.74        32.19 o                         
   2   9   4         23.78         65.35         8.38 o                         
   3   9   4       6915.84       7034.67        85.05 o                         
   4   9   4       4359.24       4432.46        54.04 o                         
   5   9   4          2.03         13.75         6.52 o                         
   6   9   4       3362.19       3463.54        43.23 o                         
   7   9   4       5683.80       5664.71        61.18 o                         
   8   9   4       1236.56       1149.01        20.02 o                         
   9   9   4        261.56        286.90        12.28 o                         
  10   9   4       1325.08       1348.17        28.08 o                         
  11   9   4        404.23        391.84        19.74 o                         
  12   9   4         19.77         15.74        16.02 o                         
  -6  10   4         17.21         24.19        17.16 o                         
  -5  10   4        629.74        671.42        23.68 o                         
  -4  10   4        533.38        499.85        16.36 o                         
  -3  10   4         41.79         29.48         9.84 o                         
  -2  10   4       2143.09       2085.01        32.39 o                         
  -1  10   4       2160.52       2114.49        30.71 o                         
   0  10   4       1333.54       1342.10        23.60 o                         
   1  10   4          2.19         10.16         7.78 o                         
   2  10   4       1079.41       1113.43        19.27 o                         
   3  10   4       3365.45       3383.65        40.66 o                         
   4  10   4         92.50        197.09         9.80 o                         
   5  10   4        998.66       1014.48        20.27 o                         
   6  10   4       3021.81       3073.00        42.10 o                         
   7  10   4       1935.00       1950.77        30.50 o                         
   8  10   4         49.34         51.60         9.84 o                         
   9  10   4       1612.31       1637.81        28.82 o                         
  10  10   4       1620.29       1650.66        30.57 o                         
  11  10   4          5.40          0.00        15.12 o                         
  -5  11   4        518.41        474.90        25.52 o                         
  -4  11   4        125.58         77.86        13.41 o                         
  -3  11   4        279.91        266.41        15.78 o                         
  -2  11   4       2307.08       2360.15        38.26 o                         
  -1  11   4        959.28        930.21        22.69 o                         
   0  11   4        196.93        195.13        11.59 o                         
   1  11   4       1900.22       1924.02        31.45 o                         
   2  11   4       3006.71       2859.70        37.91 o                         
   3  11   4        361.48        333.14        11.46 o                         
   4  11   4       3285.65       3215.74        43.30 o                         
   5  11   4       3265.08       3293.21        44.33 o                         
   6  11   4       2050.95       2016.78        32.01 o                         
   7  11   4         56.88         65.05        11.57 o                         
   8  11   4       1612.87       1630.43        29.18 o                         
   9  11   4       1418.78       1322.44        26.33 o                         
  10  11   4        133.21        106.09        13.44 o                         
  11  11   4        918.90        928.34        33.00 o                         
  -4  12   4          1.97          0.00        16.10 o                         
  -3  12   4        355.86        404.36        21.04 o                         
  -2  12   4        283.09        282.15        16.65 o                         
  -1  12   4         30.33         37.71        12.08 o                         
   0  12   4        534.16        594.82        21.96 o                         
   1  12   4       2252.46       2252.76        38.94 o                         
   2  12   4        100.12        110.70        11.10 o                         
   3  12   4        533.91        528.04        17.57 o                         
   4  12   4       3771.57       3751.62        52.32 o                         
   5  12   4       1734.11       1769.30        33.27 o                         
   6  12   4         20.10          0.00        11.82 o                         
   7  12   4       2121.03       2138.32        34.43 o                         
   8  12   4        755.08        741.27        21.36 o                         
   9  12   4        169.13        133.42        14.92 o                         
  10  12   4        704.36        766.77        31.03 o                         
  -3  13   4        636.97        600.37        24.60 o                         
  -2  13   4          0.31          0.00        17.08 o                         
  -1  13   4        394.66        373.89        19.24 o                         
   0  13   4       1265.40       1283.54        30.86 o                         
   1  13   4        191.21        203.04        13.80 o                         
   2  13   4       1088.75       1164.68        26.54 o                         
   3  13   4       1129.42       1148.82        25.05 o                         
   4  13   4        651.47        630.84        22.81 o                         
   5  13   4          1.46          0.00        13.38 o                         
   6  13   4        945.49       1027.57        30.13 o                         
   7  13   4        936.05        932.20        37.31 o                         
   8  13   4         10.07          0.00        14.37 o                         
   9  13   4        351.35        352.65        21.36 o                         
  10  13   4       1477.76       1580.37        39.66 o                         
  -2  14   4        351.12        411.29        24.33 o                         
  -1  14   4        450.32        463.98        23.06 o                         
   0  14   4        154.33        161.70        18.42 o                         
   1  14   4        339.14        408.84        20.14 o                         
   2  14   4       1637.61       1689.82        37.24 o                         
   3  14   4        555.86        541.74        22.63 o                         
   4  14   4         13.88          0.00        15.20 o                         
   5  14   4       1508.86       1616.05        40.76 o                         
   6  14   4       1710.35       1689.27        49.58 o                         
   7  14   4         75.39         47.85        19.36 o                         
   8  14   4        310.36        338.75        21.23 o                         
   9  14   4        931.50        955.18        33.99 o                         
   0  15   4        373.25        379.53        27.03 o                         
   1  15   4        865.66        923.90        37.48 o                         
   2  15   4        485.88        491.54        23.37 o                         
   3  15   4          4.81          3.81        17.84 o                         
   4  15   4        414.87        456.45        26.65 o                         
   5  15   4        934.43        919.59        36.06 o                         
   6  15   4         30.27          6.91        21.11 o                         
   7  15   4        325.10        328.26        24.11 o                         
   8  15   4        884.94        828.76        38.84 o                         
   2  16   4         11.81          0.00        22.88 o                         
   3  16   4        479.78        508.55        30.16 o                         
   4  16   4        815.89        819.01        35.66 o                         
   5  16   4         34.48         15.98        26.65 o                         
  -4 -13   5        685.64        722.59        45.88 o                         
  -3 -13   5          1.18          0.00        32.65 o                         
  -2 -13   5        603.97        596.42        47.31 o                         
  -1 -13   5        351.53        317.55        35.33 o                         
  -6 -12   5       1209.99       1384.70        53.28 o                         
  -5 -12   5        501.49        521.32        29.54 o                         
  -4 -12   5         39.53          0.00        25.14 o                         
  -3 -12   5        841.66        858.13        46.05 o                         
  -2 -12   5       1240.09       1319.35        55.17 o                         
  -1 -12   5        171.83        187.77        26.97 o                         
   0 -12   5        192.07        126.75        26.10 o                         
   1 -12   5        307.50        309.90        24.47 o                         
   2 -12   5        157.96        196.79        27.40 o                         
  -7 -11   5       1314.71       1344.45        40.24 o                         
  -6 -11   5        813.15        742.23        28.76 o                         
  -5 -11   5         14.92         11.52        17.01 o                         
  -4 -11   5        975.65        947.04        32.71 o                         
  -3 -11   5       1393.36       1436.31        38.22 o                         
  -2 -11   5        288.20        275.71        21.22 o                         
  -1 -11   5        475.66        485.89        25.17 o                         
   0 -11   5       1725.54       1767.62        46.14 o                         
   1 -11   5        432.75        477.29        23.28 o                         
   2 -11   5         17.07          0.00        22.91 o                         
   3 -11   5        790.26        863.59        35.64 o                         
   4 -11   5        254.85        318.14        40.97 o                         
  -8 -10   5        948.91        975.04        35.32 o                         
  -7 -10   5       1853.94       1759.21        40.51 o                         
  -6 -10   5         51.54         31.91        17.84 o                         
  -5 -10   5        427.20        448.45        21.99 o                         
  -4 -10   5       1556.11       1560.12        34.47 o                         
  -3 -10   5        680.93        629.09        22.54 o                         
  -2 -10   5        453.35        454.70        20.85 o                         
  -1 -10   5       1856.51       1888.17        38.29 o                         
   0 -10   5        999.03       1054.14        30.05 o                         
   1 -10   5        197.24        177.42        14.99 o                         
   2 -10   5       1490.52       1457.77        40.42 o                         
   3 -10   5       1143.17       1158.35        43.89 o                         
   4 -10   5         34.58         12.53        18.22 o                         
   5 -10   5         20.14          6.87        19.31 o                         
  -9  -9   5       1350.16       1345.35        42.38 o                         
  -8  -9   5       1468.59       1452.14        39.69 o                         
  -7  -9   5         69.02         41.50        14.74 o                         
  -6  -9   5        833.87        844.45        25.26 o                         
  -5  -9   5        845.50        870.53        23.31 o                         
  -4  -9   5        954.49        880.21        25.54 o                         
  -3  -9   5        446.25        504.08        20.52 o                         
  -2  -9   5       3026.84       3027.96        46.32 o                         
  -1  -9   5        817.58        810.22        23.61 o                         
   0  -9   5          0.60          0.00        10.31 o                         
   1  -9   5       2470.29       2354.62        37.52 o                         
   2  -9   5        996.57       1027.98        26.39 o                         
   3  -9   5         63.70         71.06        12.46 o                         
   4  -9   5        314.05        333.17        17.22 o                         
   5  -9   5        310.16        299.10        19.31 o                         
   6  -9   5        471.32        525.90        37.52 o                         
  -9  -8   5       1546.25       1530.37        39.54 o                         
  -8  -8   5         16.22         25.25        12.71 o                         
  -7  -8   5        967.09        956.71        25.05 o                         
  -6  -8   5       2054.37       1979.69        34.16 o                         
  -5  -8   5        609.94        511.24        18.66 o                         
  -4  -8   5         17.40          4.29        10.59 o                         
  -3  -8   5       3277.11       3227.54        45.66 o                         
  -2  -8   5        796.31        806.38        20.96 o                         
  -1  -8   5          4.06          0.00         8.78 o                         
   0  -8   5       1866.60       1828.71        31.29 o                         
   1  -8   5       2466.15       2399.72        35.79 o                         
   2  -8   5         31.11         12.96        11.52 o                         
   3  -8   5        747.06        777.90        23.85 o                         
   4  -8   5       2129.20       2201.27        34.72 o                         
   5  -8   5        513.72        565.50        18.87 o                         
   6  -8   5          5.66          0.00        16.43 o                         
   7  -8   5        804.26        927.79        37.34 o                         
 -10  -7   5        938.87       1000.38        39.83 o                         
  -9  -7   5         56.59         43.79        18.27 o                         
  -8  -7   5        677.97        699.06        18.33 o                         
  -7  -7   5        973.74        983.65        22.48 o                         
  -6  -7   5        210.16        201.02        13.04 o                         
  -5  -7   5        191.51        217.52        12.85 o                         
  -4  -7   5       3233.24       3185.12        46.33 o                         
  -3  -7   5       2644.00       2628.59        37.14 o                         
  -2  -7   5        173.46        164.69        10.11 o                         
  -1  -7   5       2512.23       2462.13        35.16 o                         
   0  -7   5       3120.93       3024.20        39.78 o                         
   1  -7   5        228.33        240.46        10.66 o                         
   2  -7   5        488.94        461.80        15.19 o                         
   3  -7   5       1625.71       1602.77        27.96 o                         
   4  -7   5        902.52        948.25        21.33 o                         
   5  -7   5        109.72         66.91        10.27 o                         
   6  -7   5       1377.33       1403.49        32.30 o                         
   7  -7   5       1004.80       1084.08        34.67 o                         
   8  -7   5         13.77         38.17        18.05 o                         
 -10  -6   5         72.50         61.79        20.43 o                         
  -9  -6   5        360.40        370.42        20.06 o                         
  -8  -6   5       1122.48       1102.60        23.94 o                         
  -7  -6   5        309.11        301.44        12.48 o                         
  -6  -6   5        510.92        485.43        14.96 o                         
  -5  -6   5       2766.60       2774.40        38.60 o                         
  -4  -6   5       2452.82       2471.10        33.52 o                         
  -3  -6   5          1.09          0.00         7.24 o                         
  -2  -6   5       3780.22       3899.44        51.21 o                         
  -1  -6   5       6823.85       6748.13        80.36 o                         
   0  -6   5       1058.62       1039.77        19.71 o                         
   1  -6   5       1298.44       1273.44        22.60 o                         
   2  -6   5       2388.12       2294.40        30.68 o                         
   3  -6   5       1082.72       1059.50        20.22 o                         
   4  -6   5         45.56         43.99         8.67 o                         
   5  -6   5       1845.80       1833.42        26.54 o                         
   6  -6   5       1583.95       1609.72        28.53 o                         
   7  -6   5          8.82          2.24        12.32 o                         
   8  -6   5        250.31        180.83        14.77 o                         
 -10  -5   5        304.00        310.18        20.93 o                         
  -9  -5   5        865.98        816.80        28.04 o                         
  -8  -5   5        680.76        633.42        20.01 o                         
  -7  -5   5         29.62         22.24         7.55 o                         
  -6  -5   5       2903.25       2880.77        39.03 o                         
  -5  -5   5       2909.76       3003.21        39.82 o                         
  -4  -5   5          1.46          0.00         6.31 o                         
  -3  -5   5       4015.23       4140.13        53.56 o                         
  -2  -5   5       2891.93       3004.99        41.98 o                         
  -1  -5   5       1604.70       1560.29        25.99 o                         
   0  -5   5       2004.66       1999.68        31.18 o                         
   1  -5   5       8843.90       8840.76        92.46 o                         
   2  -5   5       4453.01       4370.01        50.73 o                         
   3  -5   5         46.59         38.54         7.57 o                         
   4  -5   5       1324.68       1292.64        21.11 o                         
   5  -5   5       3920.98       3800.49        44.07 o                         
   6  -5   5        757.73        787.28        20.24 o                         
   7  -5   5        660.82        621.47        19.46 o                         
   8  -5   5        872.96        862.19        31.04 o                         
   9  -5   5        361.73        408.11        19.37 o                         
 -10  -4   5       1134.86       1166.57        32.71 o                         
  -9  -4   5        722.57        759.91        23.70 o                         
  -8  -4   5        183.36        150.14        12.54 o                         
  -7  -4   5       3082.20       3034.05        36.76 o                         
  -6  -4   5       2212.50       2209.28        28.53 o                         
  -5  -4   5        351.63        353.56        10.83 o                         
  -4  -4   5       3904.42       3914.89        46.89 o                         
  -3  -4   5       6373.62       6244.62        78.58 o                         
  -2  -4   5       1079.18       1017.64        17.34 o                         
  -1  -4   5       1287.94       1244.01        20.25 o                         
   0  -4   5       9548.97       9661.10       109.47 o                         
   1  -4   5       3484.78       3363.17        39.29 o                         
   2  -4   5        368.39        405.84        10.94 o                         
   3  -4   5       2619.53       2496.11        32.18 o                         
   4  -4   5       1951.28       2004.23        25.32 o                         
   5  -4   5       1041.47       1031.97        17.18 o                         
   6  -4   5        642.65        626.80        17.04 o                         
   7  -4   5       2186.58       2152.52        33.95 o                         
   8  -4   5        564.90        623.75        22.12 o                         
   9  -4   5          2.04          0.00        13.65 o                         
  10  -4   5        556.14        562.20        41.85 o                         
 -10  -3   5        270.22        285.31        14.19 o                         
  -9  -3   5         34.18         36.53        11.02 o                         
  -8  -3   5       3056.59       3021.40        41.03 o                         
  -7  -3   5       2022.87       1986.33        29.57 o                         
  -6  -3   5          5.10          0.00         5.90 o                         
  -5  -3   5       2328.00       2382.67        33.73 o                         
  -4  -3   5       5326.03       5207.20        57.62 o                         
  -3  -3   5        455.35        400.07        10.31 o                         
  -2  -3   5         56.94         69.52         5.91 o                         
  -1  -3   5       4582.07       4789.19        56.25 o                         
   0  -3   5       8637.43       8624.16        94.58 o                         
   1  -3   5         97.55        153.90         7.30 o                         
   2  -3   5       7601.03       7512.90        80.83 o                         
   3  -3   5       2258.65       2138.55        25.38 o                         
   4  -3   5        428.62        382.50        10.53 o                         
   5  -3   5        504.83        503.20        13.06 o                         
   6  -3   5       3166.09       3152.45        38.88 o                         
   7  -3   5       1073.27       1064.64        21.28 o                         
   8  -3   5         14.26         15.46        10.84 o                         
   9  -3   5        652.62        675.16        26.16 o                         
  10  -3   5        479.39        558.46        30.18 o                         
 -10  -2   5         20.38          0.00        19.51 o                         
  -9  -2   5       1468.65       1409.05        27.00 o                         
  -8  -2   5       2637.45       2729.34        40.16 o                         
  -7  -2   5          6.82          0.00         7.73 o                         
  -6  -2   5       1249.98       1252.57        19.56 o                         
  -5  -2   5       4162.36       4244.60        45.31 o                         
  -4  -2   5       1431.94       1411.95        19.52 o                         
  -3  -2   5       2225.62       2179.07        27.48 o                         
  -2  -2   5       4504.85       4526.85        55.36 o                         
  -1  -2   5       9263.56       9844.78       110.77 o                         
   0  -2   5         48.01         37.49         4.98 o                         
   1  -2   5       2911.96       2943.69        36.25 o                         
   2  -2   5       6454.20       6383.85        75.88 o                         
   3  -2   5       1034.76        978.44        14.76 o                         
   4  -2   5        222.62        204.61         6.60 o                         
   5  -2   5       3072.27       2978.30        34.94 o                         
   6  -2   5        842.22        861.23        16.40 o                         
   7  -2   5         13.07         11.12         6.42 o                         
   8  -2   5       1278.83       1208.47        27.04 o                         
   9  -2   5       1264.63       1335.96        30.42 o                         
  10  -2   5         10.22         26.78        14.24 o                         
  11  -2   5        462.10        505.95        29.96 o                         
 -10  -1   5        647.12        589.56        23.49 o                         
  -9  -1   5       1746.85       1763.44        35.93 o                         
  -8  -1   5        215.31        234.31        11.58 o                         
  -7  -1   5       1950.13       1929.03        28.45 o                         
  -6  -1   5       3607.88       3594.79        40.77 o                         
  -5  -1   5       1002.48        965.93        14.94 o                         
  -4  -1   5        682.26        728.17        12.67 o                         
  -3  -1   5       5850.22       5568.53        62.64 o                         
  -2  -1   5      14932.63      14789.36       153.97 o                         
  -1  -1   5        404.94        377.70        10.06 o                         
   0  -1   5      18725.00      18641.38       212.84 o                         
   1  -1   5       6087.91       5909.64        69.85 o                         
   2  -1   5         17.92         30.59         3.97 o                         
   3  -1   5        771.45        696.22        11.55 o                         
   4  -1   5       7100.61       6756.18        67.14 o                         
   5  -1   5       3328.69       3290.58        33.35 o                         
   6  -1   5         70.94         45.70         5.62 o                         
   7  -1   5       1016.16        994.64        16.51 o                         
   8  -1   5       2206.96       2165.56        31.18 o                         
   9  -1   5        146.52        188.56        13.23 o                         
  10  -1   5        518.49        507.18        22.84 o                         
  11  -1   5        612.34        593.50        28.39 o                         
 -10   0   5       1256.35       1186.54        41.95 o                         
  -9   0   5        135.52        153.54        13.14 o                         
  -8   0   5        763.39        778.42        22.55 o                         
  -7   0   5       2808.18       2866.18        40.55 o                         
  -6   0   5       1373.55       1345.09        19.86 o                         
  -5   0   5       1880.39       1834.11        23.09 o                         
  -4   0   5       8332.92       8488.05        88.14 o                         
  -3   0   5       5879.25       5805.33        63.04 o                         
  -2   0   5        281.93        253.32         7.14 o                         
  -1   0   5       7151.90       7161.07        80.99 o                         
   0   0   5      14794.25      15169.97       173.44 o                         
   1   0   5       1170.77       1166.35        17.77 o                         
   2   0   5        933.21       1009.74        15.09 o                         
   3   0   5       7603.40       7552.79        79.82 o                         
   4   0   5       6502.97       6516.29        66.03 o                         
   5   0   5         17.06          9.14         4.26 o                         
   6   0   5        885.02        891.67        15.85 o                         
   7   0   5       2274.47       2224.91        28.44 o                         
   8   0   5        302.66        310.72        11.91 o                         
   9   0   5       1168.10       1086.39        25.20 o                         
  10   0   5       1651.75       1689.90        47.43 o                         
  11   0   5        407.89        424.33        22.12 o                         
 -10   1   5        186.81        205.42        23.90 o                         
  -9   1   5        587.81        539.82        21.46 o                         
  -8   1   5       1896.17       1888.48        31.09 o                         
  -7   1   5       1510.50       1458.30        29.99 o                         
  -6   1   5          1.83          3.09         6.11 o                         
  -5   1   5       3922.97       3952.83        44.26 o                         
  -4   1   5       5341.17       5323.69        52.89 o                         
  -3   1   5        506.25        476.98        10.21 o                         
  -2   1   5       8029.37       7856.61        85.72 o                         
  -1   1   5      10262.22      10492.54       116.88 o                         
   0   1   5         83.89        102.00         4.50 o                         
   1   1   5       5389.32       5470.54        64.32 o                         
   2   1   5       7272.14       7198.53        80.68 o                         
   3   1   5       9254.36       9066.05        98.78 o                         
   4   1   5        218.05        234.30         6.77 o                         
   5   1   5       3788.87       3739.21        42.35 o                         
   6   1   5       3312.25       3423.17        38.71 o                         
   7   1   5        697.48        672.61        14.92 o                         
   8   1   5        795.59        837.72        18.31 o                         
   9   1   5       1956.70       1968.14        36.98 o                         
  10   1   5        931.76        954.27        28.72 o                         
  11   1   5         22.81         25.46        18.99 o                         
  12   1   5        452.53        478.64        73.71 o                         
 -10   2   5        411.24        388.32        22.24 o                         
  -9   2   5       1289.37       1275.52        34.90 o                         
  -8   2   5        393.95        390.92        16.86 o                         
  -7   2   5         19.32         20.40         7.72 o                         
  -6   2   5       2260.96       2216.14        27.35 o                         
  -5   2   5       6231.26       6121.31        60.09 o                         
  -4   2   5        404.89        353.59         8.87 o                         
  -3   2   5       4022.58       4013.80        41.20 o                         
  -2   2   5      10419.17      10384.75       109.01 o                         
  -1   2   5       5809.37       5943.61        61.42 o                         
   0   2   5        560.48        551.90        10.00 o                         
   1   2   5      15661.86      15449.71       159.60 o                         
   2   2   5       5824.60       5759.60        61.13 o                         
   3   2   5        507.10        520.71        10.19 o                         
   4   2   5       1488.34       1470.76        16.98 o                         
   5   2   5       2663.41       2601.77        36.53 o                         
   6   2   5        266.63        230.81         7.06 o                         
   7   2   5       1583.92       1547.66        25.68 o                         
   8   2   5       4542.25       4361.51        50.76 o                         
   9   2   5        802.75        765.99        23.15 o                         
  10   2   5          9.04          0.00        11.33 o                         
  11   2   5        816.77        847.37        26.33 o                         
  12   2   5        552.93        567.50        38.76 o                         
 -10   3   5        785.50        822.53        33.45 o                         
  -9   3   5        315.84        295.83        21.21 o                         
  -8   3   5        100.39        105.61         9.66 o                         
  -7   3   5       1886.42       1854.33        26.25 o                         
  -6   3   5       2942.34       2969.60        36.71 o                         
  -5   3   5       2130.59       2128.11        26.14 o                         
  -4   3   5       2303.72       2286.96        24.42 o                         
  -3   3   5       7836.80       7679.82        75.57 o                         
  -2   3   5       1724.66       1861.60        22.00 o                         
  -1   3   5        488.68        511.11         9.96 o                         
   0   3   5       7819.22       7978.56        92.47 o                         
   1   3   5       8711.67       8896.04        99.03 o                         
   2   3   5       1405.30       1412.01        17.03 o                         
   3   3   5       8318.26       8529.28        89.55 o                         
   4   3   5       3509.78       3614.68        37.84 o                         
   5   3   5         44.59         48.60         3.67 o                         
   6   3   5       1701.39       1737.80        22.24 o                         
   7   3   5       1331.17       1344.13        25.34 o                         
   8   3   5       1841.21       1705.37        24.90 o                         
   9   3   5         54.80         66.20         9.18 o                         
  10   3   5       1329.60       1319.78        28.77 o                         
  11   3   5        989.36        992.75        29.60 o                         
  12   3   5         18.59         11.48        20.12 o                         
  -9   4   5         20.10         36.87        16.32 o                         
  -8   4   5        429.35        429.08        18.37 o                         
  -7   4   5       1840.32       1900.60        28.79 o                         
  -6   4   5        136.32        165.45        10.05 o                         
  -5   4   5        560.32        582.40        14.31 o                         
  -4   4   5       6239.75       5972.87        59.09 o                         
  -3   4   5       1049.04       1031.11        15.80 o                         
  -2   4   5         20.91          5.62         3.73 o                         
  -1   4   5      18417.96      18083.06       181.87 o                         
   0   4   5      15275.03      15062.28       166.18 o                         
   1   4   5       2980.53       3256.59        39.78 o                         
   2   4   5        435.11        468.91         9.26 o                         
   3   4   5      12370.82      12483.57       129.79 o                         
   4   4   5        529.29        464.01        12.39 o                         
   5   4   5       1685.24       1661.23        18.54 o                         
   6   4   5       6485.54       6202.34        64.03 o                         
   7   4   5        680.58        665.69        12.98 o                         
   8   4   5        190.21        164.17         7.17 o                         
   9   4   5       1629.65       1561.10        24.22 o                         
  10   4   5       1003.82       1096.97        29.59 o                         
  11   4   5         69.16         72.41        12.69 o                         
  12   4   5        706.99        694.21        50.80 o                         
  -9   5   5        585.32        698.03        28.72 o                         
  -8   5   5        898.77        913.41        27.00 o                         
  -7   5   5        440.94        495.62        16.26 o                         
  -6   5   5       1412.28       1414.61        27.76 o                         
  -5   5   5       3073.27       3106.11        37.09 o                         
  -4   5   5       3259.21       3269.77        36.28 o                         
  -3   5   5         13.98          0.00         4.86 o                         
  -2   5   5       2282.23       2187.24        26.80 o                         
  -1   5   5      10275.58      10376.10       108.99 o                         
   0   5   5         23.13         37.50         5.43 o                         
   1   5   5       2408.66       2320.38        26.90 o                         
   2   5   5       7282.20       7236.92        81.78 o                         
   3   5   5       1804.68       1810.43        22.30 o                         
   4   5   5       8738.77       9244.84        94.92 o                         
   5   5   5       8402.98       8331.28        88.51 o                         
   6   5   5       3535.74       3613.75        36.32 o                         
   7   5   5         10.35          0.00         5.14 o                         
   8   5   5        870.43        849.02        15.26 o                         
   9   5   5       3872.59       3759.69        42.59 o                         
  10   5   5          8.98         48.23         9.23 o                         
  11   5   5        744.18        776.88        28.02 o                         
  12   5   5       1475.56       1531.52        43.32 o                         
  -8   6   5        220.53        226.00        16.59 o                         
  -7   6   5        177.09        190.64        12.14 o                         
  -6   6   5       2225.45       2230.37        33.61 o                         
  -5   6   5        281.88        285.51        12.34 o                         
  -4   6   5         16.38          2.23         6.90 o                         
  -3   6   5       1974.82       1901.33        24.60 o                         
  -2   6   5       4701.19       4562.98        52.99 o                         
  -1   6   5       2557.37       2649.84        32.24 o                         
   0   6   5       3844.77       3720.36        41.78 o                         
   1   6   5       1195.82       1240.14        18.87 o                         
   2   6   5       2142.78       2146.21        28.56 o                         
   3   6   5       1391.54       1384.47        23.16 o                         
   4   6   5      12219.00      12492.46       127.31 o                         
   5   6   5       3449.29       3567.72        39.62 o                         
   6   6   5         15.60          0.00         5.64 o                         
   7   6   5       2550.40       2750.74        37.90 o                         
   8   6   5       1360.65       1334.22        19.88 o                         
   9   6   5        417.61        393.52        12.26 o                         
  10   6   5       1186.49       1145.28        25.37 o                         
  11   6   5       2136.15       2196.16        51.58 o                         
  12   6   5        629.59        643.74        29.03 o                         
  -8   7   5         54.31         41.49        13.29 o                         
  -7   7   5        783.49        807.85        24.88 o                         
  -6   7   5        627.64        644.71        19.27 o                         
  -5   7   5         44.85         42.93        10.13 o                         
  -4   7   5       1360.20       1327.26        23.48 o                         
  -3   7   5       2220.48       2165.98        30.84 o                         
  -2   7   5        600.99        553.72        13.85 o                         
  -1   7   5       1089.91       1112.82        18.10 o                         
   0   7   5       3368.53       3422.26        40.72 o                         
   1   7   5       1041.29       1099.67        19.06 o                         
   2   7   5        265.99        224.54         9.05 o                         
   3   7   5       5122.60       5197.26        58.88 o                         
   4   7   5       2129.61       2216.46        28.07 o                         
   5   7   5        204.09        197.27         7.09 o                         
   6   7   5       3419.55       3499.19        39.04 o                         
   7   7   5       4798.18       4948.87        52.86 o                         
   8   7   5         83.52        100.52         7.95 o                         
   9   7   5       1356.11       1354.10        34.48 o                         
  10   7   5       2552.78       2558.41        36.98 o                         
  11   7   5       1159.50       1121.27        28.45 o                         
  12   7   5          7.86          0.00        16.55 o                         
  -7   8   5        466.60        431.62        19.93 o                         
  -6   8   5          6.29          0.00        12.88 o                         
  -5   8   5        825.06        816.36        21.38 o                         
  -4   8   5       2608.62       2660.85        33.85 o                         
  -3   8   5        898.06        887.22        18.46 o                         
  -2   8   5        809.66        814.56        18.84 o                         
  -1   8   5       2733.41       2584.47        36.89 o                         
   0   8   5        474.18        412.19        14.09 o                         
   1   8   5       1066.10       1079.84        20.20 o                         
   2   8   5       9985.68       9873.84       116.01 o                         
   3   8   5       4109.68       4366.06        54.43 o                         
   4   8   5        157.19        190.35         8.19 o                         
   5   8   5       1355.70       1354.88        20.47 o                         
   6   8   5       3560.83       3601.40        40.52 o                         
   7   8   5        465.93        405.26        11.59 o                         
   8   8   5       1239.62       1325.50        21.44 o                         
   9   8   5       3440.26       3421.22        45.33 o                         
  10   8   5       1086.50       1045.67        25.76 o                         
  11   8   5         19.85          0.64        11.57 o                         
  12   8   5       1236.62       1212.59        33.34 o                         
  -7   9   5          5.43         17.21        22.35 o                         
  -6   9   5        368.34        388.03        22.62 o                         
  -5   9   5       1082.09       1008.22        26.30 o                         
  -4   9   5        161.72        153.00        11.25 o                         
  -3   9   5       1278.97       1303.92        24.38 o                         
  -2   9   5       2422.57       2388.81        33.54 o                         
  -1   9   5        539.30        495.13        15.40 o                         
   0   9   5         90.08         77.35         9.46 o                         
   1   9   5       3873.14       3768.59        55.84 o                         
   2   9   5       5794.97       5697.15        75.75 o                         
   3   9   5        198.81        235.83        10.49 o                         
   4   9   5        730.81        709.26        17.25 o                         
   5   9   5       1724.82       1787.31        25.08 o                         
   6   9   5        196.91        202.42         9.32 o                         
   7   9   5       1166.70       1212.85        20.14 o                         
   8   9   5       4661.10       4797.13        52.80 o                         
   9   9   5       1578.98       1650.30        26.99 o                         
  10   9   5         10.07          0.00        10.40 o                         
  11   9   5        719.34        703.20        27.03 o                         
  12   9   5       1213.44       1285.53        31.70 o                         
  -6  10   5        668.19        652.66        28.22 o                         
  -5  10   5        267.78        234.07        16.34 o                         
  -4  10   5        250.48        288.61        13.64 o                         
  -3  10   5       2233.29       2137.40        33.65 o                         
  -2  10   5        503.99        510.45        20.38 o                         
  -1  10   5        305.02        271.95        10.92 o                         
   0  10   5       1684.32       1615.00        27.21 o                         
   1  10   5       2318.98       2396.78        36.73 o                         
   2  10   5        363.59        342.24        11.94 o                         
   3  10   5       2460.99       2446.23        37.54 o                         
   4  10   5       4522.00       4570.60        56.70 o                         
   5  10   5       1117.15       1118.67        22.21 o                         
   6  10   5        158.71        147.72         9.21 o                         
   7  10   5       3042.86       3115.75        42.51 o                         
   8  10   5       2706.76       2682.68        35.91 o                         
   9  10   5         13.27          5.97         9.68 o                         
  10  10   5        968.51       1021.82        29.01 o                         
  11  10   5        831.47        788.90        26.51 o                         
  -5  11   5        110.22        118.95        19.59 o                         
  -4  11   5        694.22        681.22        26.13 o                         
  -3  11   5        593.74        555.68        20.09 o                         
  -2  11   5         47.63         48.55        11.79 o                         
  -1  11   5       1120.28       1091.64        21.89 o                         
   0  11   5       1786.91       1793.24        32.30 o                         
   1  11   5        334.76        337.57        13.53 o                         
   2  11   5        576.07        520.26        15.57 o                         
   3  11   5       2662.01       2588.15        37.54 o                         
   4  11   5        212.25        256.88        13.50 o                         
   5  11   5       1190.19       1107.93        23.24 o                         
   6  11   5       3598.74       3719.65        49.93 o                         
   7  11   5       2660.22       2738.49        40.96 o                         
   8  11   5         74.67         65.30        11.19 o                         
   9  11   5        681.77        688.97        23.66 o                         
  10  11   5       1678.21       1624.51        36.23 o                         
  11  11   5        204.66        161.34        18.67 o                         
  -4  12   5        210.96        200.66        18.54 o                         
  -3  12   5        128.43         86.95        16.94 o                         
  -2  12   5       1174.61       1092.06        32.46 o                         
  -1  12   5        970.51        929.49        26.75 o                         
   0  12   5        170.68        136.56        13.18 o                         
   1  12   5        188.75        212.58        12.65 o                         
   2  12   5       1359.12       1310.72        24.97 o                         
   3  12   5        328.09        327.14        14.76 o                         
   4  12   5        751.31        765.85        20.29 o                         
   5  12   5       2158.55       2194.80        36.67 o                         
   6  12   5       1169.82       1249.80        24.75 o                         
   7  12   5         50.82         56.85        11.67 o                         
   8  12   5        976.82        983.73        24.45 o                         
   9  12   5       1202.38       1161.27        27.86 o                         
  10  12   5        438.83        439.98        18.16 o                         
  11  12   5        166.14        130.89        21.29 o                         
  -3  13   5        534.50        541.70        24.29 o                         
  -2  13   5        656.29        715.84        29.99 o                         
  -1  13   5         75.23         72.95        14.85 o                         
   0  13   5        277.43        281.43        17.25 o                         
   1  13   5       1109.94       1120.76        27.85 o                         
   2  13   5        218.83        216.02        13.66 o                         
   3  13   5        416.22        392.95        17.11 o                         
   4  13   5       1690.84       1648.25        33.78 o                         
   5  13   5       1869.10       1916.66        38.51 o                         
   6  13   5        143.12        151.78        13.76 o                         
   7  13   5        828.00        898.00        28.41 o                         
   8  13   5        881.18        895.34        27.46 o                         
   9  13   5        336.54        345.24        19.57 o                         
  10  13   5        184.98        176.96        18.56 o                         
  -2  14   5          1.48         16.44        20.10 o                         
  -1  14   5        394.06        392.21        20.92 o                         
   0  14   5       1423.98       1479.87        42.07 o                         
   1  14   5        518.62        501.60        24.32 o                         
   2  14   5        193.44        259.41        16.86 o                         
   3  14   5       1759.58       1788.38        48.13 o                         
   4  14   5       1139.48       1170.96        37.41 o                         
   5  14   5        136.07        128.49        20.26 o                         
   6  14   5        534.26        534.83        29.52 o                         
   7  14   5       1166.19       1179.54        36.85 o                         
   8  14   5        211.02        195.46        19.42 o                         
   9  14   5        123.57        125.62        18.65 o                         
   0  15   5        161.33        130.27        23.53 o                         
   1  15   5        188.09        216.09        24.04 o                         
   2  15   5       1204.65       1222.26        39.33 o                         
   3  15   5       1158.43       1172.40        38.91 o                         
   4  15   5         46.37         60.63        23.72 o                         
   5  15   5        654.07        675.74        33.00 o                         
   6  15   5       1527.46       1557.87        50.45 o                         
   7  15   5        368.22        343.37        30.84 o                         
   8  15   5         31.76         31.74        24.26 o                         
   2  16   5        691.64        642.43        36.27 o                         
   3  16   5        108.48        107.39        26.67 o                         
   4  16   5        259.51        287.87        29.14 o                         
   5  16   5        945.17        883.65        48.49 o                         
   6  16   5        281.62        236.72        28.37 o                         
  -5 -12   6        778.05        777.91        33.44 o                         
  -4 -12   6        940.20        959.11        50.61 o                         
  -3 -12   6        165.79        180.93        31.95 o                         
  -2 -12   6        231.64        228.15        32.81 o                         
  -1 -12   6       1234.38       1302.25        59.22 o                         
   0 -12   6        114.01        115.58        30.84 o                         
   1 -12   6         73.33         38.37        27.18 o                         
  -6 -11   6        988.66       1086.88        48.02 o                         
  -5 -11   6       1311.95       1258.57        54.44 o                         
  -4 -11   6         67.70         42.81        16.73 o                         
  -3 -11   6        156.88        160.30        18.90 o                         
  -2 -11   6       1767.06       1744.15        45.65 o                         
  -1 -11   6       1082.24       1087.30        48.56 o                         
   0 -11   6         49.23         25.68        20.31 o                         
   1 -11   6        728.32        689.56        33.29 o                         
   2 -11   6        554.14        648.93        41.76 o                         
   3 -11   6          0.22          5.65        23.59 o                         
  -7 -10   6        650.84        680.86        30.13 o                         
  -6 -10   6       1304.62       1298.49        38.63 o                         
  -5 -10   6          8.30          0.00        14.26 o                         
  -4 -10   6        412.33        446.47        20.82 o                         
  -3 -10   6       1563.04       1504.30        35.47 o                         
  -2 -10   6       1164.61       1124.29        27.81 o                         
  -1 -10   6          1.19          0.00        14.30 o                         
   0 -10   6        622.40        614.59        24.54 o                         
   1 -10   6        527.65        546.23        29.64 o                         
   2 -10   6          3.27          0.00        17.02 o                         
   3 -10   6        477.51        479.52        22.58 o                         
   4 -10   6        596.49        731.86        45.29 o                         
  -8  -9   6        831.36        792.60        28.14 o                         
  -7  -9   6       1758.28       1727.24        42.88 o                         
  -6  -9   6        249.75        233.27        17.88 o                         
  -5  -9   6        216.80        234.20        16.75 o                         
  -4  -9   6        833.16        900.52        26.88 o                         
  -3  -9   6       1026.18       1009.68        28.02 o                         
  -2  -9   6         14.69         12.64        13.31 o                         
  -1  -9   6       1059.21       1097.01        33.17 o                         
   0  -9   6       1065.79       1041.35        29.62 o                         
   1  -9   6         17.68          0.00        13.05 o                         
   2  -9   6        917.84        932.79        31.05 o                         
   3  -9   6       1220.05       1278.77        31.55 o                         
   4  -9   6        319.61        327.65        18.20 o                         
   5  -9   6          8.02          0.00        18.74 o                         
   6  -9   6        462.13        438.00        35.98 o                         
  -9  -8   6        510.44        513.17        24.34 o                         
  -8  -8   6       2101.49       2104.15        38.15 o                         
  -7  -8   6        230.90        213.55        16.57 o                         
  -6  -8   6        257.02        286.38        15.05 o                         
  -5  -8   6       1223.87       1253.79        29.65 o                         
  -4  -8   6       1146.56       1036.17        29.55 o                         
  -3  -8   6         64.07         19.63        11.22 o                         
  -2  -8   6       1326.68       1387.33        27.60 o                         
  -1  -8   6       1290.50       1253.09        27.20 o                         
   0  -8   6        393.25        375.88        17.57 o                         
   1  -8   6        739.59        708.19        23.75 o                         
   2  -8   6       2384.83       2419.53        39.85 o                         
   3  -8   6        592.97        626.00        20.46 o                         
   4  -8   6         99.88         75.14        13.52 o                         
   5  -8   6        761.81        703.45        22.40 o                         
   6  -8   6        671.74        691.60        25.91 o                         
   7  -8   6          2.18          0.00        27.66 o                         
  -9  -7   6       1415.15       1519.59        55.26 o                         
  -8  -7   6        201.81        208.80        14.66 o                         
  -7  -7   6        727.68        736.22        22.56 o                         
  -6  -7   6       2705.28       2675.97        40.50 o                         
  -5  -7   6       1563.70       1499.23        29.61 o                         
  -4  -7   6         12.69          0.27        10.05 o                         
  -3  -7   6       2208.65       2218.37        40.74 o                         
  -2  -7   6       2168.08       2053.51        34.17 o                         
  -1  -7   6         21.68          6.98         9.15 o                         
   0  -7   6       1420.79       1428.46        26.64 o                         
   1  -7   6       3427.11       3432.30        47.80 o                         
   2  -7   6        780.07        796.83        23.12 o                         
   3  -7   6         96.50         80.28        12.80 o                         
   4  -7   6       1614.68       1579.09        28.43 o                         
   5  -7   6       1150.51       1272.15        25.29 o                         
   6  -7   6         25.81         47.59        13.77 o                         
   7  -7   6        389.11        384.47        22.32 o                         
  -9  -6   6        283.93        311.10        20.71 o                         
  -8  -6   6        178.74        177.82        12.92 o                         
  -7  -6   6       1522.08       1523.75        30.12 o                         
  -6  -6   6       1289.01       1274.15        27.06 o                         
  -5  -6   6          1.60          0.00         9.05 o                         
  -4  -6   6       1664.00       1669.46        27.64 o                         
  -3  -6   6       2924.27       2868.69        40.02 o                         
  -2  -6   6         40.72         13.88         8.72 o                         
  -1  -6   6       1260.84       1287.39        24.50 o                         
   0  -6   6       6008.55       5943.22        74.12 o                         
   1  -6   6       1461.08       1501.47        25.61 o                         
   2  -6   6        121.80         76.57         9.42 o                         
   3  -6   6       2159.51       2130.13        32.02 o                         
   4  -6   6       1829.92       1796.42        30.91 o                         
   5  -6   6         53.57         50.46         9.63 o                         
   6  -6   6        495.09        542.53        18.98 o                         
   7  -6   6       1218.04       1269.84        29.84 o                         
   8  -6   6        267.10        272.46        20.11 o                         
 -10  -5   6        432.06        435.09        26.00 o                         
  -9  -5   6        161.21        147.73        17.17 o                         
  -8  -5   6       1132.11       1144.78        24.65 o                         
  -7  -5   6       1550.33       1544.96        27.53 o                         
  -6  -5   6          0.38          0.00         9.21 o                         
  -5  -5   6       2269.22       2281.69        32.39 o                         
  -4  -5   6       2048.07       2023.12        30.11 o                         
  -3  -5   6         82.35         65.18         8.16 o                         
  -2  -5   6       1187.78       1187.16        22.37 o                         
  -1  -5   6       2848.44       2731.05        39.19 o                         
   0  -5   6       3368.28       3447.38        46.52 o                         
   1  -5   6         39.86         40.90         7.95 o                         
   2  -5   6       1371.32       1364.80        27.39 o                         
   3  -5   6       2783.04       2733.56        36.59 o                         
   4  -5   6         27.52         21.41         8.51 o                         
   5  -5   6       1030.03       1014.06        19.49 o                         
   6  -5   6       1884.89       1916.13        30.90 o                         
   7  -5   6        754.54        727.43        21.32 o                         
   8  -5   6          9.34          7.91        13.06 o                         
   9  -5   6        442.56        442.12        25.88 o                         
 -10  -4   6        123.23        113.22        19.51 o                         
  -9  -4   6       1331.93       1388.17        32.95 o                         
  -8  -4   6       1354.14       1332.25        29.97 o                         
  -7  -4   6        106.04         88.60         9.32 o                         
  -6  -4   6       1445.45       1428.05        22.83 o                         
  -5  -4   6       5150.23       5284.65        64.40 o                         
  -4  -4   6        298.89        288.35         9.56 o                         
  -3  -4   6       2290.24       2253.03        31.85 o                         
  -2  -4   6       4140.76       4020.56        49.76 o                         
  -1  -4   6        736.99        718.55        17.21 o                         
   0  -4   6        155.31        167.07         8.89 o                         
   1  -4   6       2868.73       2873.93        40.38 o                         
   2  -4   6       3173.50       3103.26        41.76 o                         
   3  -4   6        164.74        140.31         7.70 o                         
   4  -4   6       2466.43       2427.37        35.83 o                         
   5  -4   6       2679.80       2603.31        31.68 o                         
   6  -4   6        967.71       1021.76        22.50 o                         
   7  -4   6        102.44         79.21        10.19 o                         
   8  -4   6       1247.34       1266.39        25.26 o                         
   9  -4   6        608.25        672.15        41.97 o                         
 -10  -3   6        712.95        655.80        23.09 o                         
  -9  -3   6       1678.42       1672.64        33.98 o                         
  -8  -3   6         70.63         49.26        10.68 o                         
  -7  -3   6       1300.01       1273.57        20.97 o                         
  -6  -3   6       1766.16       1725.64        23.58 o                         
  -5  -3   6        904.33        910.63        17.02 o                         
  -4  -3   6       1919.33       1930.00        25.67 o                         
  -3  -3   6       4182.30       4156.53        50.99 o                         
  -2  -3   6       1848.69       1852.85        25.94 o                         
  -1  -3   6       1371.19       1332.53        21.55 o                         
   0  -3   6       1174.27       1196.07        19.22 o                         
   1  -3   6      10017.99      10109.85       114.42 o                         
   2  -3   6       1796.49       1646.45        22.48 o                         
   3  -3   6       1042.26        973.85        17.24 o                         
   4  -3   6       4718.38       4579.81        49.63 o                         
   5  -3   6        416.52        398.80        11.68 o                         
   6  -3   6        211.49        172.76         9.87 o                         
   7  -3   6       1360.23       1269.63        23.45 o                         
   8  -3   6       1568.61       1697.32        28.60 o                         
   9  -3   6         17.82         22.63        13.53 o                         
  10  -3   6        511.98        481.70        29.09 o                         
 -10  -2   6        534.02        499.74        22.01 o                         
  -9  -2   6        237.56        249.73        13.89 o                         
  -8  -2   6       1593.78       1583.95        27.94 o                         
  -7  -2   6       3076.07       3095.47        40.09 o                         
  -6  -2   6        693.66        682.51        14.64 o                         
  -5  -2   6       1149.71       1140.12        17.49 o                         
  -4  -2   6       9874.63      10022.97       107.67 o                         
  -3  -2   6       2567.52       2455.92        32.12 o                         
  -2  -2   6          2.74          0.00         5.02 o                         
  -1  -2   6       3170.06       3306.62        42.51 o                         
   0  -2   6        617.31        573.17        13.25 o                         
   1  -2   6       1703.77       1555.69        22.40 o                         
   2  -2   6       7143.50       7335.99        83.99 o                         
   3  -2   6       8267.30       8212.03        85.31 o                         
   4  -2   6       3175.83       3146.11        36.41 o                         
   5  -2   6       1329.63       1284.05        17.52 o                         
   6  -2   6       1895.03       1847.61        24.60 o                         
   7  -2   6       1534.86       1553.37        25.14 o                         
   8  -2   6        165.33        172.09        11.59 o                         
   9  -2   6        678.46        688.01        26.81 o                         
  10  -2   6        733.93        788.01        43.28 o                         
 -10  -1   6        154.92        143.87        16.84 o                         
  -9  -1   6        289.97        273.92        14.01 o                         
  -8  -1   6       2802.47       2836.43        42.79 o                         
  -7  -1   6        272.58        289.46        11.46 o                         
  -6  -1   6        367.01        369.63        12.64 o                         
  -5  -1   6       4478.93       4417.96        47.67 o                         
  -4  -1   6       4199.92       4271.69        47.83 o                         
  -3  -1   6        853.02        897.59        15.67 o                         
  -2  -1   6      12667.43      12456.48       134.93 o                         
  -1  -1   6      11492.94      11608.00       129.97 o                         
   0  -1   6         14.15          8.31         5.03 o                         
   1  -1   6       1509.61       1534.83        22.48 o                         
   2  -1   6       9873.70      10200.16       110.89 o                         
   3  -1   6       5067.06       4880.07        53.75 o                         
   4  -1   6         60.66         58.78         4.88 o                         
   5  -1   6       4519.29       4399.51        48.04 o                         
   6  -1   6        839.46        848.16        14.67 o                         
   7  -1   6        367.29        338.51        10.74 o                         
   8  -1   6        470.34        448.21        20.41 o                         
   9  -1   6       1852.71       1887.88        53.79 o                         
  10  -1   6        158.16        185.75        15.56 o                         
  11  -1   6        229.46        225.51        18.66 o                         
 -10   0   6        224.22        202.27        17.20 o                         
  -9   0   6       1272.32       1259.75        29.48 o                         
  -8   0   6        746.97        730.51        19.21 o                         
  -7   0   6        386.25        422.13        15.10 o                         
  -6   0   6       2965.02       2885.67        37.31 o                         
  -5   0   6       2182.91       2141.21        27.35 o                         
  -4   0   6        109.00         78.68         6.30 o                         
  -3   0   6       1637.14       1705.55        23.09 o                         
  -2   0   6       7607.97       7789.25        88.60 o                         
  -1   0   6       1372.06       1327.18        19.45 o                         
   0   0   6       7153.26       7486.96        88.03 o                         
   1   0   6       7825.14       7892.46        92.24 o                         
   2   0   6       1869.72       1871.48        25.27 o                         
   3   0   6         28.80         44.64         5.50 o                         
   4   0   6       4163.46       4085.59        45.86 o                         
   5   0   6       5124.52       4991.54        62.10 o                         
   6   0   6        527.32        476.42        12.38 o                         
   7   0   6        267.18        270.88         9.25 o                         
   8   0   6       1929.16       1915.99        28.64 o                         
   9   0   6        798.85        834.90        20.92 o                         
  10   0   6         11.46         15.80        12.86 o                         
  11   0   6        641.59        613.52        30.26 o                         
 -10   1   6        960.92       1037.83        38.66 o                         
  -9   1   6        439.00        490.66        20.89 o                         
  -8   1   6        132.00        132.92        10.38 o                         
  -7   1   6       1482.14       1423.56        24.90 o                         
  -6   1   6       3205.16       3060.49        39.01 o                         
  -5   1   6          5.88          0.00         5.13 o                         
  -4   1   6       3664.90       3594.57        39.60 o                         
  -3   1   6       5707.64       5829.05        65.44 o                         
  -2   1   6       2258.99       2313.15        29.53 o                         
  -1   1   6       1553.50       1445.13        20.28 o                         
   0   1   6       7855.84       8169.93        89.06 o                         
   1   1   6      10614.99      10775.05       124.39 o                         
   2   1   6       1082.87       1150.92        17.38 o                         
   3   1   6       6437.67       6386.67        67.96 o                         
   4   1   6      10346.69      10430.71        98.60 o                         
   5   1   6        468.80        475.73         8.74 o                         
   6   1   6        715.64        781.65        13.92 o                         
   7   1   6       5657.54       5531.19        58.16 o                         
   8   1   6       1054.21       1053.56        19.04 o                         
   9   1   6        106.02        101.10        10.70 o                         
  10   1   6        840.49        858.63        31.33 o                         
  11   1   6        670.66        654.10        37.76 o                         
 -10   2   6        202.45        208.07        22.28 o                         
  -9   2   6        142.90        134.20        14.62 o                         
  -8   2   6       1436.20       1509.41        28.21 o                         
  -7   2   6       1896.90       1899.01        31.14 o                         
  -6   2   6        276.29        302.33        10.89 o                         
  -5   2   6       2665.55       2596.26        33.62 o                         
  -4   2   6       5190.96       5203.38        54.91 o                         
  -3   2   6       3453.78       3564.72        39.43 o                         
  -2   2   6       1725.04       1724.47        22.02 o                         
  -1   2   6      11113.03      11379.80       115.67 o                         
   0   2   6      12372.80      12467.82       143.37 o                         
   1   2   6        193.60        224.07         6.74 o                         
   2   2   6      10412.44      10411.28       112.29 o                         
   3   2   6       7807.49       8094.85        87.96 o                         
   4   2   6       2485.18       2348.72        26.27 o                         
   5   2   6       1514.03       1633.02        24.87 o                         
   6   2   6       4707.40       4612.25        57.80 o                         
   7   2   6       1190.07       1174.18        19.12 o                         
   8   2   6       2886.93       2846.50        38.42 o                         
   9   2   6       1567.89       1505.24        33.01 o                         
  10   2   6       1446.89       1453.83        32.72 o                         
  11   2   6        117.06        120.86        17.18 o                         
  12   2   6        346.48        388.85        27.31 o                         
  -9   3   6        741.89        760.84        29.68 o                         
  -8   3   6        723.84        687.17        20.55 o                         
  -7   3   6         73.31         72.00         9.71 o                         
  -6   3   6       1248.06       1178.74        20.89 o                         
  -5   3   6       5208.14       5217.60        54.01 o                         
  -4   3   6        646.97        667.18        12.11 o                         
  -3   3   6       2190.37       2135.77        25.63 o                         
  -2   3   6       6097.13       6316.58        68.05 o                         
  -1   3   6       5447.03       5518.82        63.39 o                         
   0   3   6       2156.11       2003.72        24.61 o                         
   1   3   6       9550.89       9684.82       111.93 o                         
   2   3   6      13757.77      13893.67       144.46 o                         
   3   3   6         11.76         10.43         3.65 o                         
   4   3   6        841.41        856.34        15.46 o                         
   5   3   6       4332.70       4410.71        51.34 o                         
   6   3   6       3205.97       3008.82        33.53 o                         
   7   3   6        218.55        214.48         7.98 o                         
   8   3   6       3381.69       3245.12        37.03 o                         
   9   3   6        173.22        181.35        10.45 o                         
  10   3   6         39.49         56.00        10.82 o                         
  11   3   6        431.52        429.57        20.00 o                         
  12   3   6        694.34        717.22        30.47 o                         
  -9   4   6        669.72        697.58        29.55 o                         
  -8   4   6         72.20         54.73        10.76 o                         
  -7   4   6        596.66        590.09        17.06 o                         
  -6   4   6       3025.39       3053.63        37.82 o                         
  -5   4   6       1939.72       1921.41        24.03 o                         
  -4   4   6        618.60        609.99        11.51 o                         
  -3   4   6       6279.30       6214.84        63.85 o                         
  -2   4   6       3059.71       3123.90        35.79 o                         
  -1   4   6         42.93         53.16         4.54 o                         
   0   4   6       2117.74       2034.71        24.53 o                         
   1   4   6      12167.38      12258.74       136.25 o                         
   2   4   6       8863.64       9205.72        99.84 o                         
   3   4   6        146.61        138.52         7.62 o                         
   4   4   6       5666.75       5649.81        57.85 o                         
   5   4   6       2910.84       2907.18        31.40 o                         
   6   4   6        752.62        792.05        13.99 o                         
   7   4   6       2741.32       2815.77        30.68 o                         
   8   4   6       2197.66       2127.45        26.45 o                         
   9   4   6         30.76         16.91         8.71 o                         
  10   4   6        492.41        467.21        20.18 o                         
  11   4   6       1431.05       1450.12        34.74 o                         
  12   4   6        229.36        218.72        17.14 o                         
  -9   5   6         23.65         32.20        15.63 o                         
  -8   5   6        164.79        134.62        11.99 o                         
  -7   5   6       1312.22       1330.63        26.40 o                         
  -6   5   6       1216.95       1205.85        24.30 o                         
  -5   5   6        239.80        234.16         9.88 o                         
  -4   5   6       3004.82       2869.25        32.12 o                         
  -3   5   6       1746.21       1755.20        23.35 o                         
  -2   5   6         27.88         24.78         5.08 o                         
  -1   5   6       2700.44       2609.94        33.12 o                         
   0   5   6       6555.72       6331.75        75.06 o                         
   1   5   6       2362.16       2487.87        31.10 o                         
   2   5   6         30.14         18.74         4.39 o                         
   3   5   6       5720.42       5761.07        62.09 o                         
   4   5   6       6634.92       6948.23        72.36 o                         
   5   5   6        260.71        233.43         6.98 o                         
   6   5   6       5680.32       5717.61        56.86 o                         
   7   5   6       4001.16       4056.08        47.13 o                         
   8   5   6        516.00        436.71        12.78 o                         
   9   5   6        851.68        957.50        23.14 o                         
  10   5   6       1453.96       1455.91        24.34 o                         
  11   5   6        376.22        422.57        19.73 o                         
  12   5   6        269.60        265.52        19.34 o                         
  -8   6   6        577.35        595.11        22.18 o                         
  -7   6   6        494.61        578.18        33.88 o                         
  -6   6   6         75.03         88.05        11.06 o                         
  -5   6   6       2329.25       2294.55        32.59 o                         
  -4   6   6       1703.21       1636.74        22.93 o                         
  -3   6   6          5.73          5.98         5.92 o                         
  -2   6   6       2136.83       2106.78        27.50 o                         
  -1   6   6       5248.26       4844.08        53.69 o                         
   0   6   6       1788.25       1763.25        23.95 o                         
   1   6   6         17.55         15.72         4.42 o                         
   2   6   6       4291.09       4432.96        52.20 o                         
   3   6   6       3282.73       3237.84        37.20 o                         
   4   6   6        937.20        962.36        15.31 o                         
   5   6   6       5029.32       5329.84        58.91 o                         
   6   6   6       4586.23       4777.27        53.72 o                         
   7   6   6        477.38        436.79         9.95 o                         
   8   6   6        301.24        350.93        12.56 o                         
   9   6   6       3783.36       3779.41        44.54 o                         
  10   6   6        647.45        639.14        14.99 o                         
  11   6   6        279.52        308.90        13.58 o                         
  12   6   6       1168.15       1158.48        40.97 o                         
  -8   7   6        319.34        322.80        17.53 o                         
  -7   7   6         38.85         35.29        14.14 o                         
  -6   7   6       1402.19       1471.68        27.69 o                         
  -5   7   6       2441.58       2368.17        34.48 o                         
  -4   7   6        197.72        188.44        10.03 o                         
  -3   7   6        652.19        642.55        15.25 o                         
  -2   7   6       3459.73       3482.62        43.32 o                         
  -1   7   6       1196.25       1217.55        19.18 o                         
   0   7   6        532.13        450.95        12.07 o                         
   1   7   6       4354.56       4406.42        50.80 o                         
   2   7   6       3745.70       3913.56        47.23 o                         
   3   7   6        109.86        105.34         7.23 o                         
   4   7   6       5879.48       5934.57        63.31 o                         
   5   7   6       7997.77       8051.37        86.93 o                         
   6   7   6        612.63        617.48        13.82 o                         
   7   7   6       1467.01       1527.92        20.97 o                         
   8   7   6       2523.42       2437.52        31.16 o                         
   9   7   6        860.46        791.03        18.52 o                         
  10   7   6        251.72        282.04        12.60 o                         
  11   7   6       1806.33       1762.05        36.03 o                         
  12   7   6        960.13        921.01        28.28 o                         
  -7   8   6        607.25        627.23        23.35 o                         
  -6   8   6        431.92        436.44        17.64 o                         
  -5   8   6          2.07          7.86        11.00 o                         
  -4   8   6       2463.67       2538.02        35.40 o                         
  -3   8   6       4938.49       4816.86        61.41 o                         
  -2   8   6       1591.01       1557.80        24.65 o                         
  -1   8   6        147.27        136.72         7.79 o                         
   0   8   6       2387.30       2394.79        33.73 o                         
   1   8   6       3314.38       3370.62        44.42 o                         
   2   8   6         10.91         13.28         7.29 o                         
   3   8   6       2695.77       2620.30        37.28 o                         
   4   8   6       1003.56       1005.30        17.86 o                         
   5   8   6        706.00        678.46        14.67 o                         
   6   8   6        419.69        445.49        12.67 o                         
   7   8   6       3419.44       3412.15        39.23 o                         
   8   8   6       1219.03       1301.78        20.31 o                         
   9   8   6        351.83        343.75        14.40 o                         
  10   8   6       1856.55       1868.15        31.58 o                         
  11   8   6       1283.03       1248.55        26.43 o                         
  12   8   6         23.51         17.03        14.12 o                         
  -7   9   6        615.63        574.09        25.33 o                         
  -6   9   6         29.70          6.41        14.95 o                         
  -5   9   6        262.51        271.14        15.38 o                         
  -4   9   6       1656.03       1667.91        26.91 o                         
  -3   9   6        830.67        873.96        21.14 o                         
  -2   9   6        456.06        449.58        15.38 o                         
  -1   9   6       1967.34       1916.42        31.27 o                         
   0   9   6       1632.15       1591.10        25.95 o                         
   1   9   6          6.63          0.00         7.65 o                         
   2   9   6       3230.36       3070.50        44.12 o                         
   3   9   6       4954.44       4966.36        60.27 o                         
   4   9   6       1254.64       1251.04        20.38 o                         
   5   9   6         53.00         62.73         7.55 o                         
   6   9   6       1821.43       1876.04        24.93 o                         
   7   9   6        679.05        659.16        15.40 o                         
   8   9   6         34.25         22.46         7.82 o                         
   9   9   6       1414.76       1517.05        28.31 o                         
  10   9   6       1497.20       1592.88        29.71 o                         
  11   9   6         80.05         78.25        14.69 o                         
  12   9   6        472.57        498.57        21.99 o                         
  -6  10   6        167.01        188.38        19.61 o                         
  -5  10   6        706.99        749.87        29.80 o                         
  -4  10   6        725.38        747.05        25.02 o                         
  -3  10   6          2.55          0.00        11.18 o                         
  -2  10   6       1301.35       1290.88        26.63 o                         
  -1  10   6        762.84        716.25        20.55 o                         
   0  10   6        111.26         91.71         9.90 o                         
   1  10   6       1397.29       1391.79        27.27 o                         
   2  10   6       2683.54       2561.14        41.73 o                         
   3  10   6       2868.09       2868.87        41.72 o                         
   4  10   6         17.00         17.88         8.84 o                         
   5  10   6       2780.30       2714.39        38.58 o                         
   6  10   6       2321.27       2321.63        31.87 o                         
   7  10   6         61.79         50.12         8.22 o                         
   8  10   6       2209.59       2282.57        32.43 o                         
   9  10   6       1888.71       1952.33        29.95 o                         
  10  10   6        130.73         92.28        14.02 o                         
  11  10   6        461.60        505.73        20.96 o                         
  12  10   6       1027.28        987.07        34.99 o                         
  -5  11   6        299.31        282.83        20.57 o                         
  -4  11   6          0.74          0.00        13.41 o                         
  -3  11   6        840.40        891.01        26.77 o                         
  -2  11   6       1620.80       1547.37        29.69 o                         
  -1  11   6         30.51         28.06        10.07 o                         
   0  11   6       1562.74       1501.08        26.66 o                         
   1  11   6       1779.24       1645.84        32.00 o                         
   2  11   6         24.70          4.59        10.64 o                         
   3  11   6          6.78          0.00         9.20 o                         
   4  11   6       2855.56       2824.46        42.59 o                         
   5  11   6        888.33        902.75        21.43 o                         
   6  11   6        349.11        327.11        14.22 o                         
   7  11   6       2859.52       2793.96        43.20 o                         
   8  11   6       1932.14       2044.23        33.93 o                         
   9  11   6        253.48        229.17        12.74 o                         
  10  11   6        464.05        461.57        16.99 o                         
  11  11   6       1198.58       1213.27        38.28 o                         
  -4  12   6        290.59        257.13        20.01 o                         
  -3  12   6        757.78        772.41        26.14 o                         
  -2  12   6        107.61         69.98        15.38 o                         
  -1  12   6       1054.06       1081.27        24.67 o                         
   0  12   6       1530.32       1552.48        29.41 o                         
   1  12   6         72.75         82.33        13.39 o                         
   2  12   6        649.73        570.99        18.49 o                         
   3  12   6        975.27        936.78        24.92 o                         
   4  12   6       2110.45       2109.33        35.57 o                         
   5  12   6        312.08        291.88        14.20 o                         
   6  12   6       2422.22       2452.62        38.40 o                         
   7  12   6       1744.26       1820.78        33.76 o                         
   8  12   6          3.18         20.83        11.25 o                         
   9  12   6        270.67        286.35        16.60 o                         
  10  12   6       1286.11       1245.22        31.15 o                         
  11  12   6        453.07        460.59        24.00 o                         
  -3  13   6         13.16         13.06        19.51 o                         
  -2  13   6        692.13        679.70        29.27 o                         
  -1  13   6       1642.76       1622.13        43.13 o                         
   0  13   6        500.24        466.65        19.41 o                         
   1  13   6         90.63        109.00        15.27 o                         
   2  13   6        347.82        353.40        20.43 o                         
   3  13   6        177.36        193.62        13.97 o                         
   4  13   6          4.76          0.00        10.58 o                         
   5  13   6       1721.16       1691.34        33.57 o                         
   6  13   6       2021.47       2041.52        36.31 o                         
   7  13   6        227.94        270.53        18.38 o                         
   8  13   6        481.85        466.85        19.12 o                         
   9  13   6       1094.04       1170.27        30.71 o                         
  10  13   6       1065.98       1031.77        31.24 o                         
  -2  14   6        979.80       1002.85        38.94 o                         
  -1  14   6        612.76        527.71        31.34 o                         
   0  14   6         93.07        140.54        19.61 o                         
   1  14   6       1507.33       1584.19        43.06 o                         
   2  14   6        946.45        905.44        37.01 o                         
   3  14   6          4.22          1.86        15.41 o                         
   4  14   6        902.10        859.30        31.88 o                         
   5  14   6       1684.08       1631.59        41.66 o                         
   6  14   6        401.68        382.08        20.34 o                         
   7  14   6        301.32        293.81        19.52 o                         
   8  14   6        957.15        895.54        35.77 o                         
   9  14   6        677.52        663.36        24.76 o                         
   0  15   6        619.86        642.70        27.41 o                         
   1  15   6        922.89        962.15        39.34 o                         
   2  15   6         19.84         19.94        23.39 o                         
   3  15   6        811.88        877.70        35.31 o                         
   4  15   6       1602.83       1593.62        44.14 o                         
   5  15   6        519.09        481.87        32.53 o                         
   6  15   6         44.61         48.79        21.53 o                         
   7  15   6        914.43        878.15        41.08 o                         
   8  15   6        660.97        580.35        30.71 o                         
   2  16   6        501.42        522.84        32.21 o                         
   3  16   6        973.78       1069.62        41.31 o                         
   4  16   6        182.75        189.45        26.78 o                         
   5  16   6        220.20        245.37        28.77 o                         
   6  16   6        703.91        680.57        37.67 o                         
  -3 -12   7        858.18        917.54        61.83 o                         
  -2 -12   7        289.02        251.12        30.84 o                         
  -1 -12   7         49.90         46.37        29.09 o                         
  -5 -11   7        279.87        307.08        25.49 o                         
  -4 -11   7       1492.60       1591.86        42.51 o                         
  -3 -11   7        286.59        275.77        22.17 o                         
  -2 -11   7         25.82         13.93        20.63 o                         
  -1 -11   7        982.14        987.06        45.87 o                         
   0 -11   7       1173.41       1271.60        51.23 o                         
   1 -11   7         29.47         57.79        29.67 o                         
   2 -11   7        327.58        257.18        29.85 o                         
  -7 -10   7        354.69        287.44        25.69 o                         
  -6 -10   7        291.75        292.16        23.17 o                         
  -5 -10   7       1489.23       1509.27        46.51 o                         
  -4 -10   7        440.51        438.80        21.75 o                         
  -3 -10   7        279.30        310.94        20.10 o                         
  -2 -10   7        798.31        848.87        32.22 o                         
  -1 -10   7        512.71        485.03        26.32 o                         
   0 -10   7         10.75          0.00        20.26 o                         
   1 -10   7       1033.28       1029.11        37.92 o                         
   2 -10   7       1288.59       1315.86        41.60 o                         
   3 -10   7        119.36        108.00        20.77 o                         
   4 -10   7        271.12        270.78        23.59 o                         
  -7  -9   7        133.01        132.76        20.71 o                         
  -6  -9   7       1222.45       1188.99        38.75 o                         
  -5  -9   7        341.38        336.97        20.24 o                         
  -4  -9   7        116.77        103.37        16.14 o                         
  -3  -9   7       2103.30       2150.39        36.25 o                         
  -2  -9   7       1276.09       1232.42        30.83 o                         
  -1  -9   7        343.32        278.55        16.49 o                         
   0  -9   7          9.59          0.00        14.80 o                         
   1  -9   7        555.39        487.50        22.39 o                         
   2  -9   7         39.36         51.34        20.29 o                         
   3  -9   7        336.97        313.64        23.45 o                         
   4  -9   7        975.04       1085.84        41.44 o                         
   5  -9   7        191.45        217.90        19.87 o                         
  -8  -8   7        550.64        519.91        26.50 o                         
  -7  -8   7       1161.46       1151.28        35.63 o                         
  -6  -8   7        771.26        804.98        30.23 o                         
  -5  -8   7         64.16         56.83        14.43 o                         
  -4  -8   7       1303.68       1405.63        34.55 o                         
  -3  -8   7       2462.97       2522.29        47.01 o                         
  -2  -8   7         73.55         29.70        14.38 o                         
  -1  -8   7        203.30        217.63        15.95 o                         
   0  -8   7       1636.41       1699.89        34.77 o                         
   1  -8   7        848.34        856.61        27.40 o                         
   2  -8   7        450.35        416.11        19.12 o                         
   3  -8   7       1539.66       1553.22        33.96 o                         
   4  -8   7        581.27        575.41        23.01 o                         
   5  -8   7          5.35          0.00        14.75 o                         
   6  -8   7        125.67        106.92        15.44 o                         
  -9  -7   7        182.68        168.77        20.09 o                         
  -8  -7   7       1610.33       1514.43        37.67 o                         
  -7  -7   7        576.75        572.15        24.53 o                         
  -6  -7   7         23.76         15.27        12.09 o                         
  -5  -7   7       1547.04       1607.63        33.85 o                         
  -4  -7   7       2700.65       2670.61        44.86 o                         
  -3  -7   7        314.52        275.23        15.26 o                         
  -2  -7   7        925.16       1007.55        26.35 o                         
  -1  -7   7       2411.78       2408.36        37.09 o                         
   0  -7   7       1803.30       1721.06        31.39 o                         
   1  -7   7        119.16         85.12        11.99 o                         
   2  -7   7       2415.56       2446.35        40.90 o                         
   3  -7   7       1748.60       1817.30        35.05 o                         
   4  -7   7         21.50         23.40        12.73 o                         
   5  -7   7        612.83        574.84        20.23 o                         
   6  -7   7        491.36        509.93        17.07 o                         
   7  -7   7         39.55         45.66        19.18 o                         
  -9  -6   7       1502.26       1509.02        54.26 o                         
  -8  -6   7        722.99        740.78        30.54 o                         
  -7  -6   7         33.96          7.63        13.01 o                         
  -6  -6   7       2149.52       2116.15        35.48 o                         
  -5  -6   7       2619.52       2610.79        38.50 o                         
  -4  -6   7        494.08        459.53        21.06 o                         
  -3  -6   7        736.39        715.62        21.40 o                         
  -2  -6   7       1752.10       1680.24        29.66 o                         
  -1  -6   7       1168.53       1119.63        24.57 o                         
   0  -6   7       1325.61       1278.94        24.69 o                         
   1  -6   7       3545.64       3552.01        47.26 o                         
   2  -6   7       1154.25       1206.45        24.89 o                         
   3  -6   7        125.40         88.35        11.79 o                         
   4  -6   7        531.19        503.45        17.22 o                         
   5  -6   7       1318.17       1302.27        25.39 o                         
   6  -6   7        207.72        219.97        12.38 o                         
   7  -6   7        162.42        158.66        15.45 o                         
   8  -6   7        280.30        298.86        20.53 o                         
  -9  -5   7        764.22        744.68        30.44 o                         
  -8  -5   7         45.59         14.19        12.50 o                         
  -7  -5   7       1717.12       1683.45        34.57 o                         
  -6  -5   7       3893.35       3869.23        55.87 o                         
  -5  -5   7        363.76        340.58        14.96 o                         
  -4  -5   7        386.51        375.94        14.82 o                         
  -3  -5   7       2016.80       1974.64        31.61 o                         
  -2  -5   7        522.70        501.15        15.88 o                         
  -1  -5   7         29.42         20.74         8.42 o                         
   0  -5   7       7753.15       7497.10        95.78 o                         
   1  -5   7       1194.71       1164.21        22.84 o                         
   2  -5   7          1.64          0.00         7.98 o                         
   3  -5   7       1430.07       1498.79        27.62 o                         
   4  -5   7       2287.35       2269.59        33.27 o                         
   5  -5   7        555.77        570.37        16.61 o                         
   6  -5   7        259.11        274.87        13.82 o                         
   7  -5   7        598.33        588.94        21.82 o                         
   8  -5   7        116.53         86.74        16.60 o                         
   9  -5   7          1.52         15.15        21.57 o                         
  -9  -4   7          4.80         15.20        16.93 o                         
  -8  -4   7        534.35        541.45        28.58 o                         
  -7  -4   7       2303.21       2356.78        33.32 o                         
  -6  -4   7        605.84        633.86        18.20 o                         
  -5  -4   7       1148.53       1144.83        22.70 o                         
  -4  -4   7       1666.20       1605.01        25.84 o                         
  -3  -4   7        549.73        552.45        16.64 o                         
  -2  -4   7        462.74        442.32        14.19 o                         
  -1  -4   7       2874.37       2810.91        39.90 o                         
   0  -4   7       4397.89       4401.14        57.17 o                         
   1  -4   7        177.36        141.07        10.12 o                         
   2  -4   7         34.35          9.25         7.25 o                         
   3  -4   7       1774.89       1635.85        25.74 o                         
   4  -4   7        362.11        371.33        12.05 o                         
   5  -4   7        561.31        535.08        15.43 o                         
   6  -4   7       3337.79       3335.27        41.55 o                         
   7  -4   7       1352.68       1354.59        25.81 o                         
   8  -4   7         15.51         15.59        11.97 o                         
   9  -4   7        154.31        177.89        20.23 o                         
 -10  -3   7         16.39          0.00        18.17 o                         
  -9  -3   7        819.77        804.33        36.60 o                         
  -8  -3   7       1469.59       1459.66        30.05 o                         
  -7  -3   7        982.05        943.65        20.30 o                         
  -6  -3   7        250.51        268.10        10.76 o                         
  -5  -3   7       3659.69       3535.54        42.50 o                         
  -4  -3   7       2572.59       2497.81        33.24 o                         
  -3  -3   7          1.18          0.00         6.64 o                         
  -2  -3   7       4093.86       4212.21        50.17 o                         
  -1  -3   7       3881.66       3789.58        47.96 o                         
   0  -3   7        273.57        232.92        12.98 o                         
   1  -3   7       3046.34       3046.92        42.49 o                         
   2  -3   7       1859.87       1707.11        26.27 o                         
   3  -3   7        681.38        604.82        13.76 o                         
   4  -3   7       1456.47       1430.88        21.10 o                         
   5  -3   7       2302.94       2208.84        27.54 o                         
   6  -3   7       1787.78       1783.85        28.75 o                         
   7  -3   7          2.42          9.77         9.24 o                         
   8  -3   7        920.14        868.89        22.25 o                         
   9  -3   7        694.97        751.72        25.90 o                         
  10  -3   7        157.99        180.27        17.80 o                         
 -10  -2   7        403.43        383.92        22.52 o                         
  -9  -2   7       1286.98       1261.70        34.11 o                         
  -8  -2   7        997.14        975.66        23.97 o                         
  -7  -2   7        108.98        119.77        10.87 o                         
  -6  -2   7       1948.07       1954.42        25.98 o                         
  -5  -2   7       1376.51       1320.12        20.31 o                         
  -4  -2   7        221.13        226.23         9.93 o                         
  -3  -2   7       5755.93       5872.41        78.12 o                         
  -2  -2   7       9788.93       9964.30       113.78 o                         
  -1  -2   7       1358.52       1229.93        19.70 o                         
   0  -2   7       2420.25       2481.21        33.01 o                         
   1  -2   7       8319.35       8516.20       101.06 o                         
   2  -2   7       3890.37       3829.95        45.41 o                         
   3  -2   7        591.80        545.08        12.27 o                         
   4  -2   7       6280.24       6192.44        68.85 o                         
   5  -2   7       1231.51       1225.79        18.55 o                         
   6  -2   7         44.95         23.58         7.88 o                         
   7  -2   7       1580.71       1543.28        25.00 o                         
   8  -2   7       2119.70       2205.02        34.28 o                         
   9  -2   7        254.64        259.22        14.72 o                         
  10  -2   7        181.23        128.36        21.42 o                         
 -10  -1   7        791.06        824.16        35.90 o                         
  -9  -1   7        323.10        340.52        16.28 o                         
  -8  -1   7        124.79        117.38        12.55 o                         
  -7  -1   7       1760.97       1836.02        30.57 o                         
  -6  -1   7       1767.34       1704.20        23.33 o                         
  -5  -1   7        122.40        124.88         8.39 o                         
  -4  -1   7       5564.67       5495.80        60.32 o                         
  -3  -1   7       3682.43       3776.33        44.01 o                         
  -2  -1   7        166.30        186.59         7.51 o                         
  -1  -1   7       6435.01       6575.24        73.75 o                         
   0  -1   7       6527.75       6451.67        80.57 o                         
   1  -1   7       1950.47       1803.47        25.40 o                         
   2  -1   7       2444.29       2560.45        32.11 o                         
   3  -1   7       7878.49       7766.42        83.39 o                         
   4  -1   7       3492.00       3434.98        40.01 o                         
   5  -1   7         20.19         22.70         6.00 o                         
   6  -1   7        753.99        672.97        15.48 o                         
   7  -1   7       1072.75       1095.93        22.37 o                         
   8  -1   7        454.29        461.89        15.07 o                         
   9  -1   7        212.37        226.21        13.13 o                         
  10  -1   7        627.29        585.51        28.90 o                         
  11  -1   7        396.37        400.53        26.27 o                         
 -10   0   7        244.94        244.48        19.85 o                         
  -9   0   7        125.11        129.87        13.41 o                         
  -8   0   7       1313.28       1282.64        26.77 o                         
  -7   0   7        750.35        726.22        20.24 o                         
  -6   0   7          2.03          0.00         8.71 o                         
  -5   0   7       2519.73       2461.97        31.61 o                         
  -4   0   7       2629.22       2635.98        35.81 o                         
  -3   0   7       1687.27       1675.63        25.64 o                         
  -2   0   7        445.55        480.86        12.02 o                         
  -1   0   7       5112.41       5014.65        57.36 o                         
   0   0   7        715.47        604.81        13.54 o                         
   1   0   7       3054.18       3251.55        41.28 o                         
   2   0   7      13013.43      13307.06       148.50 o                         
   3   0   7       8368.23       8558.01        97.14 o                         
   4   0   7         66.05         66.12         5.24 o                         
   5   0   7       3850.38       3806.67        43.29 o                         
   6   0   7       2061.04       1995.70        27.09 o                         
   7   0   7       1249.71       1170.08        19.85 o                         
   8   0   7         27.12         15.55         6.47 o                         
   9   0   7       1268.74       1267.12        22.26 o                         
  10   0   7        442.81        466.00        20.85 o                         
  11   0   7          4.36          0.00        15.03 o                         
  -9   1   7        800.89        828.75        24.28 o                         
  -8   1   7        655.45        652.30        21.83 o                         
  -7   1   7         25.88         13.17         9.20 o                         
  -6   1   7       1728.74       1705.98        28.50 o                         
  -5   1   7       2892.35       2901.31        33.87 o                         
  -4   1   7         19.48         22.89         6.52 o                         
  -3   1   7        341.44        322.29         9.99 o                         
  -2   1   7       5119.51       5118.59        58.27 o                         
  -1   1   7       6471.67       6568.37        75.60 o                         
   0   1   7         19.09          5.23         4.40 o                         
   1   1   7       8568.06       8716.39       105.86 o                         
   2   1   7       7267.00       7120.13        81.09 o                         
   3   1   7       1403.35       1424.25        19.78 o                         
   4   1   7       3344.44       3433.90        37.18 o                         
   5   1   7       5345.67       5370.30        53.24 o                         
   6   1   7       1590.51       1539.92        20.36 o                         
   7   1   7        280.46        319.63        12.59 o                         
   8   1   7       3336.17       3226.07        36.14 o                         
   9   1   7       1412.22       1396.52        24.85 o                         
  10   1   7        110.52        125.45        14.77 o                         
  11   1   7        413.84        382.74        24.18 o                         
  -9   2   7        468.94        467.75        21.72 o                         
  -8   2   7         10.97          1.51        11.00 o                         
  -7   2   7       1048.53        993.91        22.17 o                         
  -6   2   7       2734.04       2706.63        35.91 o                         
  -5   2   7       1575.49       1613.89        23.06 o                         
  -4   2   7        476.51        434.69        11.87 o                         
  -3   2   7       5411.64       5222.17        56.39 o                         
  -2   2   7       5237.98       5330.27        56.97 o                         
  -1   2   7        526.98        495.54        10.98 o                         
   0   2   7       6973.48       7283.69        85.80 o                         
   1   2   7       8155.03       8164.86        89.31 o                         
   2   2   7        737.60        672.32        12.55 o                         
   3   2   7       7845.35       8092.34        87.07 o                         
   4   2   7      12249.10      12144.33       123.87 o                         
   5   2   7       1975.53       1949.22        22.25 o                         
   6   2   7        232.37        241.61         8.41 o                         
   7   2   7       5556.34       5308.75        62.38 o                         
   8   2   7       1907.05       1854.80        29.57 o                         
   9   2   7         47.40         51.92         9.06 o                         
  10   2   7        382.40        373.56        16.27 o                         
  11   2   7        747.24        775.82        42.01 o                         
  12   2   7         99.09        146.06        38.25 o                         
  -9   3   7          0.23          0.00        15.37 o                         
  -8   3   7        726.89        743.68        22.33 o                         
  -7   3   7       1857.70       1780.81        30.17 o                         
  -6   3   7        180.00        203.91        10.56 o                         
  -5   3   7        244.88        231.40         8.59 o                         
  -4   3   7       2831.34       2749.30        32.03 o                         
  -3   3   7       4240.61       4206.14        49.30 o                         
  -2   3   7          4.42          0.00         4.67 o                         
  -1   3   7      11567.01      11841.38       128.18 o                         
   0   3   7       8357.87       8781.37        95.97 o                         
   1   3   7       3156.04       3262.37        38.08 o                         
   2   3   7        769.35        651.91        11.61 o                         
   3   3   7       6242.66       6315.40        67.96 o                         
   4   3   7       2898.62       2773.91        33.61 o                         
   5   3   7         38.19         45.67         5.04 o                         
   6   3   7       4534.01       4560.02        55.58 o                         
   7   3   7       3652.37       3563.72        42.00 o                         
   8   3   7        248.69        234.57         9.37 o                         
   9   3   7       1358.87       1287.27        25.86 o                         
  10   3   7       1564.23       1571.99        32.03 o                         
  11   3   7        541.54        562.15        27.99 o                         
  12   3   7        209.78        190.99        25.18 o                         
  -9   4   7        608.93        665.84        30.48 o                         
  -8   4   7        888.01        862.24        28.20 o                         
  -7   4   7        255.28        251.36        14.26 o                         
  -6   4   7        602.11        579.16        16.01 o                         
  -5   4   7        943.67        942.44        18.17 o                         
  -4   4   7       3550.81       3412.73        37.86 o                         
  -3   4   7         41.57         31.01         5.82 o                         
  -2   4   7       6727.22       6624.17        76.48 o                         
  -1   4   7       5200.46       5262.91        59.44 o                         
   0   4   7         41.28         36.76         4.80 o                         
   1   4   7       1117.03        998.39        16.61 o                         
   2   4   7       8900.33       8899.36       100.43 o                         
   3   4   7       5184.59       5235.17        59.05 o                         
   4   4   7        450.68        404.59        10.57 o                         
   5   4   7       2412.08       2413.74        28.54 o                         
   6   4   7       4031.85       4044.58        42.13 o                         
   7   4   7         72.70         57.67         6.27 o                         
   8   4   7       1122.36       1133.47        19.66 o                         
   9   4   7       1238.48       1232.90        26.28 o                         
  10   4   7        550.04        526.04        19.38 o                         
  11   4   7        109.75        111.07        17.93 o                         
  12   4   7        893.60        859.82        49.17 o                         
  -8   5   7        163.63        143.99        14.84 o                         
  -7   5   7        299.58        312.08        17.27 o                         
  -6   5   7        924.44        938.41        23.05 o                         
  -5   5   7         69.86         80.39         8.98 o                         
  -4   5   7        331.18        306.10         9.98 o                         
  -3   5   7       3633.17       3531.28        38.33 o                         
  -2   5   7       5409.03       5500.41        58.84 o                         
  -1   5   7          9.36         13.80         4.71 o                         
   0   5   7       5284.24       5234.49        59.20 o                         
   1   5   7       2651.29       2478.22        30.36 o                         
   2   5   7       6005.38       6191.85        71.24 o                         
   3   5   7        299.22        300.63         9.42 o                         
   4   5   7       8560.40       8459.59        89.91 o                         
   5   5   7       8297.40       8301.33        86.39 o                         
   6   5   7        395.17        383.54        10.21 o                         
   7   5   7       1467.25       1494.15        22.06 o                         
   8   5   7       1187.75       1238.38        19.19 o                         
   9   5   7        921.96        864.09        20.15 o                         
  10   5   7        215.77        215.04        12.53 o                         
  11   5   7       1658.99       1594.95        36.02 o                         
  12   5   7        527.17        493.83        27.99 o                         
  -8   6   7        158.02        181.54        16.12 o                         
  -7   6   7       1260.20       1350.76        30.76 o                         
  -6   6   7        848.42        851.31        22.63 o                         
  -5   6   7          1.96          0.95         8.65 o                         
  -4   6   7        344.55        335.00        10.41 o                         
  -3   6   7       2736.17       2682.56        35.30 o                         
  -2   6   7        530.12        582.93        13.61 o                         
  -1   6   7       1197.22       1068.48        17.94 o                         
   0   6   7       5929.28       5667.32        65.98 o                         
   1   6   7       1809.31       1723.46        22.90 o                         
   2   6   7          2.08          2.86         5.02 o                         
   3   6   7       4268.79       4225.55        48.91 o                         
   4   6   7       5082.78       5242.35        54.62 o                         
   5   6   7        419.47        371.33        10.18 o                         
   6   6   7       2216.24       2320.31        28.21 o                         
   7   6   7       4376.87       4304.93        48.04 o                         
   8   6   7       1511.21       1385.30        22.63 o                         
   9   6   7          2.74         14.73        11.08 o                         
  10   6   7       1785.72       1858.47        28.82 o                         
  11   6   7       1389.35       1432.97        32.50 o                         
  12   6   7          9.44          2.91        20.89 o                         
  -7   7   7        564.55        563.81        27.12 o                         
  -6   7   7         50.27         65.18        13.31 o                         
  -5   7   7       1218.95       1282.19        26.83 o                         
  -4   7   7       2682.65       2666.49        33.53 o                         
  -3   7   7       1137.29       1122.34        18.51 o                         
  -2   7   7        678.28        665.24        15.90 o                         
  -1   7   7       6619.05       6675.51        80.84 o                         
   0   7   7       4727.73       4616.49        57.57 o                         
   1   7   7        508.71        519.89        12.39 o                         
   2   7   7       4940.46       4933.86        56.51 o                         
   3   7   7       8542.05       8562.53        91.94 o                         
   4   7   7        227.75        250.17         9.00 o                         
   5   7   7       2620.78       2746.21        33.97 o                         
   6   7   7       5245.79       5153.17        58.34 o                         
   7   7   7        822.50        819.87        15.07 o                         
   8   7   7         63.62         46.29         7.46 o                         
   9   7   7       1774.77       1756.79        33.84 o                         
  10   7   7       1326.88       1239.48        22.44 o                         
  11   7   7         32.22         24.68        11.43 o                         
  12   7   7        831.17        849.29        43.03 o                         
  -7   8   7          3.22          9.60        17.91 o                         
  -6   8   7       1048.87       1154.96        34.78 o                         
  -5   8   7       1814.71       1786.65        30.85 o                         
  -4   8   7        408.54        448.55        15.57 o                         
  -3   8   7        780.42        769.22        19.05 o                         
  -2   8   7       3419.89       3482.05        44.02 o                         
  -1   8   7       3032.79       2995.16        39.74 o                         
   0   8   7          0.15          0.05         7.07 o                         
   1   8   7       2536.10       2525.93        35.91 o                         
   2   8   7       5659.39       5621.69        71.42 o                         
   3   8   7          6.41          0.00         6.78 o                         
   4   8   7        260.87        283.15         9.47 o                         
   5   8   7       3467.79       3487.48        39.32 o                         
   6   8   7       2371.87       2276.21        30.10 o                         
   7   8   7        324.86        337.07        10.87 o                         
   8   8   7       2176.71       2184.92        27.60 o                         
   9   8   7       1070.31       1028.66        22.71 o                         
  10   8   7         10.97          0.00        10.12 o                         
  11   8   7        473.43        479.60        21.62 o                         
  12   8   7       1283.02       1336.70        38.23 o                         
  -6   9   7        571.87        498.73        19.58 o                         
  -5   9   7        191.78        182.11        14.96 o                         
  -4   9   7        266.09        264.99        13.31 o                         
  -3   9   7       2557.70       2554.61        36.58 o                         
  -2   9   7       1048.76       1074.16        22.00 o                         
  -1   9   7         63.24         37.51         9.41 o                         
   0   9   7       1265.15       1288.25        24.39 o                         
   1   9   7       3922.64       3867.89        48.96 o                         
   2   9   7        582.40        582.32        16.73 o                         
   3   9   7       2138.54       2154.14        30.63 o                         
   4   9   7        462.11        506.88        15.04 o                         
   5   9   7       1696.07       1618.27        24.05 o                         
   6   9   7         86.23         77.39         7.97 o                         
   7   9   7       1139.96       1182.16        20.76 o                         
   8   9   7       1761.45       1731.45        25.51 o                         
   9   9   7         14.74          2.34         7.89 o                         
  10   9   7        469.22        532.44        24.22 o                         
  11   9   7        791.46        784.09        31.51 o                         
  12   9   7        175.90        155.82        19.81 o                         
  -6  10   7         38.67          1.91        18.36 o                         
  -5  10   7         48.94         33.67        16.43 o                         
  -4  10   7       1122.41       1169.83        25.94 o                         
  -3  10   7       1336.34       1278.01        28.14 o                         
  -2  10   7         19.11          5.08        11.41 o                         
  -1  10   7        398.88        421.69        16.27 o                         
   0  10   7       2340.82       2280.59        37.24 o                         
   1  10   7        378.27        367.73        12.91 o                         
   2  10   7        522.04        468.02        16.09 o                         
   3  10   7       2840.20       2794.63        39.78 o                         
   4  10   7       1056.90       1040.79        21.02 o                         
   5  10   7        234.53        211.02        11.08 o                         
   6  10   7       2495.85       2422.38        38.33 o                         
   7  10   7       1541.89       1585.25        27.65 o                         
   8  10   7         70.12         54.96        10.80 o                         
   9  10   7        837.80        873.15        21.47 o                         
  10  10   7       1568.96       1645.57        32.27 o                         
  11  10   7        222.05        200.92        17.16 o                         
  12  10   7        163.42        173.20        21.37 o                         
  -5  11   7        374.32        370.01        24.19 o                         
  -4  11   7        783.32        768.56        24.77 o                         
  -3  11   7         30.11         18.19        13.97 o                         
  -2  11   7        738.04        813.86        24.64 o                         
  -1  11   7       1528.98       1536.39        30.81 o                         
   0  11   7        288.58        309.01        14.71 o                         
   1  11   7       2348.73       2249.14        38.44 o                         
   2  11   7       3074.29       2949.09        48.01 o                         
   3  11   7       1268.61       1173.64        27.86 o                         
   4  11   7          6.70          0.00        11.04 o                         
   5  11   7       1506.01       1463.09        34.84 o                         
   6  11   7       2734.32       2693.66        40.20 o                         
   7  11   7         11.15         18.10        10.23 o                         
   8  11   7        829.00        878.05        27.62 o                         
   9  11   7       1938.11       1932.33        33.49 o                         
  10  11   7        250.77        239.26        14.57 o                         
  11  11   7        350.99        421.48        32.50 o                         
  -4  12   7         62.27         58.69        17.93 o                         
  -3  12   7        309.95        370.88        19.09 o                         
  -2  12   7       1179.72       1239.14        31.55 o                         
  -1  12   7        498.13        499.51        20.49 o                         
   0  12   7        429.95        419.60        21.29 o                         
   1  12   7       2880.74       2855.32        48.48 o                         
   2  12   7        445.28        456.48        19.68 o                         
   3  12   7          2.16          0.00        13.63 o                         
   4  12   7       1954.43       2027.58        39.06 o                         
   5  12   7       1394.07       1409.42        29.78 o                         
   6  12   7         13.51         15.77        11.04 o                         
   7  12   7       1413.65       1349.46        27.23 o                         
   8  12   7       1378.76       1407.72        30.59 o                         
   9  12   7        778.19        774.57        28.30 o                         
  10  12   7        131.78        131.47        16.11 o                         
  11  12   7       1201.15       1325.03        44.73 o                         
  -3  13   7        758.44        752.48        39.84 o                         
  -2  13   7        236.71        216.09        18.77 o                         
  -1  13   7         78.23         91.64        18.21 o                         
   0  13   7       1648.86       1681.72        35.58 o                         
   1  13   7       1064.58       1098.94        29.84 o                         
   2  13   7          9.16          0.00        14.66 o                         
   3  13   7        853.25        832.45        28.52 o                         
   4  13   7       2066.41       2026.66        37.01 o                         
   5  13   7        136.30        163.21        14.57 o                         
   6  13   7        712.01        689.51        24.23 o                         
   7  13   7       1519.00       1557.53        38.73 o                         
   8  13   7        279.58        269.84        18.23 o                         
   9  13   7         20.45         15.58        16.52 o                         
  10  13   7        953.73        894.64        35.23 o                         
  -2  14   7        139.74        112.04        25.32 o                         
  -1  14   7        703.96        718.46        30.38 o                         
   0  14   7       1363.22       1373.13        36.30 o                         
   1  14   7        138.06        106.68        18.19 o                         
   2  14   7        521.51        513.37        27.40 o                         
   3  14   7       1178.19       1192.62        38.09 o                         
   4  14   7        150.67        127.43        18.05 o                         
   5  14   7        330.54        302.65        18.77 o                         
   6  14   7       1170.61       1110.92        33.93 o                         
   7  14   7        476.35        435.96        23.31 o                         
   8  14   7         61.20        104.66        25.96 o                         
   9  14   7        829.12        871.74        39.96 o                         
   0  15   7        178.72        176.19        29.35 o                         
   1  15   7        220.37        228.81        25.94 o                         
   2  15   7        835.51        816.54        44.75 o                         
   3  15   7        128.63        135.52        25.25 o                         
   4  15   7        454.65        484.97        29.32 o                         
   5  15   7       1082.99       1106.59        55.03 o                         
   6  15   7        687.39        649.57        27.93 o                         
   7  15   7          9.73         13.37        19.14 o                         
   8  15   7        515.61        492.73        24.83 o                         
   2  16   7        216.44        144.77        26.34 o                         
   3  16   7        191.03        186.82        28.15 o                         
   4  16   7        958.42        995.32        44.41 o                         
   5  16   7        347.68        317.83        28.27 o                         
   6  16   7         30.80         19.63        25.55 o                         
  -4 -11   8         70.25         36.14        22.94 o                         
  -3 -11   8        846.35        778.74        33.62 o                         
  -2 -11   8        392.08        430.28        28.19 o                         
  -1 -11   8         43.62          0.00        22.75 o                         
   0 -11   8       1033.67       1059.07        47.75 o                         
   1 -11   8        977.59       1038.57        50.83 o                         
  -5 -10   8         26.06         29.01        22.25 o                         
  -4 -10   8       1573.22       1604.94        44.66 o                         
  -3 -10   8        438.49        472.74        25.74 o                         
  -2 -10   8          1.33          0.00        18.76 o                         
  -1 -10   8        787.92        717.02        48.11 o                         
   0 -10   8       1139.82       1274.13        50.38 o                         
   1 -10   8        147.38        165.27        28.18 o                         
   2 -10   8         92.63         55.06        26.54 o                         
   3 -10   8        583.34        523.17        36.31 o                         
  -7  -9   8        469.95        415.06        32.73 o                         
  -6  -9   8         30.28          0.00        21.49 o                         
  -5  -9   8       1244.76       1255.67        38.83 o                         
  -4  -9   8        905.66        922.03        38.32 o                         
  -3  -9   8         71.96         40.78        16.52 o                         
  -2  -9   8        768.55        706.42        29.90 o                         
  -1  -9   8        670.59        626.73        32.35 o                         
   0  -9   8        115.58         91.30        19.52 o                         
   1  -9   8        157.09        121.61        19.87 o                         
   2  -9   8       1068.51       1082.41        53.50 o                         
   3  -9   8        548.85        448.90        29.22 o                         
   4  -9   8          3.02          0.00        20.49 o                         
  -7  -8   8         85.70         98.08        21.39 o                         
  -6  -8   8       1280.24       1305.36        42.04 o                         
  -5  -8   8       1127.68       1186.87        39.10 o                         
  -4  -8   8         10.07         10.06        16.48 o                         
  -3  -8   8       1551.50       1566.51        34.03 o                         
  -2  -8   8       2401.23       2387.77        39.46 o                         
  -1  -8   8        689.39        591.24        21.95 o                         
   0  -8   8          3.55          0.00        13.98 o                         
   1  -8   8       1167.40       1129.66        34.71 o                         
   2  -8   8        611.11        577.87        24.41 o                         
   3  -8   8          5.54          0.00        22.31 o                         
   4  -8   8        722.56        702.99        34.51 o                         
   5  -8   8        762.16        706.60        32.18 o                         
   6  -8   8         47.60         16.68        19.56 o                         
  -8  -7   8         51.81         30.06        20.75 o                         
  -7  -7   8       1197.68       1267.21        42.37 o                         
  -6  -7   8       1166.39       1255.74        39.02 o                         
  -5  -7   8          1.70          0.00        13.13 o                         
  -4  -7   8       1667.04       1684.69        38.04 o                         
  -3  -7   8       3273.54       3190.39        54.39 o                         
  -2  -7   8        967.00        894.06        27.62 o                         
  -1  -7   8         52.46         18.18        13.29 o                         
   0  -7   8        592.61        588.24        21.07 o                         
   1  -7   8       1060.25       1067.54        30.66 o                         
   2  -7   8         12.89          0.00        12.54 o                         
   3  -7   8        787.16        839.55        30.14 o                         
   4  -7   8       1227.32       1125.14        30.61 o                         
   5  -7   8         73.29         83.33        14.91 o                         
   6  -7   8        238.59        181.80        16.03 o                         
   7  -7   8        566.72        531.95        31.86 o                         
  -8  -6   8       1188.70       1110.85        32.89 o                         
  -7  -6   8       1598.58       1741.06        40.89 o                         
  -6  -6   8        103.29         87.34        15.06 o                         
  -5  -6   8       1213.40       1279.25        28.77 o                         
  -4  -6   8       3804.52       3832.46        60.70 o                         
  -3  -6   8        696.29        682.23        24.83 o                         
  -2  -6   8        738.96        713.19        24.17 o                         
  -1  -6   8       3092.44       3186.07        46.05 o                         
   0  -6   8       2243.61       2176.06        37.30 o                         
   1  -6   8          3.68          0.00        10.97 o                         
   2  -6   8        896.84        874.52        22.72 o                         
   3  -6   8       1539.11       1583.63        33.46 o                         
   4  -6   8        762.21        703.06        22.51 o                         
   5  -6   8        193.07        156.46        13.48 o                         
   6  -6   8        585.78        592.78        18.84 o                         
   7  -6   8         34.50         20.24        17.16 o                         
   8  -6   8         21.78          2.70        20.70 o                         
  -9  -5   8       1101.49       1245.29        53.02 o                         
  -8  -5   8       1116.25       1104.58        34.39 o                         
  -7  -5   8        123.40        126.19        13.92 o                         
  -6  -5   8        841.18        868.18        27.51 o                         
  -5  -5   8       3753.63       3862.43        56.73 o                         
  -4  -5   8       1453.68       1406.17        28.80 o                         
  -3  -5   8        135.93        112.53        11.99 o                         
  -2  -5   8       1733.41       1754.07        31.99 o                         
  -1  -5   8       2817.72       2727.00        40.26 o                         
   0  -5   8        127.82        117.46        10.84 o                         
   1  -5   8       3297.99       3273.59        46.41 o                         
   2  -5   8       1175.10       1230.90        24.58 o                         
   3  -5   8        442.82        399.58        15.94 o                         
   4  -5   8        154.67        121.92        11.28 o                         
   5  -5   8       2197.08       2120.87        34.63 o                         
   6  -5   8        568.43        659.06        19.23 o                         
   7  -5   8         84.89         46.75        14.32 o                         
   8  -5   8        444.96        397.79        19.54 o                         
  -9  -4   8       1362.06       1508.93        48.84 o                         
  -8  -4   8          2.12          0.00        13.01 o                         
  -7  -4   8        879.46        836.80        27.00 o                         
  -6  -4   8       3632.13       3705.90        49.40 o                         
  -5  -4   8       2777.68       2717.33        41.40 o                         
  -4  -4   8         10.28          6.52         8.28 o                         
  -3  -4   8       1130.14       1074.08        22.34 o                         
  -2  -4   8        661.68        688.48        18.99 o                         
  -1  -4   8        174.88        158.82        10.07 o                         
   0  -4   8       4405.67       4302.23        54.38 o                         
   1  -4   8       1845.06       1811.47        29.98 o                         
   2  -4   8        175.42        173.46        10.20 o                         
   3  -4   8        210.80        218.39        10.33 o                         
   4  -4   8       2674.00       2660.12        36.21 o                         
   5  -4   8       1220.78       1302.37        23.25 o                         
   6  -4   8         28.91         24.78         8.84 o                         
   7  -4   8        424.64        377.76        16.44 o                         
   8  -4   8        314.45        341.84        20.95 o                         
   9  -4   8         22.42         24.79        14.63 o                         
  -9  -3   8         72.98         88.34        18.27 o                         
  -8  -3   8        439.47        443.35        17.93 o                         
  -7  -3   8       1386.45       1401.13        26.28 o                         
  -6  -3   8       1915.93       1952.25        30.18 o                         
  -5  -3   8         52.74         18.79         8.74 o                         
  -4  -3   8       2922.30       2897.43        41.79 o                         
  -3  -3   8       4059.48       4139.80        52.39 o                         
  -2  -3   8        734.14        693.14        18.10 o                         
  -1  -3   8       3272.99       3325.96        42.25 o                         
   0  -3   8       4363.92       4318.01        55.39 o                         
   1  -3   8        614.60        617.89        16.89 o                         
   2  -3   8          7.87          0.00         7.47 o                         
   3  -3   8       1867.52       1717.95        24.86 o                         
   4  -3   8       1577.45       1555.35        24.10 o                         
   5  -3   8        224.22        206.79         9.54 o                         
   6  -3   8       2359.13       2316.96        31.22 o                         
   7  -3   8       1574.61       1548.21        27.96 o                         
   8  -3   8         91.30        128.26        14.16 o                         
   9  -3   8        389.91        348.93        15.71 o                         
  -9  -2   8        420.12        414.28        20.99 o                         
  -8  -2   8       1555.78       1642.90        32.59 o                         
  -7  -2   8        759.91        762.68        18.83 o                         
  -6  -2   8         45.13         23.96         8.59 o                         
  -5  -2   8       1313.46       1356.84        22.50 o                         
  -4  -2   8       4038.04       3921.61        53.12 o                         
  -3  -2   8        190.12        163.42         8.72 o                         
  -2  -2   8       2922.16       3049.51        43.06 o                         
  -1  -2   8       7822.49       8076.28        96.88 o                         
   0  -2   8        927.83        938.37        19.28 o                         
   1  -2   8          5.19          0.00         6.77 o                         
   2  -2   8       3731.94       3719.10        47.06 o                         
   3  -2   8       2869.80       2837.03        35.89 o                         
   4  -2   8        296.80        280.15        10.13 o                         
   5  -2   8       2909.36       2872.22        36.61 o                         
   6  -2   8       2205.44       2162.75        28.11 o                         
   7  -2   8        615.33        675.88        20.11 o                         
   8  -2   8        185.50        165.17        12.73 o                         
   9  -2   8        950.54        996.85        30.59 o                         
  10  -2   8        146.26        128.55        21.22 o                         
  -9  -1   8       1410.53       1492.85        36.64 o                         
  -8  -1   8       1510.95       1539.16        32.33 o                         
  -7  -1   8          1.21          0.00        10.84 o                         
  -6  -1   8       1231.60       1266.82        21.77 o                         
  -5  -1   8       2606.59       2598.24        34.04 o                         
  -4  -1   8         57.02         67.30         8.26 o                         
  -3  -1   8       3653.63       3597.20        43.20 o                         
  -2  -1   8       7455.62       7522.68        84.88 o                         
  -1  -1   8       1223.74       1250.49        20.50 o                         
   0  -1   8       1279.06       1353.53        21.52 o                         
   1  -1   8       2536.37       2485.18        34.44 o                         
   2  -1   8       5366.91       5195.88        60.00 o                         
   3  -1   8          7.03          2.83         6.02 o                         
   4  -1   8       4797.03       4695.22        56.18 o                         
   5  -1   8       3166.81       3113.57        37.75 o                         
   6  -1   8         11.80          0.00         6.41 o                         
   7  -1   8        947.23        898.39        21.04 o                         
   8  -1   8       2002.08       2015.00        30.52 o                         
   9  -1   8        555.73        582.11        22.80 o                         
  10  -1   8         47.72         25.40        15.15 o                         
  -9   0   8        760.12        773.64        34.30 o                         
  -8   0   8          4.13          0.00        12.82 o                         
  -7   0   8        502.91        488.11        15.89 o                         
  -6   0   8       1539.39       1564.23        23.70 o                         
  -5   0   8        109.22        114.77         8.81 o                         
  -4   0   8       2517.74       2455.95        33.13 o                         
  -3   0   8       4061.24       4111.86        51.18 o                         
  -2   0   8       1955.56       1948.11        29.25 o                         
  -1   0   8        341.27        316.62        10.11 o                         
   0   0   8       3802.22       3826.96        48.73 o                         
   1   0   8       3564.10       3495.96        44.74 o                         
   2   0   8        169.53        129.95         8.56 o                         
   3   0   8       2588.25       2444.90        32.15 o                         
   4   0   8       6980.45       6753.93        81.80 o                         
   5   0   8        834.54        807.14        14.84 o                         
   6   0   8        486.84        441.78        10.95 o                         
   7   0   8       3050.53       3073.25        36.89 o                         
   8   0   8       1511.07       1537.59        24.94 o                         
   9   0   8         38.96         36.01         9.71 o                         
  10   0   8        834.19        839.27        24.76 o                         
  11   0   8        568.40        675.05        25.96 o                         
  -9   1   8          0.59          2.08        15.56 o                         
  -8   1   8       1049.63       1008.00        26.87 o                         
  -7   1   8       1496.40       1456.14        27.66 o                         
  -6   1   8        709.71        687.81        17.02 o                         
  -5   1   8       1638.40       1624.50        24.39 o                         
  -4   1   8       2588.17       2633.71        36.29 o                         
  -3   1   8       1929.85       1852.62        26.79 o                         
  -2   1   8        116.23         80.29         7.44 o                         
  -1   1   8       3192.17       3203.60        40.15 o                         
   0   1   8       1864.61       1789.56        25.25 o                         
   1   1   8        277.11        329.90        10.95 o                         
   2   1   8       7119.28       7382.95        87.85 o                         
   3   1   8       7748.88       7866.20        89.68 o                         
   4   1   8       3272.98       3216.90        37.71 o                         
   5   1   8       1230.35       1209.54        17.07 o                         
   6   1   8       2153.28       2088.65        24.56 o                         
   7   1   8       2566.24       2469.59        35.25 o                         
   8   1   8         27.72         35.09         8.27 o                         
   9   1   8       1287.50       1293.27        35.26 o                         
  10   1   8        943.98       1026.63        34.01 o                         
  11   1   8         28.90         38.15        15.18 o                         
  -9   2   8        297.42        317.26        17.69 o                         
  -8   2   8        881.41        840.21        26.79 o                         
  -7   2   8        365.49        366.41        14.44 o                         
  -6   2   8        274.51        253.06        12.87 o                         
  -5   2   8       5518.43       5460.05        58.26 o                         
  -4   2   8        700.37        725.61        16.13 o                         
  -3   2   8        204.86        177.48         9.19 o                         
  -2   2   8       2714.24       2644.16        31.46 o                         
  -1   2   8       4152.29       4246.96        47.82 o                         
   0   2   8        511.92        459.61        11.65 o                         
   1   2   8       4135.51       4319.09        53.52 o                         
   2   2   8       6509.80       6336.92        75.88 o                         
   3   2   8       1216.93       1216.32        19.93 o                         
   4   2   8        282.77        275.91         8.84 o                         
   5   2   8       5750.20       5701.02        57.98 o                         
   6   2   8       2466.20       2464.03        28.60 o                         
   7   2   8        130.26        137.59         8.21 o                         
   8   2   8       4843.72       4716.36        57.46 o                         
   9   2   8       1511.86       1525.06        29.56 o                         
  10   2   8        299.68        286.69        15.15 o                         
  11   2   8        242.01        227.35        25.20 o                         
  -9   3   8        488.53        465.16        24.24 o                         
  -8   3   8         80.35         70.05        13.80 o                         
  -7   3   8        579.22        565.77        18.86 o                         
  -6   3   8       1847.08       1848.28        32.50 o                         
  -5   3   8       1693.45       1728.30        24.60 o                         
  -4   3   8         34.59         19.01         6.32 o                         
  -3   3   8       1476.43       1392.25        21.17 o                         
  -2   3   8       7722.01       7872.93        85.10 o                         
  -1   3   8         29.33         54.72         6.18 o                         
   0   3   8        959.98        987.34        16.18 o                         
   1   3   8       3846.10       3794.57        42.82 o                         
   2   3   8       1050.46        986.90        15.07 o                         
   3   3   8        715.76        733.07        14.14 o                         
   4   3   8       3210.92       3203.37        41.04 o                         
   5   3   8       2422.61       2371.11        30.72 o                         
   6   3   8        395.82        333.18        10.38 o                         
   7   3   8       1640.37       1626.15        24.07 o                         
   8   3   8       5612.08       5557.21        67.90 o                         
   9   3   8         49.62         62.41         8.59 o                         
  10   3   8        129.09        136.66        12.93 o                         
  11   3   8       1034.44       1116.95        41.10 o                         
  12   3   8        255.20        259.02        25.14 o                         
  -8   4   8        117.90        133.52        17.54 o                         
  -7   4   8       1824.65       1836.82        37.15 o                         
  -6   4   8        482.01        566.05        19.76 o                         
  -5   4   8         49.39         36.60         7.45 o                         
  -4   4   8       1236.87       1191.16        19.36 o                         
  -3   4   8       1611.95       1598.14        22.78 o                         
  -2   4   8         99.51        134.19         7.54 o                         
  -1   4   8       9063.11       9105.26        97.34 o                         
   0   4   8       8274.68       8583.13        97.66 o                         
   1   4   8       2809.40       2876.33        34.90 o                         
   2   4   8       1026.06        918.47        15.78 o                         
   3   4   8       7672.20       7570.34        79.16 o                         
   4   4   8       2758.66       2733.80        33.78 o                         
   5   4   8        156.60        169.81         7.70 o                         
   6   4   8       2046.18       2043.99        25.39 o                         
   7   4   8       4787.29       4643.94        54.01 o                         
   8   4   8        745.27        704.53        18.63 o                         
   9   4   8        806.78        788.41        19.59 o                         
  10   4   8       1275.05       1290.32        27.18 o                         
  11   4   8        777.11        790.47        25.53 o                         
  12   4   8         50.85         81.15        20.31 o                         
  -8   5   8        914.25        937.07        33.34 o                         
  -7   5   8        728.20        775.86        29.90 o                         
  -6   5   8        153.43        126.47        13.72 o                         
  -5   5   8        770.77        763.86        16.31 o                         
  -4   5   8       1786.65       1768.94        23.11 o                         
  -3   5   8         49.51         59.80         6.81 o                         
  -2   5   8       2857.32       2759.36        33.84 o                         
  -1   5   8       5054.91       5125.22        60.94 o                         
   0   5   8        121.76        145.60         8.00 o                         
   1   5   8         39.38         29.54         5.59 o                         
   2   5   8       5851.70       5867.36        68.38 o                         
   3   5   8       6079.56       6107.23        70.85 o                         
   4   5   8          4.52          7.52         5.18 o                         
   5   5   8       2663.41       2651.95        33.59 o                         
   6   5   8       5964.13       5970.14        61.39 o                         
   7   5   8       1222.14       1142.01        18.92 o                         
   8   5   8        372.76        376.16        13.07 o                         
   9   5   8       2534.70       2492.95        35.06 o                         
  10   5   8       1061.16       1063.16        22.94 o                         
  11   5   8          1.41          0.00        13.01 o                         
  12   5   8        524.52        526.96        26.78 o                         
  -8   6   8        633.05        602.73        35.50 o                         
  -7   6   8          0.36          3.12        15.15 o                         
  -6   6   8       1206.30       1235.85        30.55 o                         
  -5   6   8        882.63        889.20        18.57 o                         
  -4   6   8        182.14        160.18         8.80 o                         
  -3   6   8        933.58        903.52        17.66 o                         
  -2   6   8       4501.78       4453.17        49.63 o                         
  -1   6   8       1233.88       1278.01        20.59 o                         
   0   6   8       1243.50       1192.98        20.30 o                         
   1   6   8       3288.51       3284.43        40.95 o                         
   2   6   8       3816.31       3996.92        46.65 o                         
   3   6   8        496.64        492.32        12.14 o                         
   4   6   8       2254.25       2251.26        30.32 o                         
   5   6   8       7555.01       7525.87        81.93 o                         
   6   6   8       2800.00       2716.82        37.95 o                         
   7   6   8        258.01        294.12         9.38 o                         
   8   6   8       1478.35       1446.73        24.32 o                         
   9   6   8       1553.44       1563.40        25.82 o                         
  10   6   8          2.94          0.00         9.57 o                         
  11   6   8        975.23        941.81        28.25 o                         
  12   6   8        823.17        825.71        34.65 o                         
  -7   7   8        501.80        522.33        23.44 o                         
  -6   7   8       1925.96       1947.51        52.54 o                         
  -5   7   8        366.19        357.70        13.77 o                         
  -4   7   8        886.43        942.91        19.58 o                         
  -3   7   8       2790.28       2732.46        37.32 o                         
  -2   7   8       1724.01       1746.05        25.22 o                         
  -1   7   8         39.08         28.25         6.64 o                         
   0   7   8       3923.53       3838.35        46.95 o                         
   1   7   8       7457.03       7442.50        92.13 o                         
   2   7   8        398.35        426.24        11.66 o                         
   3   7   8       2695.44       2708.67        33.02 o                         
   4   7   8       4663.67       4640.96        52.90 o                         
   5   7   8       2373.46       2375.92        29.84 o                         
   6   7   8        121.47        156.49         8.21 o                         
   7   7   8       3085.13       3068.17        37.17 o                         
   8   7   8       1628.20       1584.87        22.69 o                         
   9   7   8          0.47          0.00         8.69 o                         
  10   7   8       1066.09       1054.37        27.91 o                         
  11   7   8       1801.53       1803.65        31.13 o                         
  12   7   8        308.57        301.19        16.27 o                         
  -7   8   8       1018.66       1116.52        39.51 o                         
  -6   8   8        248.64        254.85        17.68 o                         
  -5   8   8        549.26        565.94        18.12 o                         
  -4   8   8       2815.23       2822.80        37.81 o                         
  -3   8   8       1050.89       1093.03        22.20 o                         
  -2   8   8         25.97         11.61         8.73 o                         
  -1   8   8       2328.18       2277.64        31.51 o                         
   0   8   8       2398.67       2348.25        32.38 o                         
   1   8   8        613.73        644.69        18.85 o                         
   2   8   8       1957.46       1930.17        27.30 o                         
   3   8   8       3189.06       3233.92        39.37 o                         
   4   8   8        736.28        725.66        15.40 o                         
   5   8   8         99.64         84.53         7.28 o                         
   6   8   8       3307.33       3380.49        41.63 o                         
   7   8   8       2562.16       2479.35        31.27 o                         
   8   8   8         31.77         19.98         6.78 o                         
   9   8   8        694.34        709.20        20.62 o                         
  10   8   8        834.19        862.97        21.65 o                         
  11   8   8        386.39        411.54        17.00 o                         
  12   8   8        291.57        313.65        23.28 o                         
  -6   9   8        249.77        281.33        19.79 o                         
  -5   9   8       1254.32       1262.03        31.83 o                         
  -4   9   8        573.13        552.68        17.77 o                         
  -3   9   8        219.29        203.32        12.42 o                         
  -2   9   8       1700.62       1660.22        29.93 o                         
  -1   9   8       2924.87       2877.63        41.59 o                         
   0   9   8        411.45        426.65        13.38 o                         
   1   9   8       1287.08       1243.48        22.62 o                         
   2   9   8       6102.81       6086.57        70.27 o                         
   3   9   8        116.20        172.65         9.46 o                         
   4   9   8         10.18          0.00         6.91 o                         
   5   9   8        275.66        301.91        10.31 o                         
   6   9   8       2075.60       2091.27        28.25 o                         
   7   9   8         18.81          0.00         7.68 o                         
   8   9   8       1731.04       1692.69        24.87 o                         
   9   9   8       1599.13       1587.42        25.35 o                         
  10   9   8        275.74        244.28        15.69 o                         
  11   9   8         64.38         61.90        15.18 o                         
  12   9   8       1098.40       1160.62        38.65 o                         
  -5  10   8        437.28        387.14        20.34 o                         
  -4  10   8          3.54          3.80        13.94 o                         
  -3  10   8        791.87        822.36        24.11 o                         
  -2  10   8       1322.48       1355.16        30.01 o                         
  -1  10   8        155.37        149.50        11.95 o                         
   0  10   8        487.89        448.79        15.88 o                         
   1  10   8       4652.03       4685.30        60.91 o                         
   2  10   8       1701.13       1683.78        27.67 o                         
   3  10   8       1967.89       1894.91        29.62 o                         
   4  10   8       2483.23       2502.76        34.46 o                         
   5  10   8       2840.53       2806.86        38.41 o                         
   6  10   8        174.11        198.89        10.85 o                         
   7  10   8        895.90        909.64        20.89 o                         
   8  10   8       2539.48       2415.76        35.08 o                         
   9  10   8        507.04        564.64        17.47 o                         
  10  10   8        126.43        114.57        15.79 o                         
  11  10   8        931.46        917.28        33.11 o                         
  -5  11   8         17.88         14.61        22.47 o                         
  -4  11   8        507.34        552.81        21.31 o                         
  -3  11   8       1216.06       1180.21        30.96 o                         
  -2  11   8        264.61        228.88        15.53 o                         
  -1  11   8        425.77        424.90        17.33 o                         
   0  11   8       2400.75       2409.86        42.66 o                         
   1  11   8       1595.41       1595.19        30.80 o                         
   2  11   8        403.96        381.27        14.94 o                         
   3  11   8       1840.29       1742.91        30.59 o                         
   4  11   8       1762.72       1749.35        31.56 o                         
   5  11   8        105.42         84.84        12.18 o                         
   6  11   8       2060.28       2049.33        38.08 o                         
   7  11   8       2405.63       2374.37        36.12 o                         
   8  11   8        571.09        597.00        18.46 o                         
   9  11   8        144.52        131.38        15.43 o                         
  10  11   8       1154.05       1156.73        27.61 o                         
  11  11   8        513.15        534.55        25.68 o                         
  -4  12   8        852.52        878.78        46.54 o                         
  -3  12   8        332.89        325.98        20.10 o                         
  -2  12   8         97.12        116.72        16.08 o                         
  -1  12   8       1282.45       1323.91        33.12 o                         
   0  12   8       1114.73       1135.16        30.29 o                         
   1  12   8        114.40        107.58        14.32 o                         
   2  12   8       2470.78       2383.56        45.41 o                         
   3  12   8       1845.56       1792.90        38.22 o                         
   4  12   8        381.34        384.97        17.89 o                         
   5  12   8        805.21        815.46        29.16 o                         
   6  12   8       1892.13       1841.40        36.17 o                         
   7  12   8        485.12        487.31        16.30 o                         
   8  12   8         50.53         20.92        12.86 o                         
   9  12   8       1142.55       1249.07        52.91 o                         
  10  12   8        827.87        815.12        28.92 o                         
  11  12   8         43.15         10.25        21.00 o                         
  -3  13   8        160.27        181.41        20.91 o                         
  -2  13   8        966.38       1154.89        36.20 o                         
  -1  13   8        913.25        888.46        31.04 o                         
   0  13   8         20.51         20.32        14.38 o                         
   1  13   8        950.98        924.74        28.04 o                         
   2  13   8       1736.57       1661.75        33.98 o                         
   3  13   8        644.24        625.15        21.65 o                         
   4  13   8        284.84        315.07        17.58 o                         
   5  13   8       2395.83       2410.59        47.89 o                         
   6  13   8        580.92        528.77        20.04 o                         
   7  13   8        101.19        112.93        14.51 o                         
   8  13   8        730.65        697.42        27.00 o                         
   9  13   8        820.83        841.95        41.62 o                         
  10  13   8          0.87          0.00        17.28 o                         
  -2  14   8        183.78        197.82        24.17 o                         
  -1  14   8          9.67         37.93        20.33 o                         
   0  14   8        470.99        465.79        20.59 o                         
   1  14   8        817.92        757.18        28.97 o                         
   2  14   8        129.60         85.77        17.43 o                         
   3  14   8        177.42        170.24        19.42 o                         
   4  14   8       1264.48       1172.69        37.24 o                         
   5  14   8        545.18        500.72        35.48 o                         
   6  14   8         31.23         44.61        17.01 o                         
   7  14   8        897.52        901.48        33.07 o                         
   8  14   8        472.32        471.78        25.36 o                         
   9  14   8          2.46          0.00        19.31 o                         
   0  15   8        577.33        562.59        31.34 o                         
   1  15   8        222.46        198.48        25.41 o                         
   2  15   8         94.67         99.20        22.79 o                         
   3  15   8       1065.12       1033.40        41.67 o                         
   4  15   8        423.80        404.71        28.15 o                         
   5  15   8         42.97         51.39        17.38 o                         
   6  15   8        614.76        615.15        30.81 o                         
   7  15   8        708.09        606.81        30.33 o                         
   8  15   8          4.43          0.00        20.56 o                         
   2  16   8        473.59        521.73        34.35 o                         
   3  16   8        380.08        369.81        31.57 o                         
   4  16   8         39.92         30.98        24.40 o                         
   5  16   8        721.27        760.30        48.63 o                         
   6  16   8        565.55        552.50        36.41 o                         
  -4 -10   9          1.19          0.00        23.03 o                         
  -3 -10   9        816.78        892.88        37.33 o                         
  -2 -10   9        763.29        729.24        35.05 o                         
  -1 -10   9         17.54          0.00        27.35 o                         
   0 -10   9        328.17        299.99        30.78 o                         
   1 -10   9        869.66        814.31        51.21 o                         
   2 -10   9        380.44        354.80        35.72 o                         
  -5  -9   9         16.35          0.00        23.74 o                         
  -4  -9   9        941.51        964.45        37.44 o                         
  -3  -9   9       1121.08       1131.06        46.69 o                         
  -2  -9   9         19.25          2.68        21.41 o                         
  -1  -9   9        403.79        418.18        29.35 o                         
   0  -9   9       1337.24       1343.20        51.45 o                         
   1  -9   9        968.87        950.35        58.69 o                         
   2  -9   9          8.96          5.11        23.17 o                         
   3  -9   9        439.93        443.35        32.82 o                         
   4  -9   9        574.52        645.19        30.24 o                         
  -6  -8   9         40.80         66.91        22.98 o                         
  -5  -8   9        830.38        866.82        36.14 o                         
  -4  -8   9       1957.16       1932.70        46.25 o                         
  -3  -8   9        180.44        166.63        22.19 o                         
  -2  -8   9        508.47        464.38        31.20 o                         
  -1  -8   9       1156.21       1067.86        36.20 o                         
   0  -8   9        544.69        506.70        23.28 o                         
   1  -8   9          4.88          5.80        18.52 o                         
   2  -8   9        870.30        896.90        38.28 o                         
   3  -8   9        772.55        731.07        35.08 o                         
   4  -8   9         70.04         43.18        20.19 o                         
   5  -8   9        207.99        235.66        22.52 o                         
  -7  -7   9          7.32          0.00        20.10 o                         
  -6  -7   9        809.88        822.13        31.74 o                         
  -5  -7   9       1537.93       1633.96        42.16 o                         
  -4  -7   9        234.24        218.57        22.33 o                         
  -3  -7   9        774.93        731.87        33.95 o                         
  -2  -7   9       2371.36       2319.04        42.99 o                         
  -1  -7   9       1319.75       1345.92        36.66 o                         
   0  -7   9          0.19          0.00        14.25 o                         
   1  -7   9       1473.80       1508.85        39.06 o                         
   2  -7   9       1458.22       1448.77        32.65 o                         
   3  -7   9         32.81         40.88        18.11 o                         
   4  -7   9        187.65        240.15        18.27 o                         
   5  -7   9        519.71        576.10        23.10 o                         
   6  -7   9        162.91        163.10        17.48 o                         
  -8  -6   9         46.35         28.04        20.95 o                         
  -7  -6   9        565.39        578.83        26.37 o                         
  -6  -6   9       1601.73       1608.61        39.90 o                         
  -5  -6   9        217.35        208.18        16.06 o                         
  -4  -6   9        553.79        579.70        26.65 o                         
  -3  -6   9       3852.70       3853.43        62.79 o                         
  -2  -6   9       1706.34       1680.38        37.02 o                         
  -1  -6   9        489.00        381.98        18.33 o                         
   0  -6   9        902.04        885.20        28.62 o                         
   1  -6   9       1694.39       1730.43        37.03 o                         
   2  -6   9         55.12         55.63        12.73 o                         
   3  -6   9        577.79        570.47        26.31 o                         
   4  -6   9       1168.94       1173.93        29.53 o                         
   5  -6   9        553.91        525.93        23.73 o                         
   6  -6   9         33.19          7.54        14.26 o                         
   7  -6   9        613.62        592.85        35.66 o                         
  -8  -5   9        588.33        541.58        23.14 o                         
  -7  -5   9       1647.45       1700.05        46.66 o                         
  -6  -5   9        519.26        542.70        28.80 o                         
  -5  -5   9        318.04        304.63        16.10 o                         
  -4  -5   9       2128.80       2136.19        41.73 o                         
  -3  -5   9       2322.98       2279.52        39.86 o                         
  -2  -5   9         20.82         16.76        11.51 o                         
  -1  -5   9        984.80       1048.02        26.19 o                         
   0  -5   9       5349.04       5275.68        71.49 o                         
   1  -5   9         15.13          0.00        11.83 o                         
   2  -5   9       1078.91       1047.72        24.14 o                         
   3  -5   9       1982.65       1954.82        35.33 o                         
   4  -5   9        687.54        711.87        22.78 o                         
   5  -5   9          4.34          1.18        12.58 o                         
   6  -5   9        916.35        914.50        25.21 o                         
   7  -5   9        552.73        574.59        21.69 o                         
   8  -5   9         20.89         28.55        19.87 o                         
  -8  -4   9        915.99        856.57        35.84 o                         
  -7  -4   9        303.13        294.27        16.28 o                         
  -6  -4   9        251.49        261.85        14.59 o                         
  -5  -4   9       2634.23       2748.66        40.88 o                         
  -4  -4   9       1909.38       1886.44        32.97 o                         
  -3  -4   9         50.34         28.92        10.15 o                         
  -2  -4   9       1094.59       1082.32        23.87 o                         
  -1  -4   9       4369.86       4302.93        55.28 o                         
   0  -4   9       3771.61       3795.20        48.39 o                         
   1  -4   9       2013.84       1908.19        28.89 o                         
   2  -4   9       1628.22       1673.82        28.74 o                         
   3  -4   9        933.75        891.22        20.86 o                         
   4  -4   9        230.99        186.52        10.82 o                         
   5  -4   9       1076.91       1096.45        23.98 o                         
   6  -4   9       1090.24       1172.35        25.21 o                         
   7  -4   9          9.15          0.00        13.41 o                         
   8  -4   9        707.41        636.97        22.82 o                         
   9  -4   9        784.39        842.53        52.58 o                         
  -8  -3   9         93.56         97.78        16.96 o                         
  -7  -3   9        284.00        258.07        14.09 o                         
  -6  -3   9       2095.79       2166.64        33.62 o                         
  -5  -3   9       3226.35       3234.22        44.51 o                         
  -4  -3   9        457.91        432.28        14.75 o                         
  -3  -3   9        447.00        454.81        15.66 o                         
  -2  -3   9       1387.01       1398.06        23.66 o                         
  -1  -3   9        272.94        280.01        13.29 o                         
   0  -3   9       1069.35       1044.23        20.86 o                         
   1  -3   9       5095.27       5006.90        62.67 o                         
   2  -3   9       1669.07       1591.96        26.20 o                         
   3  -3   9         37.86         27.10         8.06 o                         
   4  -3   9       2647.59       2530.54        34.32 o                         
   5  -3   9       1513.32       1629.81        26.61 o                         
   6  -3   9        295.11        283.86        12.15 o                         
   7  -3   9        270.99        263.95        16.21 o                         
   8  -3   9        683.24        707.09        24.27 o                         
   9  -3   9        102.25        132.13        16.15 o                         
  -9  -2   9        298.29        283.16        23.50 o                         
  -8  -2   9        374.91        362.94        18.26 o                         
  -7  -2   9       1589.76       1541.50        28.22 o                         
  -6  -2   9       2101.10       2125.56        31.95 o                         
  -5  -2   9        294.11        288.10        12.93 o                         
  -4  -2   9       1417.63       1358.63        26.04 o                         
  -3  -2   9       4106.84       4074.03        54.23 o                         
  -2  -2   9       1982.40       1949.99        29.47 o                         
  -1  -2   9        972.59       1066.17        21.99 o                         
   0  -2   9       5796.24       5879.63        79.77 o                         
   1  -2   9       2930.77       2913.94        40.73 o                         
   2  -2   9          5.09          0.00         7.50 o                         
   3  -2   9       2166.04       2145.85        30.32 o                         
   4  -2   9       2394.08       2353.02        31.50 o                         
   5  -2   9         55.34         69.03         8.85 o                         
   6  -2   9        688.07        717.28        17.89 o                         
   7  -2   9       1316.66       1260.17        26.66 o                         
   8  -2   9        175.10        210.61        14.30 o                         
   9  -2   9        419.85        394.14        17.67 o                         
  10  -2   9        544.97        489.47        24.04 o                         
  -9  -1   9        111.83        129.43        19.20 o                         
  -8  -1   9       1355.63       1388.38        32.39 o                         
  -7  -1   9       1082.46       1084.81        23.30 o                         
  -6  -1   9         50.63         33.70        10.53 o                         
  -5  -1   9        865.15        855.90        21.40 o                         
  -4  -1   9       3307.13       3332.71        43.54 o                         
  -3  -1   9       1018.56       1030.56        22.86 o                         
  -2  -1   9        484.44        466.40        14.42 o                         
  -1  -1   9       4294.42       4393.96        57.47 o                         
   0  -1   9       2533.20       2548.93        35.99 o                         
   1  -1   9        530.74        509.49        14.98 o                         
   2  -1   9       1392.77       1320.11        21.59 o                         
   3  -1   9       4735.41       4612.17        54.89 o                         
   4  -1   9        211.04        235.91         9.82 o                         
   5  -1   9       1257.23       1254.97        20.87 o                         
   6  -1   9       3041.61       3026.81        38.40 o                         
   7  -1   9       1435.88       1419.58        27.90 o                         
   8  -1   9          3.86          0.00        10.25 o                         
   9  -1   9       1114.49       1111.30        32.59 o                         
  10  -1   9        438.01        414.15        20.76 o                         
  -9   0   9       1022.34       1101.20        43.36 o                         
  -8   0   9       1809.98       1748.41        37.50 o                         
  -7   0   9        302.88        274.18        16.12 o                         
  -6   0   9        589.96        579.86        17.49 o                         
  -5   0   9       2072.98       2011.49        30.81 o                         
  -4   0   9        663.76        690.96        18.38 o                         
  -3   0   9        406.21        433.05        13.52 o                         
  -2   0   9       4203.63       4304.64        54.10 o                         
  -1   0   9       4378.76       4252.09        57.75 o                         
   0   0   9         47.23         45.90         7.85 o                         
   1   0   9       2342.60       2341.31        35.06 o                         
   2   0   9       2995.29       2863.06        37.64 o                         
   3   0   9       1959.07       1838.86        27.06 o                         
   4   0   9        820.27        803.03        17.29 o                         
   5   0   9       4357.19       4241.29        49.03 o                         
   6   0   9       1567.06       1579.10        22.56 o                         
   7   0   9        247.21        240.88        12.09 o                         
   8   0   9        721.28        748.81        21.36 o                         
   9   0   9       1041.36       1036.61        22.75 o                         
  10   0   9         19.77         53.51        11.98 o                         
  11   0   9        284.28        263.83        28.53 o                         
  -9   1   9       1232.00       1294.80        41.34 o                         
  -8   1   9        248.71        217.93        16.54 o                         
  -7   1   9        151.18        149.48        14.85 o                         
  -6   1   9       1952.63       1912.19        29.99 o                         
  -5   1   9        609.31        599.35        17.27 o                         
  -4   1   9        378.40        340.74        12.44 o                         
  -3   1   9       2067.66       2177.27        30.14 o                         
  -2   1   9       5122.68       5312.12        66.66 o                         
  -1   1   9       2048.86       1922.83        29.55 o                         
   0   1   9       2817.30       2823.45        37.37 o                         
   1   1   9       5343.83       5563.72        68.43 o                         
   2   1   9        419.56        403.41        12.48 o                         
   3   1   9        296.68        297.39        11.69 o                         
   4   1   9       3981.65       3990.49        48.32 o                         
   5   1   9       1151.92       1080.46        18.47 o                         
   6   1   9        630.95        585.51        14.28 o                         
   7   1   9       5263.34       5163.04        61.03 o                         
   8   1   9       2407.67       2382.09        39.00 o                         
   9   1   9        318.46        327.66        12.69 o                         
  10   1   9        557.39        554.54        20.70 o                         
  11   1   9        924.15       1050.75        39.60 o                         
  -8   2   9        424.58        394.19        19.53 o                         
  -7   2   9       1692.43       1663.84        37.29 o                         
  -6   2   9       1041.23       1045.47        21.95 o                         
  -5   2   9        939.55        972.13        19.52 o                         
  -4   2   9       1468.06       1535.92        24.34 o                         
  -3   2   9       1405.66       1450.08        22.37 o                         
  -2   2   9       1082.98        983.54        18.04 o                         
  -1   2   9        626.95        610.19        14.80 o                         
   0   2   9       3898.56       3763.58        48.32 o                         
   1   2   9         17.72         14.73         5.54 o                         
   2   2   9       2209.39       2324.64        33.61 o                         
   3   2   9       3231.91       3137.11        40.01 o                         
   4   2   9       4111.19       4098.39        45.85 o                         
   5   2   9        104.65        112.62         7.36 o                         
   6   2   9        685.67        635.52        14.07 o                         
   7   2   9       1194.84       1148.73        20.15 o                         
   8   2   9          9.72         21.01         8.96 o                         
   9   2   9        220.12        190.62        10.53 o                         
  10   2   9       1609.85       1723.58        35.29 o                         
  11   2   9        426.40        447.69        31.36 o                         
  -8   3   9        750.90        751.77        26.59 o                         
  -7   3   9        751.21        770.97        26.87 o                         
  -6   3   9        164.03        155.77        12.75 o                         
  -5   3   9       3171.64       3153.51        39.22 o                         
  -4   3   9        632.54        712.83        17.29 o                         
  -3   3   9        249.13        281.62        10.45 o                         
  -2   3   9        653.19        635.63        14.33 o                         
  -1   3   9       4313.27       4267.07        50.44 o                         
   0   3   9       1784.23       1797.06        25.05 o                         
   1   3   9       2368.82       2507.91        32.82 o                         
   2   3   9       5577.03       5509.82        60.73 o                         
   3   3   9       2192.47       2124.19        28.72 o                         
   4   3   9         27.57         19.27         5.71 o                         
   5   3   9       3098.14       3151.54        36.98 o                         
   6   3   9       2655.73       2553.06        30.32 o                         
   7   3   9        607.51        576.13        15.54 o                         
   8   3   9       2011.99       2026.69        29.85 o                         
   9   3   9       1190.48       1130.61        31.91 o                         
  10   3   9        735.20        724.82        23.07 o                         
  11   3   9         42.29         30.71        13.47 o                         
  -8   4   9        388.00        344.36        19.29 o                         
  -7   4   9        155.91        168.60        15.00 o                         
  -6   4   9       2626.78       2660.59        41.54 o                         
  -5   4   9       1079.69       1153.37        21.04 o                         
  -4   4   9         10.40          0.00         7.23 o                         
  -3   4   9        473.71        430.03        12.96 o                         
  -2   4   9       3366.57       3243.24        39.04 o                         
  -1   4   9        553.04        608.43        14.62 o                         
   0   4   9        741.16        680.37        16.37 o                         
   1   4   9       4895.74       4932.05        56.76 o                         
   2   4   9       3479.94       3514.28        43.40 o                         
   3   4   9         51.50         56.15         6.01 o                         
   4   4   9       4672.85       4671.33        52.80 o                         
   5   4   9       3607.75       3616.82        44.04 o                         
   6   4   9       1498.45       1399.83        21.40 o                         
   7   4   9        244.72        280.57         9.85 o                         
   8   4   9       5020.96       4973.11        56.20 o                         
   9   4   9       1208.62       1159.45        24.02 o                         
  10   4   9          0.96          0.00         9.49 o                         
  11   4   9       1050.75       1016.33        31.70 o                         
  12   4   9        473.69        545.43        28.52 o                         
  -8   5   9          4.74         10.91        21.08 o                         
  -7   5   9       1213.07       1183.66        38.11 o                         
  -6   5   9       1799.47       1877.05        35.89 o                         
  -5   5   9          9.75          0.00         7.87 o                         
  -4   5   9        780.92        792.98        16.93 o                         
  -3   5   9       2790.43       2777.77        35.59 o                         
  -2   5   9        829.16        879.36        17.61 o                         
  -1   5   9       1050.10        994.24        17.97 o                         
   0   5   9       4835.93       4954.85        57.48 o                         
   1   5   9       3387.09       3462.19        46.47 o                         
   2   5   9         30.55         21.92         6.56 o                         
   3   5   9       5753.50       5995.89        72.81 o                         
   4   5   9       5310.31       5407.93        71.75 o                         
   5   5   9        279.91        305.29         9.84 o                         
   6   5   9        855.41        885.08        17.73 o                         
   7   5   9       4681.57       4666.22        50.05 o                         
   8   5   9       1481.68       1296.71        24.77 o                         
   9   5   9         26.06         39.42         9.11 o                         
  10   5   9        854.15        830.54        20.53 o                         
  11   5   9        750.57        772.69        30.39 o                         
  12   5   9         34.68         46.51        20.54 o                         
  -7   6   9       1149.00       1130.77        36.50 o                         
  -6   6   9        260.90        274.91        16.66 o                         
  -5   6   9        292.34        274.26        12.17 o                         
  -4   6   9       1431.81       1426.07        23.74 o                         
  -3   6   9        841.60        868.65        17.18 o                         
  -2   6   9       1066.94       1018.30        17.91 o                         
  -1   6   9       4607.70       4575.43        55.92 o                         
   0   6   9       3873.91       3982.67        51.05 o                         
   1   6   9        555.24        578.03        14.06 o                         
   2   6   9       1587.80       1599.19        27.19 o                         
   3   6   9       5476.01       5521.65        67.98 o                         
   4   6   9        779.02        782.20        19.44 o                         
   5   6   9        767.50        734.92        14.86 o                         
   6   6   9       4462.05       4431.30        52.88 o                         
   7   6   9       2844.67       2782.26        33.27 o                         
   8   6   9         12.84          0.00         7.74 o                         
   9   6   9       2192.39       2184.23        38.07 o                         
  10   6   9       1786.07       1712.97        28.92 o                         
  11   6   9         71.96         62.47        15.72 o                         
  12   6   9        108.82        100.71        19.14 o                         
  -7   7   9        196.75        159.72        21.24 o                         
  -6   7   9        310.39        369.59        17.40 o                         
  -5   7   9       1977.08       2003.84        31.69 o                         
  -4   7   9       1391.73       1388.00        23.97 o                         
  -3   7   9         30.58         31.09         9.00 o                         
  -2   7   9       1849.64       1763.85        26.85 o                         
  -1   7   9       2127.06       2184.76        31.38 o                         
   0   7   9         21.83         28.41         7.43 o                         
   1   7   9       2514.86       2500.95        34.20 o                         
   2   7   9       3151.82       3129.08        37.27 o                         
   3   7   9         99.14        110.64         7.54 o                         
   4   7   9       1244.32       1188.67        18.97 o                         
   5   7   9       3535.19       3534.07        40.82 o                         
   6   7   9       2094.33       2030.83        26.00 o                         
   7   7   9          4.00          0.00         6.72 o                         
   8   7   9        710.16        673.04        15.83 o                         
   9   7   9       1362.85       1430.51        28.52 o                         
  10   7   9        163.64        159.76        12.00 o                         
  11   7   9        396.16        458.28        18.53 o                         
  12   7   9       1003.71       1057.40        32.43 o                         
  -6   8   9        574.50        599.84        24.16 o                         
  -5   8   9        578.29        557.77        18.47 o                         
  -4   8   9        225.29        232.62        12.56 o                         
  -3   8   9       2349.71       2270.05        36.32 o                         
  -2   8   9       1298.23       1277.20        23.22 o                         
  -1   8   9        102.54        113.96         9.06 o                         
   0   8   9       1330.88       1289.29        22.04 o                         
   1   8   9       4387.78       4320.95        55.54 o                         
   2   8   9       2210.06       2246.07        28.72 o                         
   3   8   9       1293.18       1244.38        20.03 o                         
   4   8   9       3080.69       3058.37        36.93 o                         
   5   8   9       1472.38       1531.97        23.32 o                         
   6   8   9         23.09         16.88         7.02 o                         
   7   8   9       1427.75       1497.44        22.86 o                         
   8   8   9       1400.09       1396.44        22.41 o                         
   9   8   9         48.61         42.13        10.47 o                         
  10   8   9        590.41        586.14        22.08 o                         
  11   8   9       1243.99       1218.43        32.04 o                         
  12   8   9        726.63        694.77        25.55 o                         
  -6   9   9        255.84        190.83        21.45 o                         
  -5   9   9          0.26          5.08        12.21 o                         
  -4   9   9        923.37        960.12        24.04 o                         
  -3   9   9       1199.18       1192.73        26.29 o                         
  -2   9   9          4.29          0.95        11.09 o                         
  -1   9   9        779.40        793.46        20.57 o                         
   0   9   9       1819.68       1702.03        27.08 o                         
   1   9   9        702.40        710.06        17.48 o                         
   2   9   9        277.49        244.98        10.54 o                         
   3   9   9       6829.43       6667.92        74.54 o                         
   4   9   9       2507.51       2492.45        32.28 o                         
   5   9   9        104.02        108.21         8.24 o                         
   6   9   9       1958.61       1916.95        33.89 o                         
   7   9   9       2169.88       2173.27        30.99 o                         
   8   9   9        689.51        619.99        16.44 o                         
   9   9   9        363.31        410.88        17.58 o                         
  10   9   9       1434.57       1479.89        33.57 o                         
  11   9   9        963.93        919.37        28.82 o                         
  12   9   9         21.90         26.87        21.14 o                         
  -5  10   9        363.88        353.62        18.09 o                         
  -4  10   9       1031.65        992.94        32.67 o                         
  -3  10   9         54.39         58.66        13.32 o                         
  -2  10   9       1076.63       1048.76        24.40 o                         
  -1  10   9       2098.72       2033.97        34.63 o                         
   0  10   9       1036.76       1034.46        24.58 o                         
   1  10   9        179.39        153.93        11.86 o                         
   2  10   9       5259.32       5228.41        62.37 o                         
   3  10   9       4505.62       4461.26        54.54 o                         
   4  10   9        303.34        290.88        15.08 o                         
   5  10   9       2914.77       2886.70        40.37 o                         
   6  10   9       3786.00       3807.30        49.40 o                         
   7  10   9        324.02        324.62        13.60 o                         
   8  10   9        398.38        427.97        14.99 o                         
   9  10   9       1984.64       1921.10        29.50 o                         
  10  10   9        868.39        861.75        26.91 o                         
  11  10   9          2.12          0.00        15.80 o                         
  -4  11   9        178.85        185.59        19.56 o                         
  -3  11   9        466.30        447.39        21.13 o                         
  -2  11   9       1666.89       1633.25        37.25 o                         
  -1  11   9        239.00        276.73        17.15 o                         
   0  11   9         61.27         35.82        11.92 o                         
   1  11   9       1645.98       1597.98        32.64 o                         
   2  11   9       3275.21       3263.27        46.82 o                         
   3  11   9        422.59        405.32        15.01 o                         
   4  11   9       2079.68       2100.00        35.52 o                         
   5  11   9       2459.23       2427.16        39.54 o                         
   6  11   9        138.92        152.53        12.18 o                         
   7  11   9        829.18        799.81        26.42 o                         
   8  11   9       1849.57       1811.69        30.55 o                         
   9  11   9       1837.82       1784.86        33.18 o                         
  10  11   9         26.75         17.55        12.41 o                         
  11  11   9        648.86        673.48        36.56 o                         
  -4  12   9        105.23        126.95        24.23 o                         
  -3  12   9       1007.82       1111.13        33.34 o                         
  -2  12   9        662.18        622.38        25.88 o                         
  -1  12   9         71.99         52.24        16.55 o                         
   0  12   9        948.16        963.92        32.15 o                         
   1  12   9       1147.40       1172.92        34.43 o                         
   2  12   9         61.60         63.49        13.32 o                         
   3  12   9        388.43        349.58        18.46 o                         
   4  12   9       2684.94       2553.20        43.62 o                         
   5  12   9       1035.72        950.76        28.60 o                         
   6  12   9        211.97        178.47        14.09 o                         
   7  12   9       1151.49       1124.08        27.69 o                         
   8  12   9       1043.07       1058.09        29.77 o                         
   9  12   9        140.51        115.14        16.10 o                         
  10  12   9        422.90        433.95        22.00 o                         
  11  12   9        658.96        662.10        33.19 o                         
  -2  13   9          9.90         26.89        21.15 o                         
  -1  13   9        698.62        764.72        31.81 o                         
   0  13   9       1165.10       1150.05        33.47 o                         
   1  13   9        245.90        237.83        19.76 o                         
   2  13   9        227.30        244.18        16.98 o                         
   3  13   9       1148.60       1160.79        32.02 o                         
   4  13   9        970.96        938.96        28.70 o                         
   5  13   9        151.49        158.53        16.63 o                         
   6  13   9       1540.75       1507.95        36.95 o                         
   7  13   9        994.50        970.50        29.53 o                         
   8  13   9         35.67         29.67        14.71 o                         
   9  13   9        722.15        683.75        36.08 o                         
  10  13   9        951.11        932.28        35.89 o                         
  -1  14   9        537.40        583.71        28.86 o                         
   0  14   9         18.52         40.48        17.25 o                         
   1  14   9        553.12        476.41        23.32 o                         
   2  14   9        995.87        971.31        34.97 o                         
   3  14   9        603.31        582.16        29.48 o                         
   4  14   9         24.90         19.03        20.08 o                         
   5  14   9       1207.22       1185.73        51.30 o                         
   6  14   9       1328.59       1403.38        45.56 o                         
   7  14   9         27.91         18.23        14.50 o                         
   8  14   9        419.26        384.04        29.37 o                         
   9  14   9        546.50        488.97        25.24 o                         
   0  15   9        225.19        226.75        31.77 o                         
   1  15   9        754.79        801.90        48.36 o                         
   2  15   9        314.79        333.95        26.72 o                         
   3  15   9         93.95         86.46        21.11 o                         
   4  15   9       1008.16        972.65        37.40 o                         
   5  15   9        780.27        767.60        34.52 o                         
   6  15   9        138.43        116.58        21.51 o                         
   7  15   9        740.77        813.49        34.27 o                         
   8  15   9        686.80        638.29        28.45 o                         
   3  16   9        875.36        971.10        53.87 o                         
   4  16   9        667.19        652.18        36.15 o                         
   5  16   9         39.80         30.88        26.70 o
[truncated: 178,203 more chars]
