# Supplementary material for: Crystal structures of binuclear complexes of gadolinium(III) and dysprosium(III) with oxalate bridges and chelating N,N′-bis­(2-oxido­benz­yl)-N,N′-bis­(pyridin-2-ylmeth­yl)ethyl­enedi­amine (bbpen2−)
Source: Acta Crystallogr E Crystallogr Commun. 2019 Mar 5;75(Pt 4):418–22. doi: 10.1107/S2056989019002998 (PMC6509678; doi:10.1107/S2056989019002998)
Supplement: Supplementary file 3 [file e-75-00418-2sup3.hkl]

data_2                                                                          
_shelx_title ' shelxt_a.res in P-1'                                             
_shelx_refln_list_code          4                                               
_shelx_F_calc_maximum      187.87                                               
_exptl_crystal_F_000       768.00                                               
_reflns_d_resolution_high  0.7828                                               
                                                                                
loop_                                                                           
 _space_group_symop_operation_xyz                                               
 'x, y, z'                                                                      
 '-x, -y, -z'                                                                   
                                                                                
_cell_length_a     9.8834                                                       
_cell_length_b    12.8376                                                       
_cell_length_c    14.8324                                                       
_cell_angle_alpha  68.213                                                       
_cell_angle_beta   74.653                                                       
_cell_angle_gamma  70.552                                                       
                                                                                
_shelx_F_squared_multiplier     1.000                                           
                                                                                
loop_                                                                           
 _refln_index_h                                                                 
 _refln_index_k                                                                 
 _refln_index_l                                                                 
 _refln_F_squared_calc                                                          
 _refln_F_squared_meas                                                          
 _refln_F_squared_sigma                                                         
 _refln_observed_status                                                         
   2   0   0        340.46        291.67         6.26 o                         
   3   0   0       7042.81       7058.75        77.13 o                         
   4   0   0       2554.29       2503.54        31.34 o                         
   5   0   0        500.04        474.96        16.35 o                         
   6   0   0       5544.08       5499.64        68.14 o                         
   7   0   0       4165.62       4002.44        52.97 o                         
   8   0   0         11.42          0.00         9.80 o                         
   9   0   0        918.11        869.10        30.67 o                         
  10   0   0       1747.45       1787.86        38.02 o                         
  11   0   0        229.23        213.88        18.99 o                         
 -11   1   0        688.57        700.46        33.25 o                         
 -10   1   0        523.88        513.13        22.82 o                         
  -9   1   0        651.50        738.51        25.87 o                         
  -8   1   0       1801.54       1856.66        35.19 o                         
  -7   1   0       2703.95       2646.49        42.26 o                         
  -6   1   0         29.68         14.17         8.30 o                         
  -5   1   0       7537.13       7520.56        82.22 o                         
  -4   1   0       5268.41       5100.51        63.41 o                         
  -3   1   0         23.33         41.60         5.15 o                         
  -1   1   0      17791.05      17906.62       274.39 o                         
   2   1   0       9820.74       9888.54       121.20 o                         
   3   1   0      10895.79      10456.92       104.59 o                         
   4   1   0        287.05        351.15        11.01 o                         
   5   1   0       3181.94       3036.30        36.10 o                         
   6   1   0       8698.68       8418.27       106.60 o                         
   7   1   0       1895.80       1743.71        27.25 o                         
   8   1   0        193.60        184.54         9.13 o                         
   9   1   0       1553.69       1471.56        30.39 o                         
  10   1   0        277.57        292.55        19.03 o                         
  11   1   0         48.81         46.31        19.52 o                         
 -11   2   0        221.68        236.89        24.98 o                         
 -10   2   0        139.83        132.60        23.73 o                         
  -9   2   0       2175.73       2124.30        43.15 o                         
  -8   2   0       1711.86       1683.61        37.39 o                         
  -7   2   0        201.48        175.36        11.84 o                         
  -6   2   0       2192.15       2159.94        33.67 o                         
  -5   2   0       4903.71       4884.41        60.50 o                         
  -4   2   0        362.67        304.17        10.74 o                         
  -3   2   0        283.69        236.31         8.45 o                         
  -2   2   0      17737.58      16107.47       195.66 o                         
  -1   2   0      11789.80      11857.55       170.07 o                         
   0   2   0        268.47        244.43         6.10 o                         
   1   2   0      16010.34      16258.34       163.64 o                         
   2   2   0        501.48        656.56        11.56 o                         
   3   2   0        734.26        791.23        16.91 o                         
   4   2   0       3670.75       3870.29        60.16 o                         
   5   2   0       7579.63       7724.78        82.01 o                         
   6   2   0       1933.47       1931.83        35.08 o                         
   7   2   0        353.59        425.37        14.06 o                         
   8   2   0       2073.80       2100.61        34.84 o                         
   9   2   0        431.29        446.08        18.53 o                         
  10   2   0        194.59        146.46        14.69 o                         
  11   2   0        571.85        573.42        29.24 o                         
  12   2   0        682.85        781.88        43.84 o                         
 -10   3   0        642.33        674.00        30.77 o                         
  -9   3   0        735.88        684.93        30.07 o                         
  -8   3   0          7.94          5.04        13.61 o                         
  -7   3   0        510.14        580.16        20.15 o                         
  -6   3   0       2455.32       2358.67        37.33 o                         
  -5   3   0        687.63        646.43        17.57 o                         
  -4   3   0       1301.26       1223.41        21.43 o                         
  -3   3   0       8022.56       8111.42        98.24 o                         
  -2   3   0      13315.12      13658.66       167.09 o                         
  -1   3   0      12083.13      12214.12       154.58 o                         
   0   3   0        391.00        411.36        11.39 o                         
   1   3   0      11598.83      11159.53       119.46 o                         
   2   3   0       4321.49       4555.36        57.92 o                         
   3   3   0       7156.63       7332.98        74.55 o                         
   4   3   0      13666.06      14325.03       173.62 o                         
   5   3   0       1333.73       1364.54        22.34 o                         
   6   3   0        434.06        489.59        16.46 o                         
   7   3   0       4901.46       4816.79        97.04 o                         
   8   3   0       4281.66       4097.16        56.55 o                         
   9   3   0        176.10        228.73        19.57 o                         
  10   3   0       1767.31       1848.31        43.96 o                         
  11   3   0        855.41        817.67        31.50 o                         
  12   3   0         60.76         24.57        31.56 o                         
 -10   4   0        561.53        556.31        36.12 o                         
  -9   4   0         33.57          0.00        18.28 o                         
  -8   4   0        523.18        620.84        25.63 o                         
  -7   4   0       1390.97       1389.76        33.18 o                         
  -6   4   0        260.50        246.31        15.23 o                         
  -5   4   0       1529.44       1547.84        33.17 o                         
  -4   4   0       9534.45       9434.58       119.30 o                         
  -3   4   0       6873.32       6519.36        87.40 o                         
  -2   4   0          7.03          0.00         6.44 o                         
  -1   4   0       7125.89       7000.06        87.87 o                         
   0   4   0       1221.64       1268.42        19.74 o                         
   1   4   0        133.88        157.02         9.63 o                         
   2   4   0        925.27        916.53        11.95 o                         
   3   4   0      20552.86      20879.98       197.74 o                         
   4   4   0       3868.25       4117.13        56.90 o                         
   5   4   0       2249.91       2163.89        29.00 o                         
   6   4   0       4394.14       4668.09        59.53 o                         
   7   4   0       1558.98       1448.58        29.27 o                         
   8   4   0        148.18        125.80        14.29 o                         
   9   4   0       1895.76       1982.68        42.57 o                         
  10   4   0       1539.35       1530.94        41.72 o                         
  11   4   0         28.38         10.49        19.86 o                         
  12   4   0        572.84        540.71        36.72 o                         
 -10   5   0         18.70         10.70        28.17 o                         
  -9   5   0        334.02        445.71        29.54 o                         
  -8   5   0       1065.06       1187.86        37.85 o                         
  -7   5   0        825.25        660.02        27.39 o                         
  -6   5   0        111.66        139.40        15.85 o                         
  -5   5   0       3955.55       3911.05        58.54 o                         
  -4   5   0       2739.13       2521.34        40.71 o                         
  -3   5   0          2.58          0.00         7.68 o                         
  -2   5   0       6078.83       6170.21        79.24 o                         
  -1   5   0      14879.70      14255.60       169.01 o                         
   0   5   0       1148.70       1074.16        23.82 o                         
   1   5   0       6233.90       5960.72        72.96 o                         
   2   5   0      18044.69      18111.79       189.05 o                         
   3   5   0       9514.69       9919.64       124.77 o                         
   4   5   0         31.36         43.42         5.47 o                         
   5   5   0       3394.54       3530.99        38.38 o                         
   6   5   0       1089.80       1074.66        26.81 o                         
   7   5   0        250.62        316.54        17.50 o                         
   8   5   0       3356.80       3383.66        51.45 o                         
   9   5   0       4083.83       4151.19        61.59 o                         
  10   5   0        186.61        206.68        15.63 o                         
  11   5   0        495.07        517.87        33.96 o                         
  12   5   0       1080.86       1029.85        65.49 o                         
  -9   6   0        608.71        663.72        39.19 o                         
  -8   6   0        125.04        115.30        24.47 o                         
  -7   6   0        124.02        168.78        21.81 o                         
  -6   6   0       2506.48       2645.56        52.94 o                         
  -5   6   0       1872.36       1897.25        38.19 o                         
  -4   6   0        109.18        110.28        12.43 o                         
  -3   6   0       1704.82       1627.38        34.10 o                         
  -2   6   0       3401.89       3452.61        46.92 o                         
  -1   6   0        633.81        655.57        20.39 o                         
   0   6   0       1921.03       1820.92        28.42 o                         
   1   6   0       9213.30       9479.80       110.65 o                         
   2   6   0       5879.81       5835.87       115.43 o                         
   3   6   0         14.89         18.30         4.69 o                         
   4   6   0       7868.16       7716.78        82.14 o                         
   5   6   0       2211.71       2221.86        28.17 o                         
   6   6   0        374.05        346.55        10.88 o                         
   7   6   0        332.26        383.76        15.48 o                         
   8   6   0       3174.17       3271.89        49.93 o                         
   9   6   0       1027.50       1024.51        30.85 o                         
  10   6   0        353.51        412.66        23.72 o                         
  11   6   0       1333.85       1566.88        59.14 o                         
  12   6   0        407.44        374.09        42.70 o                         
  -8   7   0        100.64        106.93        29.75 o                         
  -7   7   0       1385.58       1495.06        61.53 o                         
  -6   7   0       2408.21       2602.89        54.15 o                         
  -5   7   0         50.35         40.49        15.72 o                         
  -4   7   0        527.46        552.95        20.12 o                         
  -3   7   0       1588.62       1550.21        31.23 o                         
  -2   7   0        503.12        521.13        18.09 o                         
  -1   7   0       1425.17       1331.70        25.39 o                         
   0   7   0       5313.59       5132.00        65.59 o                         
   1   7   0       2558.34       2640.97        36.90 o                         
   2   7   0         51.45         43.32         7.15 o                         
   3   7   0       5078.38       5021.87        52.59 o                         
   4   7   0       4066.52       4035.33        45.80 o                         
   5   7   0          6.25          7.31         6.87 o                         
   6   7   0        455.81        448.43        14.48 o                         
   7   7   0       3180.79       3223.66        49.42 o                         
   8   7   0        375.46        391.56        24.57 o                         
   9   7   0        367.97        361.20        19.64 o                         
  10   7   0       1414.05       1444.06        41.79 o                         
  11   7   0        867.28        915.30        54.52 o                         
  -8   8   0        400.82        454.17        40.74 o                         
  -7   8   0        779.52        862.07        46.08 o                         
  -6   8   0          2.35         19.78        18.67 o                         
  -5   8   0        550.47        573.18        25.15 o                         
  -4   8   0       1549.36       1586.29        37.68 o                         
  -3   8   0       1584.52       1495.47        32.16 o                         
  -2   8   0         40.67         31.94        10.47 o                         
  -1   8   0       3035.95       2909.45        42.94 o                         
   0   8   0       3101.82       2999.28        43.14 o                         
   1   8   0        717.72        694.66        18.78 o                         
   2   8   0       1527.10       1471.25        25.17 o                         
   3   8   0       3414.10       3216.82        40.27 o                         
   4   8   0         10.55         13.36         6.21 o                         
   5   8   0       1348.07       1427.42        24.42 o                         
   6   8   0       3370.32       3451.66        41.37 o                         
   7   8   0       2494.91       2499.16        53.74 o                         
   8   8   0        596.75        690.67        33.86 o                         
   9   8   0       1941.04       1889.84        41.01 o                         
  10   8   0       1166.69       1167.41        51.51 o                         
  11   8   0          3.45          5.12        31.76 o                         
  -7   9   0         52.27         10.82        35.58 o                         
  -6   9   0        653.26        770.86        41.28 o                         
  -5   9   0        697.41        682.24        29.70 o                         
  -4   9   0        689.34        619.81        26.45 o                         
  -3   9   0        308.47        374.75        19.53 o                         
  -2   9   0       4586.40       4532.00        63.10 o                         
  -1   9   0       2952.12       2959.28        46.90 o                         
   0   9   0          7.33          5.24        10.16 o                         
   1   9   0        958.89        931.72        20.01 o                         
   2   9   0       2645.08       2667.55        38.54 o                         
   3   9   0        127.37        168.47        13.03 o                         
   4   9   0       2574.44       2458.62        34.03 o                         
   5   9   0       2475.25       2493.61        33.38 o                         
   6   9   0        658.61        724.19        19.94 o                         
   7   9   0        515.51        516.56        29.78 o                         
   8   9   0       1804.56       1865.30        38.70 o                         
   9   9   0        807.79        729.78        29.43 o                         
  10   9   0          2.43          0.00        21.76 o                         
  11   9   0       1008.74       1242.47        65.76 o                         
  -6  10   0        678.78        753.74        45.27 o                         
  -5  10   0        149.36        130.98        27.49 o                         
  -4  10   0          7.19          0.00        19.65 o                         
  -3  10   0       1801.82       1940.54        42.22 o                         
  -2  10   0       1410.77       1414.80        35.80 o                         
  -1  10   0        223.66        210.35        15.75 o                         
   0  10   0       2714.37       2704.86        45.11 o                         
   1  10   0       2067.16       2050.83        34.88 o                         
   2  10   0        473.69        493.33        15.67 o                         
   3  10   0        832.24        831.58        26.24 o                         
   4  10   0       3183.61       3135.34        39.53 o                         
   5  10   0        725.06        680.28        18.85 o                         
   6  10   0        527.38        530.54        34.01 o                         
   7  10   0       2480.06       2494.37        38.11 o                         
   8  10   0        659.36        633.85        19.36 o                         
   9  10   0         10.03         11.60        19.22 o                         
  10  10   0        886.58        985.49        69.93 o                         
  -5  11   0         69.75         80.62        32.41 o                         
  -4  11   0        578.71        686.97        46.91 o                         
  -3  11   0       1131.26       1176.38        40.69 o                         
  -2  11   0         14.27          0.00        17.20 o                         
  -1  11   0        960.43        942.34        30.58 o                         
   0  11   0       1112.49       1101.46        32.88 o                         
   1  11   0         67.92         81.68        14.93 o                         
   2  11   0        308.79        307.45        15.82 o                         
   3  11   0       1610.49       1525.30        28.30 o                         
   4  11   0        794.54        795.47        19.87 o                         
   5  11   0         47.74         19.72        12.68 o                         
   6  11   0       1660.85       1652.25        46.39 o                         
   7  11   0       1133.83       1108.37        26.05 o                         
   8  11   0         44.29         33.48        16.42 o                         
   9  11   0        460.47        486.26        33.38 o                         
  10  11   0       1144.22       1224.98        67.32 o                         
  -4  12   0        574.05        608.40        38.61 o                         
  -3  12   0         20.85          0.00        24.14 o                         
  -2  12   0        278.39        277.05        23.29 o                         
  -1  12   0        955.77        961.37        31.97 o                         
   0  12   0         87.45         66.84        18.08 o                         
   1  12   0        239.84        249.41        19.02 o                         
   2  12   0       2659.38       2759.94        44.78 o                         
   3  12   0       1117.27       1130.89        34.35 o                         
   4  12   0         37.82         20.44        12.40 o                         
   5  12   0       1628.23       1570.87        34.36 o                         
   6  12   0       1394.38       1396.43        35.83 o                         
   7  12   0         38.36         20.15        17.99 o                         
   8  12   0        499.69        479.57        34.05 o                         
   9  12   0       1014.54        977.47        42.72 o                         
  -3  13   0        234.18        274.03        32.27 o                         
  -2  13   0        630.14        670.14        33.89 o                         
  -1  13   0        306.64        266.14        24.71 o                         
   0  13   0         33.87         37.22        21.79 o                         
   1  13   0        691.68        653.75        29.10 o                         
   2  13   0       1145.88       1222.42        46.35 o                         
   3  13   0        171.36        172.18        17.93 o                         
   4  13   0       1048.44        998.72        31.85 o                         
   5  13   0       1382.32       1340.01        32.57 o                         
   6  13   0         60.36         45.64        20.94 o                         
   7  13   0        744.69        789.80        40.35 o                         
   8  13   0       1482.55       1453.99        50.52 o                         
  -1  14   0         12.69          0.00        32.56 o                         
   0  14   0        503.13        511.32        31.67 o                         
   1  14   0        675.46        647.26        32.59 o                         
   2  14   0          1.11          0.00        25.74 o                         
   3  14   0       1409.06       1572.05        44.54 o                         
   4  14   0        414.14        319.60        23.90 o                         
   5  14   0         63.33         36.90        21.65 o                         
   6  14   0        426.86        418.67        28.60 o                         
   7  14   0        831.67        792.83        34.83 o                         
   2  15   0        440.15        430.74        39.84 o                         
   3  15   0        804.66        862.66        37.94 o                         
   4  15   0         51.74         57.94        29.17 o                         
   5  15   0        128.62        111.44        37.33 o                         
  -6 -14   1        631.43        574.92        32.40 o                         
  -5 -14   1        509.17        474.39        25.20 o                         
  -4 -14   1         18.82          0.00        22.60 o                         
  -3 -14   1        374.80        388.95        31.78 o                         
  -2 -14   1       1111.50       1289.09        51.18 o                         
  -1 -14   1         51.40         64.33        29.41 o                         
   0 -14   1        292.82        300.54        41.17 o                         
   1 -14   1        392.83        404.42        34.81 o                         
  -8 -13   1         61.89         41.07        24.48 o                         
  -7 -13   1       1010.02        969.19        65.69 o                         
  -6 -13   1        907.21        925.73        42.64 o                         
  -5 -13   1          7.40          0.00        18.91 o                         
  -4 -13   1        672.04        664.54        27.88 o                         
  -3 -13   1       1667.02       1830.89        42.25 o                         
  -2 -13   1        392.93        416.61        28.83 o                         
  -1 -13   1        447.85        387.45        28.12 o                         
   0 -13   1        762.23        723.08        35.32 o                         
   1 -13   1        375.28        393.95        36.14 o                         
   2 -13   1         12.45          0.00        29.80 o                         
   3 -13   1        448.51        444.76        40.38 o                         
  -9 -12   1        211.33        217.08        22.87 o                         
  -8 -12   1       1400.62       1462.79        54.05 o                         
  -7 -12   1       1319.91       1360.74        44.47 o                         
  -6 -12   1         43.24         49.52        18.92 o                         
  -5 -12   1       1080.85       1056.65        30.04 o                         
  -4 -12   1       2072.78       2070.89        37.53 o                         
  -3 -12   1        543.14        524.62        21.79 o                         
  -2 -12   1        493.58        496.37        21.64 o                         
  -1 -12   1        955.60       1045.87        49.90 o                         
   0 -12   1        266.05        266.90        22.36 o                         
   1 -12   1         31.55          0.00        26.92 o                         
   2 -12   1        677.56        639.92        31.75 o                         
   3 -12   1        558.00        654.86        35.19 o                         
   4 -12   1          5.50          0.00        35.98 o                         
 -10 -11   1         64.79         43.76        35.42 o                         
  -9 -11   1       1004.80       1081.37        61.98 o                         
  -8 -11   1        582.95        554.47        25.85 o                         
  -7 -11   1          3.97          0.00        13.58 o                         
  -6 -11   1       1141.76       1189.07        30.59 o                         
  -5 -11   1       2165.19       2130.25        40.38 o                         
  -4 -11   1        651.32        568.15        20.21 o                         
  -3 -11   1        416.75        410.14        17.92 o                         
  -2 -11   1       1816.12       1779.17        36.63 o                         
  -1 -11   1       1060.02       1078.91        28.66 o                         
   0 -11   1         17.53          0.00        18.62 o                         
   1 -11   1        461.01        435.45        23.45 o                         
   2 -11   1        654.77        598.64        23.83 o                         
   3 -11   1         34.77         24.04        25.13 o                         
   4 -11   1        195.05        195.48        32.29 o                         
   5 -11   1        692.74        790.31        44.56 o                         
 -10 -10   1        737.78        706.65        39.65 o                         
  -9 -10   1       1006.32       1181.82        46.43 o                         
  -8 -10   1         71.90         45.37        15.44 o                         
  -7 -10   1        405.59        439.74        18.54 o                         
  -6 -10   1       2543.92       2603.00        54.22 o                         
  -5 -10   1        789.33        748.96        26.59 o                         
  -4 -10   1        265.16        311.69        14.08 o                         
  -3 -10   1       2211.36       2225.41        33.32 o                         
  -2 -10   1       1411.80       1381.29        28.55 o                         
  -1 -10   1          0.17          0.00        12.50 o                         
   0 -10   1        817.24        877.63        26.68 o                         
   1 -10   1       2211.41       2238.19        42.39 o                         
   2 -10   1        267.36        289.70        18.60 o                         
   3 -10   1        274.00        262.24        19.66 o                         
   4 -10   1       1089.21       1082.10        37.69 o                         
   5 -10   1        243.84        271.00        31.09 o                         
   6 -10   1         25.98          0.00        32.09 o                         
 -11  -9   1        894.86        891.04       102.12 o                         
 -10  -9   1       1255.07       1297.86        76.34 o                         
  -9  -9   1        265.51        269.26        22.67 o                         
  -8  -9   1        562.83        591.69        26.77 o                         
  -7  -9   1       2890.40       2958.04        50.88 o                         
  -6  -9   1       1257.98       1162.92        25.42 o                         
  -5  -9   1        216.20        250.36        12.84 o                         
  -4  -9   1       1577.35       1613.79        25.51 o                         
  -3  -9   1       2370.74       2369.73        34.44 o                         
  -2  -9   1         71.91         70.21        10.69 o                         
  -1  -9   1       2710.00       2785.57        41.73 o                         
   0  -9   1       1604.67       1659.51        31.58 o                         
   1  -9   1        120.57         99.89        14.33 o                         
   2  -9   1       1154.01       1070.31        26.98 o                         
   3  -9   1       2449.79       2574.63        45.77 o                         
   4  -9   1        958.74       1150.39        34.93 o                         
   5  -9   1         71.97         45.51        22.27 o                         
   6  -9   1        689.77        662.37        36.44 o                         
   7  -9   1        472.26        520.37        42.14 o                         
 -11  -8   1       1293.65       1366.76        68.79 o                         
 -10  -8   1        111.88         84.56        22.11 o                         
  -9  -8   1        302.64        325.36        21.01 o                         
  -8  -8   1       4594.02       4696.87        81.25 o                         
  -7  -8   1       1485.58       1558.43        56.10 o                         
  -6  -8   1        992.75        974.07        26.07 o                         
  -5  -8   1       2554.66       2540.20        33.02 o                         
  -4  -8   1       2113.75       2192.19        29.95 o                         
  -3  -8   1        266.11        224.86         9.63 o                         
  -2  -8   1       2897.77       2875.11        41.76 o                         
  -1  -8   1       4802.03       4619.08        59.11 o                         
   0  -8   1         61.57         39.95        10.23 o                         
   1  -8   1        618.33        669.64        20.85 o                         
   2  -8   1       2197.12       2203.33        38.56 o                         
   3  -8   1        219.81        287.44        14.88 o                         
   4  -8   1         78.48         67.53        14.33 o                         
   5  -8   1       1624.13       1661.50        43.91 o                         
   6  -8   1        775.82        920.50        37.07 o                         
   7  -8   1          0.23         14.89        33.56 o                         
   8  -8   1        537.06        569.87        41.33 o                         
 -11  -7   1         64.67         38.82        38.67 o                         
 -10  -7   1        603.84        628.08        42.00 o                         
  -9  -7   1       1891.75       1900.50        54.04 o                         
  -8  -7   1       3361.75       3552.85        72.85 o                         
  -7  -7   1       2061.31       2044.49        41.83 o                         
  -6  -7   1       5350.18       5393.35        68.72 o                         
  -5  -7   1       2839.99       2861.84        35.75 o                         
  -4  -7   1        262.10        276.77        10.29 o                         
  -3  -7   1        361.01        427.75        11.68 o                         
  -2  -7   1       3921.58       3849.90        49.32 o                         
  -1  -7   1        247.23        207.93        11.95 o                         
   0  -7   1       4415.38       4502.36        59.38 o                         
   1  -7   1       4264.51       4180.89        62.55 o                         
   2  -7   1       2794.39       2783.64        43.31 o                         
   3  -7   1         34.79         11.40        10.99 o                         
   4  -7   1        782.56        785.05        23.25 o                         
   5  -7   1       2664.70       2641.00        47.99 o                         
   6  -7   1          6.94         11.23        16.52 o                         
   7  -7   1        430.51        368.10        32.07 o                         
   8  -7   1        554.65        641.74        36.94 o                         
 -11  -6   1        340.23        394.64        35.12 o                         
 -10  -6   1       1809.00       1883.94        49.58 o                         
  -9  -6   1       1603.26       1862.70        45.19 o                         
  -8  -6   1         22.72         55.87        12.34 o                         
  -7  -6   1       6075.70       6106.09        76.63 o                         
  -6  -6   1       2109.50       2307.56        31.99 o                         
  -5  -6   1         72.34         93.16         6.16 o                         
  -4  -6   1       4451.98       4507.40        55.00 o                         
  -3  -6   1       6611.09       6866.50        69.87 o                         
  -2  -6   1       4518.23       4521.18        55.49 o                         
  -1  -6   1       1487.56       1557.74        24.20 o                         
   0  -6   1       6264.67       6059.46        73.19 o                         
   1  -6   1       2123.19       2054.94        33.13 o                         
   2  -6   1        176.05        203.68        11.55 o                         
   3  -6   1       1174.64       1177.36        24.75 o                         
   4  -6   1       1399.31       1289.24        26.88 o                         
   5  -6   1        694.63        715.55        24.30 o                         
   6  -6   1       2308.77       2242.23        50.25 o                         
   7  -6   1       1755.62       1844.33        46.37 o                         
   8  -6   1        262.49        334.37        34.11 o                         
   9  -6   1         87.81         71.26        30.20 o                         
 -11  -5   1        881.86        822.17        35.28 o                         
 -10  -5   1       1217.95       1154.78        47.47 o                         
  -9  -5   1         69.41         85.04        15.62 o                         
  -8  -5   1       2098.06       2076.78        37.06 o                         
  -7  -5   1       3666.42       3683.67        52.20 o                         
  -6  -5   1        199.40        234.23         9.58 o                         
  -5  -5   1        677.03        685.03        13.43 o                         
  -4  -5   1       7942.70       8009.65        82.62 o                         
  -3  -5   1       1690.47       1652.95        30.41 o                         
  -2  -5   1        781.24        805.35        18.87 o                         
  -1  -5   1       7696.19       7910.29        89.68 o                         
   0  -5   1       6665.04       6688.91        79.27 o                         
   1  -5   1         34.49         21.14         7.01 o                         
   2  -5   1       3694.92       3740.17        53.51 o                         
   3  -5   1       1604.65       1610.46        26.96 o                         
   4  -5   1        676.40        630.67        19.41 o                         
   5  -5   1        707.39        658.93        23.08 o                         
   6  -5   1       3576.97       3542.06        59.78 o                         
   7  -5   1        711.68        797.17        31.50 o                         
   8  -5   1         93.76         53.61        20.98 o                         
   9  -5   1        737.77        739.86        33.54 o                         
  10  -5   1        247.39        294.98        32.20 o                         
 -11  -4   1       1006.16        992.66        42.79 o                         
 -10  -4   1         43.46         68.86        19.77 o                         
  -9  -4   1       1613.06       1497.22        35.21 o                         
  -8  -4   1       4311.12       4282.65        76.85 o                         
  -7  -4   1       1867.78       1962.08        41.72 o                         
  -6  -4   1        326.10        325.88        15.87 o                         
  -5  -4   1       6777.82       6847.71        68.91 o                         
  -4  -4   1       1874.92       1835.18        21.84 o                         
  -3  -4   1       5311.19       5795.48        73.31 o                         
  -2  -4   1       8245.23       8690.57        92.23 o                         
  -1  -4   1       7129.95       7059.50        79.68 o                         
   0  -4   1         30.64         18.44         5.51 o                         
   1  -4   1       6158.24       6117.64        77.55 o                         
   2  -4   1       5536.88       5728.64        79.55 o                         
   3  -4   1         37.35         21.69         7.39 o                         
   4  -4   1       1424.20       1359.43        24.72 o                         
   5  -4   1       3713.36       3649.45        54.99 o                         
   6  -4   1       1213.53       1283.78        30.75 o                         
   7  -4   1        201.74        159.61        15.78 o                         
   8  -4   1       1838.67       1953.56        42.45 o                         
   9  -4   1        476.26        516.69        27.04 o                         
  10  -4   1          0.43          0.00        22.85 o                         
 -11  -3   1          6.93          3.83        19.64 o                         
 -10  -3   1       1079.14       1052.29        33.24 o                         
  -9  -3   1       3109.73       3338.64        50.87 o                         
  -8  -3   1        893.56        952.67        34.66 o                         
  -7  -3   1        187.67        183.44        12.36 o                         
  -6  -3   1       2731.76       2781.84        36.20 o                         
  -5  -3   1       5445.62       5607.17        78.08 o                         
  -4  -3   1       1933.59       1951.95        26.92 o                         
  -3  -3   1      14599.23      14909.36       141.78 o                         
  -2  -3   1       8530.96       8728.36        95.28 o                         
  -1  -3   1       8319.59       8527.09        89.59 o                         
   0  -3   1       2966.73       3102.97        40.47 o                         
   1  -3   1      12514.52      12827.18       162.88 o                         
   2  -3   1         19.29         44.51         6.56 o                         
   3  -3   1       9036.57       9690.98       116.82 o                         
   4  -3   1       8181.81       8048.95        98.80 o                         
   5  -3   1       1915.04       1994.70        35.86 o                         
   6  -3   1        226.74        189.48        12.76 o                         
   7  -3   1       2564.99       2496.10        41.85 o                         
   8  -3   1       2623.03       2807.89        46.60 o                         
   9  -3   1          0.50          0.00        15.38 o                         
  10  -3   1        453.90        437.70        29.21 o                         
 -11  -2   1        493.37        532.10        27.44 o                         
 -10  -2   1        601.08        605.63        19.26 o                         
  -9  -2   1        178.93        185.69        12.46 o                         
  -8  -2   1       1616.00       1615.10        29.28 o                         
  -7  -2   1       5641.80       5699.39        71.84 o                         
  -6  -2   1       2104.38       2037.54        26.89 o                         
  -5  -2   1        471.73        419.96        10.82 o                         
  -4  -2   1       6388.07       6342.61        72.57 o                         
  -3  -2   1       9433.94       9768.65        95.78 o                         
  -2  -2   1         43.81         32.06         3.23 o                         
  -1  -2   1        981.69       1086.05        15.13 o                         
   0  -2   1       1299.00       1386.29        17.80 o                         
   1  -2   1        261.41        302.39         9.32 o                         
   2  -2   1      21910.76      21585.47       271.23 o                         
   3  -2   1      12158.07      11794.76       145.18 o                         
   4  -2   1       6416.01       6271.04        80.48 o                         
   5  -2   1        239.39        269.82        11.11 o                         
   6  -2   1       2034.39       1929.61        32.30 o                         
   7  -2   1       1427.74       1554.11        29.02 o                         
   8  -2   1        131.32        141.74        13.43 o                         
   9  -2   1        919.85        886.99        30.81 o                         
  10  -2   1       1148.76       1218.64        38.25 o                         
  11  -2   1        196.75        255.76        28.31 o                         
 -11  -1   1        858.13        851.31        33.74 o                         
 -10  -1   1        513.26        528.75        23.43 o                         
  -9  -1   1         33.65         22.94         8.57 o                         
  -8  -1   1       1679.81       1578.93        24.51 o                         
  -7  -1   1       2251.70       2173.37        36.70 o                         
  -6  -1   1         90.96         85.23         8.88 o                         
  -5  -1   1       6850.17       6989.36        98.88 o                         
  -4  -1   1      13642.83      14551.06       152.64 o                         
  -3  -1   1       1336.44       1290.65        17.98 o                         
  -2  -1   1       3949.04       4287.23        44.09 o                         
  -1  -1   1      17430.20      17592.00       279.18 o                         
   1  -1   1        520.46        791.16        13.03 o                         
   2  -1   1      33700.52      33184.16       413.42 o                         
   3  -1   1      15140.58      14797.24       173.87 o                         
   4  -1   1          1.86         26.35         5.77 o                         
   5  -1   1       7190.96       7051.01        81.55 o                         
   6  -1   1       4533.22       4343.36        56.01 o                         
   7  -1   1        125.17        136.27        10.45 o                         
   8  -1   1        877.42        870.06        25.85 o                         
   9  -1   1       2373.72       2433.40        44.22 o                         
  10  -1   1        408.26        490.41        22.82 o                         
  11  -1   1        154.78        158.51        24.63 o                         
 -11   0   1        265.02        278.62        17.79 o                         
 -10   0   1          6.93         15.22        14.73 o                         
  -9   0   1       1055.86        993.17        28.33 o                         
  -8   0   1       1054.95       1037.53        26.87 o                         
  -7   0   1        297.40        257.49        10.09 o                         
  -6   0   1       4919.63       4775.10        61.51 o                         
  -5   0   1       9530.79       9033.04       105.61 o                         
  -4   0   1       3208.62       3322.46        42.62 o                         
  -3   0   1       2980.17       2845.41        39.92 o                         
  -2   0   1       8693.41       8577.56       108.70 o                         
   2   0   1      19029.02      18829.11       249.41 o                         
   3   0   1        268.73        240.87         6.94 o                         
   4   0   1       6323.72       6660.11        73.93 o                         
   5   0   1      14640.72      14275.02       159.58 o                         
   6   0   1        734.14        695.10        16.97 o                         
   7   0   1       1112.19       1095.04        23.00 o                         
   8   0   1       2051.16       1976.26        35.61 o                         
   9   0   1       1599.02       1502.04        36.07 o                         
  10   0   1        209.66        163.46        15.87 o                         
  11   0   1        875.18        922.66        31.60 o                         
 -11   1   1         72.23         76.05        21.59 o                         
 -10   1   1       1422.75       1400.68        39.71 o                         
  -9   1   1       1863.34       1923.50        44.10 o                         
  -8   1   1         50.55         43.09        11.78 o                         
  -7   1   1       1870.59       1808.38        31.01 o                         
  -6   1   1       6065.84       5916.50        70.94 o                         
  -5   1   1        548.34        517.15        12.66 o                         
  -4   1   1       4306.24       4161.83        47.94 o                         
  -3   1   1       3220.90       3509.99        47.32 o                         
  -2   1   1        309.74        320.76         8.56 o                         
  -1   1   1        594.11        637.81        10.26 o                         
   2   1   1        217.63        172.50         4.79 o                         
   3   1   1       2773.30       2931.06        36.14 o                         
   4   1   1       6402.83       6642.59        92.64 o                         
   5   1   1        855.11        669.70        18.82 o                         
   6   1   1       2325.73       2389.21        31.73 o                         
   7   1   1       4389.01       4367.80        53.17 o                         
   8   1   1       1344.61       1355.27        24.81 o                         
   9   1   1        149.93        131.10        12.69 o                         
  10   1   1       1714.68       1634.32        48.20 o                         
  11   1   1        501.73        495.49        25.82 o                         
  12   1   1         21.45          0.00        26.76 o                         
 -11   2   1        397.43        375.09        31.59 o                         
 -10   2   1       1072.24       1158.24        37.61 o                         
  -9   2   1          3.10         29.56        17.31 o                         
  -8   2   1       1319.57       1259.13        29.26 o                         
  -7   2   1       1855.17       1782.01        28.30 o                         
  -6   2   1       1181.62       1136.36        23.00 o                         
  -5   2   1         49.00         46.01         7.12 o                         
  -4   2   1       7780.31       7637.05        93.06 o                         
  -3   2   1        912.34        924.95        15.90 o                         
  -2   2   1       9004.96       9070.92       107.77 o                         
  -1   2   1      13415.85      13516.77       169.96 o                         
   0   2   1      14188.64      14827.90       172.93 o                         
   1   2   1       1503.59       1572.05        23.94 o                         
   2   2   1       1441.43       1350.80        16.63 o                         
   3   2   1      18344.53      19170.10       207.52 o                         
   4   2   1       1113.73       1094.38        22.87 o                         
   5   2   1       3555.34       3664.11        50.39 o                         
   6   2   1       6260.28       6256.68        74.54 o                         
   7   2   1       3693.79       3431.97        44.87 o                         
   8   2   1          5.44         12.75         8.53 o                         
   9   2   1       3449.73       3369.02        54.05 o                         
  10   2   1       1616.61       1650.81        38.08 o                         
  11   2   1          0.46          1.80        18.18 o                         
  12   2   1        283.82        321.65        33.76 o                         
 -10   3   1         10.10          0.00        22.08 o                         
  -9   3   1       1333.58       1363.94        38.96 o                         
  -8   3   1       2096.54       2170.15        38.15 o                         
  -7   3   1        254.33        253.06        13.48 o                         
  -6   3   1        643.34        588.04        18.86 o                         
  -5   3   1       3215.03       2991.82        47.11 o                         
  -4   3   1       3795.54       4061.26        49.33 o                         
  -3   3   1         14.47         23.17         5.82 o                         
  -2   3   1       5062.40       5144.26        65.60 o                         
  -1   3   1       3643.26       3529.57        44.06 o                         
   0   3   1       9882.14       9718.38       128.36 o                         
   1   3   1       3621.15       3810.71        44.80 o                         
   2   3   1      12718.99      13410.48       136.15 o                         
   3   3   1       2146.05       2275.80        27.19 o                         
   4   3   1       2356.85       2486.24        51.16 o                         
   5   3   1       9275.34       9371.19       132.20 o                         
   6   3   1       6383.36       6362.08        76.38 o                         
   7   3   1        104.70         44.13         9.16 o                         
   8   3   1       2367.54       2464.27        41.18 o                         
   9   3   1       2172.05       2091.29        41.56 o                         
  10   3   1          1.22         14.23        17.13 o                         
  11   3   1        600.96        581.86        34.09 o                         
  12   3   1        963.55        965.08        53.69 o                         
 -10   4   1        357.59        374.83        39.09 o                         
  -9   4   1        983.75       1083.73        33.72 o                         
  -8   4   1        273.57        257.84        19.37 o                         
  -7   4   1        231.75        204.26        15.91 o                         
  -6   4   1       1630.34       1561.76        30.48 o                         
  -5   4   1       1967.97       1912.01        32.44 o                         
  -4   4   1        821.22        764.72        20.06 o                         
  -3   4   1      15548.52      15417.27       197.39 o                         
  -2   4   1      14555.51      14941.72       183.27 o                         
  -1   4   1        812.20        954.40        25.02 o                         
   0   4   1        327.47        334.53        10.04 o                         
   1   4   1      11558.17      11445.37       126.68 o                         
   2   4   1       8908.52       8828.37        92.91 o                         
   3   4   1       1273.03       1274.32        19.21 o                         
   4   4   1      11176.57      12153.49       144.71 o                         
   5   4   1       3381.57       3873.66        53.95 o                         
   6   4   1         21.03         31.39         8.66 o                         
   7   4   1       2485.94       2682.28        64.38 o                         
   8   4   1       4195.08       4128.33        53.65 o                         
   9   4   1        224.38        218.23        15.60 o                         
  10   4   1       1183.94       1275.38        39.61 o                         
  11   4   1       1325.80       1287.97        45.20 o                         
  12   4   1        299.28        281.60        34.26 o                         
 -10   5   1        432.37        419.56        40.89 o                         
  -9   5   1        248.39        297.31        27.55 o                         
  -8   5   1        114.04        125.44        20.76 o                         
  -7   5   1        682.60        686.79        26.73 o                         
  -6   5   1       1140.31       1059.03        31.98 o                         
  -5   5   1        285.81        247.06        12.59 o                         
  -4   5   1       6000.23       5808.00        80.75 o                         
  -3   5   1       9995.23       9963.08       130.61 o                         
  -2   5   1       2304.09       2333.31        33.21 o                         
  -1   5   1       2039.70       1966.52        28.41 o                         
   0   5   1       5130.22       5030.06        62.68 o                         
   1   5   1       1862.56       1955.02        33.99 o                         
   2   5   1        247.08        249.29         9.27 o                         
   3   5   1       8551.03       8789.93        93.48 o                         
   4   5   1      17519.43      17386.52       166.05 o                         
   5   5   1        206.31        226.54        10.37 o                         
   6   5   1       3583.61       3738.89        54.53 o                         
   7   5   1       4255.89       4165.12        61.67 o                         
   8   5   1       1160.37       1172.01        27.34 o                         
   9   5   1         88.43         90.69        14.59 o                         
  10   5   1       1276.84       1349.85        35.78 o                         
  11   5   1        523.74        569.23        29.87 o                         
  12   5   1        136.13        144.87        28.39 o                         
  -9   6   1         50.23         52.81        32.89 o                         
  -8   6   1        888.01        985.50        43.32 o                         
  -7   6   1       1068.53        965.30        37.38 o                         
  -6   6   1        244.29        153.34        19.93 o                         
  -5   6   1       4623.38       4749.62        73.97 o                         
  -4   6   1       2530.15       2347.10        41.41 o                         
  -3   6   1         12.96         32.56        10.60 o                         
  -2   6   1       3724.77       3576.41        48.15 o                         
  -1   6   1       7051.02       7178.39        91.93 o                         
   0   6   1       4898.59       4972.31        63.15 o                         
   1   6   1       2269.61       2240.93        29.95 o                         
   2   6   1      12937.79      12887.02       139.79 o                         
   3   6   1       6815.31       7001.45        70.31 o                         
   4   6   1       1594.96       1491.37        37.22 o                         
   5   6   1       2096.08       2169.62        31.37 o                         
   6   6   1       2180.41       2270.26        33.16 o                         
   7   6   1        725.92        638.48        19.92 o                         
   8   6   1       1422.78       1370.98        43.53 o                         
   9   6   1       1945.97       1965.94        38.37 o                         
  10   6   1        905.37        909.30        29.82 o                         
  11   6   1         24.23          7.04        21.13 o                         
  12   6   1        734.71        728.14        50.64 o                         
  -8   7   1        406.37        379.33        36.78 o                         
  -7   7   1         13.67          0.00        27.56 o                         
  -6   7   1        783.77        895.08        36.10 o                         
  -5   7   1       4747.12       4723.13        75.12 o                         
  -4   7   1         42.36         27.25        12.83 o                         
  -3   7   1        741.88        697.26        22.75 o                         
  -2   7   1       3061.58       3067.51        44.94 o                         
  -1   7   1        897.13        885.04        18.42 o                         
   0   7   1         22.88         21.79         7.27 o                         
   1   7   1       3235.14       3163.84        39.72 o                         
   2   7   1       4355.93       4330.38        50.75 o                         
   3   7   1        439.24        443.38        10.95 o                         
   4   7   1       2576.31       2585.58        36.90 o                         
   5   7   1       3689.80       3686.44        43.13 o                         
   6   7   1        225.79        248.55        10.33 o                         
   7   7   1        438.52        452.72        16.72 o                         
   8   7   1       3612.30       3507.09        52.63 o                         
   9   7   1       1178.60       1238.55        32.41 o                         
  10   7   1          9.01         11.54        17.90 o                         
  11   7   1       1086.79       1146.42        54.55 o                         
  12   7   1        664.03        641.73        46.11 o                         
  -8   8   1          2.38          0.00        36.33 o                         
  -7   8   1        498.50        567.80        39.04 o                         
  -6   8   1       1813.88       1943.77        45.66 o                         
  -5   8   1       1139.06       1031.12        35.38 o                         
  -4   8   1        711.47        730.39        27.11 o                         
  -3   8   1       1071.92       1017.57        27.28 o                         
  -2   8   1       1615.33       1608.34        28.23 o                         
  -1   8   1        665.98        644.79        18.62 o                         
   0   8   1       3199.57       3147.01        44.27 o                         
   1   8   1       4783.07       4785.08        62.33 o                         
   2   8   1        561.53        566.61        16.39 o                         
   3   8   1       1440.82       1439.65        30.75 o                         
   4   8   1       3552.62       3421.85        44.50 o                         
   5   8   1       1544.67       1448.68        27.43 o                         
   6   8   1         49.70         42.29         8.56 o                         
   7   8   1       2021.52       1952.92        30.27 o                         
   8   8   1       1014.94       1003.58        30.71 o                         
   9   8   1        282.94        298.70        19.23 o                         
  10   8   1        985.97        943.24        34.49 o                         
  11   8   1       1096.61       1250.35        62.84 o                         
  -7   9   1        903.76       1054.52        57.31 o                         
  -6   9   1        502.63        466.44        37.44 o                         
  -5   9   1         66.63        110.35        20.33 o                         
  -4   9   1       1959.92       1987.13        45.42 o                         
  -3   9   1       2151.44       2165.06        43.23 o                         
  -2   9   1          0.21          0.13        11.47 o                         
  -1   9   1       3633.13       3639.07        48.71 o                         
   0   9   1       2967.34       2882.65        45.60 o                         
   1   9   1        825.42        830.18        19.66 o                         
   2   9   1       1850.06       1822.11        30.76 o                         
   3   9   1       4531.99       4645.17        57.39 o                         
   4   9   1        458.11        475.54        13.80 o                         
   5   9   1        695.84        702.19        17.48 o                         
   6   9   1       2263.62       2372.73        34.96 o                         
   7   9   1       2458.09       2475.08        46.85 o                         
   8   9   1         12.59          1.77        13.09 o                         
   9   9   1       1652.09       1708.12        40.81 o                         
  10   9   1       1489.61       1512.94        57.50 o                         
  11   9   1         24.48         34.04        31.85 o                         
  -6  10   1        166.12        252.42        52.50 o                         
  -5  10   1        686.86        673.43        41.22 o                         
  -4  10   1       1076.40       1206.48        39.18 o                         
  -3  10   1          1.28          0.00        16.83 o                         
  -2  10   1       2705.13       2806.91        46.81 o                         
  -1  10   1       3200.75       3160.26        61.39 o                         
   0  10   1        335.07        311.93        16.88 o                         
   1  10   1        560.01        562.69        17.96 o                         
   2  10   1       1796.94       1729.67        29.06 o                         
   3  10   1       1003.23       1005.42        21.33 o                         
   4  10   1        630.11        560.43        15.87 o                         
   5  10   1       2752.07       2744.97        38.42 o                         
   6  10   1       2058.34       2067.70        38.48 o                         
   7  10   1          2.56          0.00         8.62 o                         
   8  10   1        839.67        860.56        30.81 o                         
   9  10   1       1033.16       1056.77        35.80 o                         
  10  10   1        212.78        237.49        28.16 o                         
  11  10   1        453.92        483.29        70.00 o                         
  -5  11   1        335.78        304.65        41.89 o                         
  -4  11   1         13.63         17.52        25.39 o                         
  -3  11   1        742.96        834.89        30.58 o                         
  -2  11   1       1754.67       1823.22        39.50 o                         
  -1  11   1        182.26        129.82        16.04 o                         
   0  11   1       1005.62       1011.38        29.47 o                         
   1  11   1       2541.66       2450.45        41.28 o                         
   2  11   1        771.24        798.44        21.98 o                         
   3  11   1         11.34          0.00         9.70 o                         
   4  11   1       1710.76       1652.53        25.86 o                         
   5  11   1       1759.13       1703.97        31.59 o                         
   6  11   1         61.40         47.44        12.47 o                         
   7  11   1       1411.75       1421.43        35.75 o                         
   8  11   1       1188.38       1186.61        30.28 o                         
   9  11   1        147.41        120.07        18.93 o                         
  10  11   1        410.13        399.40        31.01 o                         
  -4  12   1        305.30        352.96        37.95 o                         
  -3  12   1        653.69        778.01        39.37 o                         
  -2  12   1        411.96        382.80        26.80 o                         
  -1  12   1        304.34        368.28        21.28 o                         
   0  12   1       1357.05       1398.12        35.45 o                         
   1  12   1       1089.98       1071.95        29.58 o                         
   2  12   1         73.26         77.77        14.38 o                         
   3  12   1       1024.32       1031.77        26.05 o                         
   4  12   1       1549.75       1497.34        29.16 o                         
   5  12   1         20.73         13.17        11.96 o                         
   6  12   1       1239.05       1208.26        35.50 o                         
   7  12   1       1753.79       1741.92        36.42 o                         
   8  12   1        277.16        263.64        18.88 o                         
   9  12   1        236.01        218.39        16.90 o                         
  10  12   1        934.22        875.16        43.85 o                         
  -3  13   1        201.98        192.78        38.26 o                         
  -2  13   1         17.07         27.27        28.25 o                         
  -1  13   1        648.34        673.22        34.22 o                         
   0  13   1        340.78        286.22        26.32 o                         
   1  13   1          0.15          0.00        19.67 o                         
   2  13   1       1308.34       1410.06        35.05 o                         
   3  13   1       1045.65       1007.25        28.38 o                         
   4  13   1        247.09        248.76        16.28 o                         
   5  13   1        560.04        537.56        19.31 o                         
   6  13   1       1228.15       1198.81        38.80 o                         
   7  13   1        160.90        167.33        22.06 o                         
   8  13   1        464.98        443.33        29.03 o                         
   9  13   1        943.21        862.96        41.15 o                         
  -2  14   1        510.59        613.57        59.23 o                         
  -1  14   1        540.57        474.78        33.92 o                         
   0  14   1          6.32          0.00        25.71 o                         
   1  14   1        337.30        365.07        27.02 o                         
   2  14   1       1106.99       1191.12        40.27 o                         
   3  14   1         43.11          5.35        19.22 o                         
   4  14   1        200.66        205.57        18.47 o                         
   5  14   1       1153.59       1065.25        37.21 o                         
   6  14   1        375.36        349.44        26.22 o                         
   7  14   1         83.80         61.62        23.00 o                         
   8  14   1       1036.08       1150.64        49.27 o                         
   1  15   1        533.67        537.31        34.28 o                         
   2  15   1        120.25         98.20        28.04 o                         
   3  15   1        312.73        402.63        28.22 o                         
   4  15   1        607.50        534.42        28.39 o                         
   5  15   1        343.22        277.24        26.93 o                         
   6  15   1         98.80         70.96        32.80 o                         
  -5 -14   2        455.34        436.48        31.73 o                         
  -4 -14   2        358.64        332.50        29.64 o                         
  -3 -14   2        133.71        167.46        27.24 o                         
  -2 -14   2        469.73        443.38        33.67 o                         
  -1 -14   2        824.35        826.20        51.91 o                         
   0 -14   2        143.95        170.22        37.67 o                         
  -7 -13   2          0.31          0.00        26.07 o                         
  -6 -13   2        608.61        590.08        31.30 o                         
  -5 -13   2        641.73        573.97        28.83 o                         
  -4 -13   2         85.88         73.11        23.71 o                         
  -3 -13   2        114.45         76.72        23.22 o                         
  -2 -13   2       1845.48       1981.07        47.81 o                         
  -1 -13   2        392.75        470.51        29.79 o                         
   0 -13   2         41.15          0.00        27.25 o                         
   1 -13   2        516.25        566.60        44.74 o                         
   2 -13   2        317.37        336.22        35.55 o                         
  -8 -12   2          2.66          1.44        22.47 o                         
  -7 -12   2        858.68        840.55        37.97 o                         
  -6 -12   2       1414.07       1400.46        45.69 o                         
  -5 -12   2        144.27        121.06        19.83 o                         
  -4 -12   2        455.89        484.52        22.38 o                         
  -3 -12   2       1627.42       1588.76        43.07 o                         
  -2 -12   2       1118.38       1182.68        46.08 o                         
  -1 -12   2         34.52          9.10        19.66 o                         
   0 -12   2        680.50        682.04        32.87 o                         
   1 -12   2        603.86        673.44        45.22 o                         
   2 -12   2          0.38          0.00        30.95 o                         
   3 -12   2        294.07        295.33        29.31 o                         
   4 -12   2        481.37        504.46        41.48 o                         
  -9 -11   2          0.41          0.00        18.43 o                         
  -8 -11   2        666.84        665.59        35.77 o                         
  -7 -11   2        898.98        880.77        29.75 o                         
  -6 -11   2        185.81        173.20        18.94 o                         
  -5 -11   2        541.76        536.79        23.37 o                         
  -4 -11   2       1895.85       1896.60        37.12 o                         
  -3 -11   2       1430.10       1474.14        41.13 o                         
  -2 -11   2         22.61          0.00        18.82 o                         
  -1 -11   2       1288.46       1286.41        41.23 o                         
   0 -11   2       1552.11       1730.10        42.87 o                         
   1 -11   2        105.20         85.05        21.08 o                         
   2 -11   2        302.00        277.64        25.46 o                         
   3 -11   2        568.45        576.33        34.25 o                         
   4 -11   2         82.86        138.00        28.83 o                         
   5 -11   2         31.40         41.67        34.62 o                         
 -10 -10   2         47.12         35.82        42.39 o                         
  -9 -10   2        828.41        775.84        54.07 o                         
  -8 -10   2       1016.46       1018.43        33.84 o                         
  -7 -10   2        397.66        402.69        17.21 o                         
  -6 -10   2        689.05        651.74        28.17 o                         
  -5 -10   2       2426.64       2408.20        41.93 o                         
  -4 -10   2       1288.72       1296.02        26.56 o                         
  -3 -10   2         14.45          0.00        12.71 o                         
  -2 -10   2       1444.61       1427.86        37.05 o                         
  -1 -10   2       1147.45       1188.98        34.09 o                         
   0 -10   2        283.13        290.21        22.70 o                         
   1 -10   2       1761.33       1789.60        45.79 o                         
   2 -10   2       1547.97       1576.91        38.69 o                         
   3 -10   2        374.50        422.69        22.09 o                         
   4 -10   2        259.65        207.72        25.35 o                         
   5 -10   2        420.33        497.37        37.26 o                         
   6 -10   2        555.23        672.85        42.32 o                         
 -10  -9   2        381.49        348.71        27.15 o                         
  -9  -9   2       1239.70       1148.43        69.09 o                         
  -8  -9   2        184.02        192.22        15.70 o                         
  -7  -9   2        262.94        272.74        17.77 o                         
  -6  -9   2       3776.46       3762.97        61.48 o                         
  -5  -9   2       1808.17       1882.86        37.54 o                         
  -4  -9   2          8.18          0.00         9.50 o                         
  -3  -9   2       3588.54       3549.12        49.89 o                         
  -2  -9   2       2431.59       2482.24        41.41 o                         
  -1  -9   2        263.50        227.27        14.50 o                         
   0  -9   2        418.22        464.29        18.26 o                         
   1  -9   2       2728.03       2788.35        50.35 o                         
   2  -9   2        413.84        442.04        18.97 o                         
   3  -9   2        146.03         98.31        16.76 o                         
   4  -9   2       1860.63       2084.69        43.88 o                         
   5  -9   2        146.89        162.97        27.41 o                         
   6  -9   2         13.39          0.00        26.34 o                         
   7  -9   2        342.73        424.10        49.22 o                         
 -11  -8   2        566.00        619.48        73.34 o                         
 -10  -8   2       1374.15       1371.61        65.10 o                         
  -9  -8   2        647.17        630.21        42.18 o                         
  -8  -8   2        363.18        315.82        18.24 o                         
  -7  -8   2       3909.14       4017.64        64.90 o                         
  -6  -8   2       3034.07       3035.34        59.52 o                         
  -5  -8   2          9.12          5.33         8.79 o                         
  -4  -8   2       1293.56       1379.81        24.03 o                         
  -3  -8   2       2943.73       3008.40        42.78 o                         
  -2  -8   2        284.02        246.63        14.71 o                         
  -1  -8   2       1838.10       1890.66        31.78 o                         
   0  -8   2       2763.16       2833.07        45.35 o                         
   1  -8   2       1494.64       1432.05        29.01 o                         
   2  -8   2        133.19        116.20        13.29 o                         
   3  -8   2       1857.49       1730.03        35.13 o                         
   4  -8   2       1563.33       1734.22        36.84 o                         
   5  -8   2         24.32          5.72        17.55 o                         
   6  -8   2        162.72        138.99        23.21 o                         
   7  -8   2        749.91        760.31        43.85 o                         
   8  -8   2         85.49        119.13        34.01 o                         
 -11  -7   2       1383.82       1510.12        76.95 o                         
 -10  -7   2        550.13        549.98        48.53 o                         
  -9  -7   2         20.49          3.69        19.75 o                         
  -8  -7   2       3682.27       3468.10        66.17 o                         
  -7  -7   2       4459.11       4793.75        77.88 o                         
  -6  -7   2          5.17         33.74         6.97 o                         
  -5  -7   2       4120.61       4026.86        50.45 o                         
  -4  -7   2       5086.42       5279.25        61.19 o                         
  -3  -7   2       2342.09       2237.53        30.69 o                         
  -2  -7   2       1208.18       1303.95        23.17 o                         
  -1  -7   2       5628.54       5569.05        68.96 o                         
   0  -7   2       3446.57       3285.82        47.31 o                         
   1  -7   2         31.23         21.51         9.70 o                         
   2  -7   2       3645.31       3614.12        54.98 o                         
   3  -7   2       1830.25       1806.94        35.53 o                         
   4  -7   2          0.52          0.00        12.65 o                         
   5  -7   2       1066.37        969.36        34.07 o                         
   6  -7   2        733.91        685.58        27.10 o                         
   7  -7   2        266.23        274.41        30.09 o                         
   8  -7   2        122.13         71.05        30.19 o                         
 -11  -6   2        308.84        345.33        37.73 o                         
 -10  -6   2        157.41        178.95        22.33 o                         
  -9  -6   2       1588.23       1555.37        39.59 o                         
  -8  -6   2       4015.67       3926.25        66.97 o                         
  -7  -6   2         49.68         53.00         8.89 o                         
  -6  -6   2       2784.24       2785.78        35.41 o                         
  -5  -6   2       5673.31       5814.35        60.98 o                         
  -4  -6   2       2837.27       2917.60        37.85 o                         
  -3  -6   2        434.56        545.70        12.20 o                         
  -2  -6   2       6093.83       6148.33        68.17 o                         
  -1  -6   2       3405.30       3319.88        43.15 o                         
   0  -6   2          6.64         37.76         7.67 o                         
   1  -6   2       4564.16       4597.53        59.67 o                         
   2  -6   2       3855.64       3631.12        54.29 o                         
   3  -6   2         15.79          2.47        10.72 o                         
   4  -6   2        918.77        928.09        24.06 o                         
   5  -6   2       1935.34       2001.13        39.90 o                         
   6  -6   2        111.18        145.45        19.79 o                         
   7  -6   2        186.06        163.74        19.68 o                         
   8  -6   2        756.97        756.49        37.65 o                         
   9  -6   2        318.81        319.66        37.44 o                         
 -11  -5   2         13.18          0.00        24.62 o                         
 -10  -5   2       1440.49       1488.96        44.89 o                         
  -9  -5   2       2073.20       2099.63        43.47 o                         
  -8  -5   2        309.99        356.55        19.19 o                         
  -7  -5   2       1523.40       1443.48        26.17 o                         
  -6  -5   2       2993.40       3067.95        38.26 o                         
  -5  -5   2       2514.93       2638.87        32.40 o                         
  -4  -5   2       1573.77       1602.66        22.47 o                         
  -3  -5   2       5801.77       6126.68        64.08 o                         
  -2  -5   2       2879.60       2916.65        34.45 o                         
  -1  -5   2         23.77         31.04         6.38 o                         
   0  -5   2       8498.88       8253.18       100.26 o                         
   1  -5   2       8459.46       8080.60        98.76 o                         
   2  -5   2         10.55          1.99         7.45 o                         
   3  -5   2       2305.53       2311.96        37.91 o                         
   4  -5   2        899.79        821.72        22.02 o                         
   5  -5   2        473.50        513.58        18.81 o                         
   6  -5   2         86.15         50.71        16.61 o                         
   7  -5   2       1153.19       1247.19        37.28 o                         
   8  -5   2        515.80        569.17        27.71 o                         
   9  -5   2         21.40         46.41        24.61 o                         
  10  -5   2        339.09        288.80        32.87 o                         
 -11  -4   2        837.38        775.73        38.22 o                         
 -10  -4   2       1837.41       1909.52        48.64 o                         
  -9  -4   2        479.31        510.57        23.23 o                         
  -8  -4   2        950.37        890.00        27.41 o                         
  -7  -4   2       2352.16       2340.72        33.71 o                         
  -6  -4   2       2475.83       2457.25        32.75 o                         
  -5  -4   2         19.56         46.47         4.69 o                         
  -4  -4   2       8106.91       8551.54        89.96 o                         
  -3  -4   2       6353.97       6551.69        70.61 o                         
  -2  -4   2        861.32        802.62        16.31 o                         
  -1  -4   2       1820.25       2076.99        28.69 o                         
   0  -4   2       6483.01       6157.33        81.10 o                         
   1  -4   2       1212.90       1167.93        23.03 o                         
   2  -4   2      11567.13      11823.57       146.55 o                         
   3  -4   2       7806.58       7955.35       105.44 o                         
   4  -4   2        288.28        324.32        13.71 o                         
   5  -4   2        899.03        811.66        21.40 o                         
   6  -4   2       3221.32       3032.44        49.21 o                         
   7  -4   2       1837.81       1885.15        37.64 o                         
   8  -4   2         38.88         74.26        17.20 o                         
   9  -4   2        715.80        672.80        29.57 o                         
  10  -4   2        592.33        604.04        30.96 o                         
 -11  -3   2       1352.27       1458.86        43.37 o                         
 -10  -3   2         51.69         66.11        17.98 o                         
  -9  -3   2       1215.41       1242.69        36.88 o                         
  -8  -3   2       3116.77       3188.60        45.49 o                         
  -7  -3   2       1499.77       1541.48        26.05 o                         
  -6  -3   2          6.40          3.65         6.40 o                         
  -5  -3   2       5885.11       5792.72        58.82 o                         
  -4  -3   2       4351.29       4430.15        48.29 o                         
  -3  -3   2        240.46        292.26         9.92 o                         
  -2  -3   2       6014.72       6462.18        71.18 o                         
  -1  -3   2       6945.12       7174.58        83.03 o                         
   0  -3   2       3824.12       3493.04        45.28 o                         
   1  -3   2       3776.79       3601.49        46.99 o                         
   2  -3   2      11567.74      12312.09       157.33 o                         
   3  -3   2       1256.15       1230.71        22.93 o                         
   4  -3   2        961.54        933.94        21.40 o                         
   5  -3   2       5494.70       5464.39        76.54 o                         
   6  -3   2       2037.35       2161.69        36.79 o                         
   7  -3   2         47.04         90.90        13.88 o                         
   8  -3   2       1897.42       1879.58        42.24 o                         
   9  -3   2       1297.27       1327.54        34.44 o                         
  10  -3   2        131.38        162.72        25.57 o                         
 -11  -2   2        200.71        181.10        22.61 o                         
 -10  -2   2        714.25        717.21        22.47 o                         
  -9  -2   2       2839.03       2899.20        49.16 o                         
  -8  -2   2       1677.13       1800.49        41.73 o                         
  -7  -2   2          7.43          8.51         6.29 o                         
  -6  -2   2       3046.49       2928.26        35.63 o                         
  -5  -2   2       4778.78       4761.31        64.54 o                         
  -4  -2   2         57.30         72.76         5.26 o                         
  -3  -2   2       9056.68       9280.19        93.37 o                         
  -2  -2   2      20144.66      20237.12       194.78 o                         
  -1  -2   2       5814.77       5773.81        69.15 o                         
   0  -2   2       1177.43       1317.19        18.91 o                         
   1  -2   2      18814.32      18969.57       259.44 o                         
   2  -2   2      11513.99      11896.50       157.60 o                         
   3  -2   2        611.21        711.27        18.25 o                         
   4  -2   2      11737.42      11272.49       135.27 o                         
   5  -2   2       1806.79       1884.97        38.59 o                         
   6  -2   2         46.60         45.50         9.95 o                         
   7  -2   2       2378.45       2255.91        35.73 o                         
   8  -2   2       3155.63       3270.08        49.97 o                         
   9  -2   2        336.95        373.40        24.31 o                         
  10  -2   2        150.68        131.99        20.80 o                         
  11  -2   2        648.22        664.88        34.51 o                         
 -11  -1   2        268.28        326.03        24.24 o                         
 -10  -1   2        894.49        867.57        29.41 o                         
  -9  -1   2        496.98        503.74        16.08 o                         
  -8  -1   2         11.42         16.99         7.87 o                         
  -7  -1   2       3752.57       3821.62        47.85 o                         
  -6  -1   2       6432.19       6341.24        80.17 o                         
  -5  -1   2        103.59        140.65         6.81 o                         
  -4  -1   2       1421.83       1577.02        28.03 o                         
  -3  -1   2       6963.88       6921.97        73.99 o                         
  -2  -1   2       4602.84       4346.06        52.23 o                         
  -1  -1   2       1015.67        847.93        12.25 o                         
   0  -1   2       7188.09       7517.33        88.50 o                         
   1  -1   2      12653.09      12096.71       158.51 o                         
   2  -1   2        842.23        651.58        16.14 o                         
   3  -1   2      17987.63      18059.27       211.67 o                         
   4  -1   2      16837.28      15819.12       180.96 o                         
   5  -1   2       1330.07       1327.54        26.67 o                         
   6  -1   2       2354.02       2289.94        33.95 o                         
   7  -1   2       2653.64       2686.01        42.11 o                         
   8  -1   2        334.45        367.95        18.11 o                         
   9  -1   2        110.87         93.83        15.38 o                         
  10  -1   2       1031.59       1018.33        35.91 o                         
  11  -1   2        597.20        556.76        25.70 o                         
 -11   0   2       1019.29       1021.47        53.77 o                         
 -10   0   2        863.15        859.26        26.91 o                         
  -9   0   2         48.31          9.72        11.98 o                         
  -8   0   2       1347.89       1315.84        26.32 o                         
  -7   0   2       3506.84       3416.09        46.70 o                         
  -6   0   2        913.18        878.03        19.57 o                         
  -5   0   2       4459.62       4475.82        67.69 o                         
  -4   0   2       9150.81       9415.78       109.09 o                         
  -3   0   2       2529.43       2425.61        28.85 o                         
  -2   0   2       7581.45       7996.90        87.30 o                         
  -1   0   2       1393.85       1440.22        18.62 o                         
   0   0   2      12044.86      12540.22       232.83 o                         
   1   0   2       2684.91       2650.05        32.24 o                         
   2   0   2       4699.44       5335.45        59.61 o                         
   3   0   2       9069.46       9166.57       117.18 o                         
   4   0   2        215.63        225.96         9.89 o                         
   5   0   2       2733.90       2720.50        34.48 o                         
   6   0   2       4750.59       4686.64        54.65 o                         
   7   0   2        620.71        561.37        16.41 o                         
   8   0   2        256.80        250.75        13.24 o                         
   9   0   2       1461.06       1371.01        33.15 o                         
  10   0   2       1085.77       1092.41        32.81 o                         
  11   0   2          3.56         27.69        19.27 o                         
 -11   1   2        592.14        574.36        30.66 o                         
 -10   1   2        168.86        181.93        19.73 o                         
  -9   1   2        741.97        730.26        25.84 o                         
  -8   1   2        911.06        881.02        23.60 o                         
  -7   1   2        197.15        185.31        10.14 o                         
  -6   1   2       1759.63       1775.90        33.33 o                         
  -5   1   2       4551.49       4813.73        55.82 o                         
  -4   1   2       2091.78       2222.75        29.14 o                         
  -3   1   2         28.97         26.46         4.38 o                         
  -2   1   2       2241.16       2481.70        32.67 o                         
  -1   1   2       8776.88       8693.59       105.86 o                         
   0   1   2        398.17        385.98        17.00 o                         
   1   1   2      14828.35      13857.34       441.56 o                         
   2   1   2       8300.35       8359.70       101.57 o                         
   3   1   2       2462.66       2464.72        48.36 o                         
   4   1   2       8997.90       9732.24       106.03 o                         
   5   1   2      12285.32      12366.72       145.42 o                         
   6   1   2       4411.43       4228.76        53.35 o                         
   7   1   2         52.82         55.28         8.92 o                         
   8   1   2       1833.62       1885.94        32.31 o                         
   9   1   2       1937.43       1855.72        37.87 o                         
  10   1   2         23.72         30.69        12.58 o                         
  11   1   2        961.11        905.90        30.51 o                         
  12   1   2        807.10        738.13        45.56 o                         
 -11   2   2          0.11          0.00        31.71 o                         
 -10   2   2       1007.18       1124.89        35.83 o                         
  -9   2   2       1667.67       1742.20        42.84 o                         
  -8   2   2         61.72         65.40        13.04 o                         
  -7   2   2        793.12        742.83        18.79 o                         
  -6   2   2       4553.80       4380.66        56.25 o                         
  -5   2   2       2744.79       2703.59        34.25 o                         
  -4   2   2        368.15        393.11        11.54 o                         
  -3   2   2       2619.03       2537.51        36.23 o                         
  -2   2   2        279.16        361.69         9.67 o                         
  -1   2   2         51.58        113.98         5.68 o                         
   0   2   2       3417.88       3556.11        41.55 o                         
   1   2   2      10365.82      10631.14       110.25 o                         
   2   2   2       1111.78       1029.94        12.77 o                         
   3   2   2       6300.84       6561.58        72.02 o                         
   4   2   2      10978.63      10991.36       116.22 o                         
   5   2   2       2184.29       1969.27        35.48 o                         
   6   2   2        104.32        118.17         7.04 o                         
   7   2   2       4702.24       4631.81        65.40 o                         
   8   2   2       4272.77       4253.75        52.42 o                         
   9   2   2        190.24        179.99        15.15 o                         
  10   2   2       1175.46       1295.98        45.53 o                         
  11   2   2       1453.99       1520.79        65.09 o                         
  12   2   2        362.51        370.68        30.48 o                         
 -10   3   2       1483.22       1665.29        49.37 o                         
  -9   3   2        315.06        328.13        20.23 o                         
  -8   3   2        812.84        817.96        27.34 o                         
  -7   3   2       2294.77       2105.99        33.50 o                         
  -6   3   2        723.40        670.04        18.62 o                         
  -5   3   2          8.06          4.08         7.39 o                         
  -4   3   2       4226.48       4282.90        56.83 o                         
  -3   3   2       8939.89       8727.55       108.90 o                         
  -2   3   2        600.09        573.80        12.22 o                         
  -1   3   2      28167.74      28604.41       345.12 o                         
   0   3   2      33704.18      34938.72       435.71 o                         
   1   3   2       2969.39       3649.04        49.58 o                         
   2   3   2        181.19        158.50         9.41 o                         
   3   3   2      25011.72      25363.83       269.57 o                         
   4   3   2       2571.24       2617.10        38.06 o                         
   5   3   2       1620.31       1772.55        26.22 o                         
   6   3   2       7178.39       7501.44        85.90 o                         
   7   3   2       3196.64       3101.12        57.31 o                         
   8   3   2        198.38        145.10        11.12 o                         
   9   3   2       2799.65       2841.37        67.10 o                         
  10   3   2       2616.76       2432.24        46.72 o                         
  11   3   2        469.57        498.70        51.37 o                         
  12   3   2         54.90         42.89        38.48 o                         
 -10   4   2         98.22        121.66        27.40 o                         
  -9   4   2        420.59        438.31        22.70 o                         
  -8   4   2       1818.91       1843.67        35.53 o                         
  -7   4   2        935.37        859.18        26.51 o                         
  -6   4   2        572.96        578.85        19.77 o                         
  -5   4   2       1978.36       1891.21        32.94 o                         
  -4   4   2       2456.76       2428.30        35.77 o                         
  -3   4   2        276.25        351.35        13.42 o                         
  -2   4   2       1155.59       1146.72        18.53 o                         
  -1   4   2      12602.67      13456.79       164.56 o                         
   0   4   2       1061.40       1185.92        18.00 o                         
   1   4   2        787.44        746.63        13.95 o                         
   2   4   2       8303.98       8518.48        94.81 o                         
   3   4   2      11167.22      10953.30       112.44 o                         
   4   4   2         12.05         12.49         4.56 o                         
   5   4   2       3226.66       3156.29        41.10 o                         
   6   4   2       8253.43       8296.86       107.49 o                         
   7   4   2        484.32        425.94        17.43 o                         
   8   4   2        616.53        651.30        25.00 o                         
   9   4   2       2259.75       2310.81        55.75 o                         
  10   4   2        389.04        391.91        25.86 o                         
  11   4   2         15.89          0.00        20.25 o                         
  12   4   2       1279.83       1540.73        92.55 o                         
  -9   5   2       1378.99       1432.37        56.04 o                         
  -8   5   2       1159.57       1044.76        37.93 o                         
  -7   5   2         20.64          0.00        15.32 o                         
  -6   5   2       1904.93       1857.54        37.90 o                         
  -5   5   2       1279.42       1328.30        26.33 o                         
  -4   5   2        183.38        144.87        11.47 o                         
  -3   5   2       4358.63       4191.36        57.29 o                         
  -2   5   2       8719.77       8460.72       106.86 o                         
  -1   5   2        158.12        248.70        14.87 o                         
   0   5   2       6618.05       6772.79        85.40 o                         
   1   5   2      14355.47      14627.48       172.75 o                         
   2   5   2       9908.08       9885.02       110.46 o                         
   3   5   2       1181.29       1076.35        18.74 o                         
   4   5   2       5120.51       5154.89        59.25 o                         
   5   5   2       6647.82       6475.79        66.44 o                         
   6   5   2       1037.11       1086.67        30.45 o                         
   7   5   2       2065.80       2101.19        49.91 o                         
   8   5   2       1415.22       1433.01        29.94 o                         
   9   5   2       1046.35       1047.00        31.72 o                         
  10   5   2          9.77          0.00        13.80 o                         
  11   5   2        683.72        667.36        36.92 o                         
  12   5   2        770.31        907.10        44.18 o                         
  -9   6   2        524.63        489.27        31.81 o                         
  -8   6   2          0.13          1.59        24.23 o                         
  -7   6   2        709.63        772.69        39.14 o                         
  -6   6   2       1842.05       1808.17        44.89 o                         
  -5   6   2         26.29         11.86        12.98 o                         
  -4   6   2       1466.06       1442.15        30.61 o                         
  -3   6   2       9531.15       9217.43       122.68 o                         
  -2   6   2       6273.40       6331.22        85.89 o                         
  -1   6   2        479.97        457.89        13.90 o                         
   0   6   2       7915.40       7521.45        95.22 o                         
   1   6   2        986.40        902.26        20.62 o                         
   2   6   2       1123.19       1063.21        26.21 o                         
   3   6   2       2097.62       2279.74        39.60 o                         
   4   6   2      13309.22      13050.21       146.14 o                         
   5   6   2       3445.14       3514.00        42.39 o                         
   6   6   2       3138.88       3129.45        61.44 o                         
   7   6   2       8440.33       8523.01       110.30 o                         
   8   6   2        858.42        765.40        23.94 o                         
   9   6   2         49.81          0.00        13.45 o                         
  10   6   2        797.03        792.79        25.63 o                         
  11   6   2       1055.62        967.47        45.62 o                         
  12   6   2          0.87          0.00        23.86 o                         
  -8   7   2        428.15        503.14        38.20 o                         
  -7   7   2        847.56        713.34        43.82 o                         
  -6   7   2        458.06        465.43        24.61 o                         
  -5   7   2       1455.09       1572.64        34.99 o                         
  -4   7   2       1949.11       1982.12        40.63 o                         
  -3   7   2        563.67        495.78        18.97 o                         
  -2   7   2        751.50        673.59        18.81 o                         
  -1   7   2       4120.67       4172.23        54.72 o                         
   0   7   2       5878.23       5704.70        72.15 o                         
   1   7   2         99.42         74.73         8.31 o                         
   2   7   2       5478.89       5391.57        63.41 o                         
   3   7   2       3937.23       4044.20        44.37 o                         
   4   7   2       1600.60       1566.07        26.45 o                         
   5   7   2       1137.27       1103.55        26.14 o                         
   6   7   2       3905.08       3948.18        47.04 o                         
   7   7   2       2295.89       2194.01        45.35 o                         
   8   7   2        243.94        269.01        17.76 o                         
   9   7   2        807.38        899.79        28.22 o                         
  10   7   2       1379.20       1332.30        36.74 o                         
  11   7   2         69.73         63.60        27.49 o                         
  12   7   2        427.28        427.71        41.03 o                         
  -8   8   2        621.63        627.24        45.07 o                         
  -7   8   2        194.84        145.84        34.28 o                         
  -6   8   2        141.69        156.27        21.13 o                         
  -5   8   2       2508.76       2588.61        57.79 o                         
  -4   8   2       1152.64       1030.40        33.12 o                         
  -3   8   2         26.97          0.00        12.41 o                         
  -2   8   2       5171.14       5249.65        69.57 o                         
  -1   8   2       4143.83       4117.96        61.82 o                         
   0   8   2        608.32        583.65        18.08 o                         
   1   8   2       4088.88       3877.16        53.92 o                         
   2   8   2       7407.21       7336.19        82.89 o                         
   3   8   2       1865.21       1903.79        31.30 o                         
   4   8   2       1215.41       1199.68        20.49 o                         
   5   8   2       5927.53       5867.03        69.37 o                         
   6   8   2        868.09        819.31        20.71 o                         
   7   8   2        352.21        384.93        22.06 o                         
   8   8   2       3460.49       3510.49        52.56 o                         
   9   8   2       1342.44       1269.91        38.43 o                         
  10   8   2        194.01        153.55        19.92 o                         
  11   8   2        618.65        665.82        42.36 o                         
  12   8   2        844.72        957.84        59.79 o                         
  -7   9   2        244.49        258.62        43.08 o                         
  -6   9   2       1140.09       1363.82        56.11 o                         
  -5   9   2        484.01        426.15        26.27 o                         
  -4   9   2         17.05          0.00        17.70 o                         
  -3   9   2       1297.62       1329.18        32.26 o                         
  -2   9   2       2545.85       2521.41        41.32 o                         
  -1   9   2        186.68        184.46        11.67 o                         
   0   9   2       1580.50       1593.43        28.80 o                         
   1   9   2       5586.86       5585.72        67.89 o                         
   2   9   2       1393.01       1438.27        34.73 o                         
   3   9   2        944.26        943.49        18.81 o                         
   4   9   2       4482.78       4532.50        53.56 o                         
   5   9   2       1963.02       2016.00        29.12 o                         
   6   9   2        236.71        209.60        10.28 o                         
   7   9   2       1325.22       1280.97        32.89 o                         
   8   9   2       1914.60       1891.75        39.23 o                         
   9   9   2         77.27         57.50        15.59 o                         
  10   9   2        529.23        541.13        29.49 o                         
  11   9   2       1173.82       1275.24        63.55 o                         
  -6  10   2        314.02        273.74        34.26 o                         
  -5  10   2          5.87          0.00        29.25 o                         
  -4  10   2        376.62        342.87        28.92 o                         
  -3  10   2       1236.67       1212.31        33.99 o                         
  -2  10   2          7.52          0.00        12.16 o                         
  -1  10   2       1876.83       1949.32        36.36 o                         
   0  10   2       3929.36       3831.28        53.12 o                         
   1  10   2       2002.23       1863.29        30.43 o                         
   2  10   2        176.44        135.14        10.72 o                         
   3  10   2       5513.46       5271.35        61.86 o                         
   4  10   2       2234.58       2310.48        33.58 o                         
   5  10   2          1.96          3.71         9.53 o                         
   6  10   2        540.41        544.79        19.10 o                         
   7  10   2       1069.18       1055.25        22.88 o                         
   8  10   2         76.63         72.36        13.02 o                         
   9  10   2        462.96        453.68        25.35 o                         
  10  10   2       1643.93       1713.37        59.29 o                         
  11  10   2        235.40        244.21        36.11 o                         
  -6  11   2         18.07         80.09        33.74 o                         
  -5  11   2        318.52        365.65        35.91 o                         
  -4  11   2        746.53        740.95        40.79 o                         
  -3  11   2        581.11        539.74        27.03 o                         
  -2  11   2        216.33        237.52        18.05 o                         
  -1  11   2       1552.71       1528.06        34.41 o                         
   0  11   2       1175.19       1129.82        29.51 o                         
   1  11   2         21.43         29.38        12.91 o                         
   2  11   2       1948.34       1977.09        32.45 o                         
   3  11   2       2367.11       2210.95        33.80 o                         
   4  11   2         23.62         10.85        10.48 o                         
   5  11   2       2305.13       2416.85        44.51 o                         
   6  11   2       4965.85       4732.85        63.08 o                         
   7  11   2        893.17        809.10        24.61 o                         
   8  11   2        251.14        283.15        15.18 o                         
   9  11   2       1209.17       1217.04        43.69 o                         
  10  11   2        560.60        601.65        45.64 o                         
  11  11   2        169.31        189.57        31.64 o                         
  -4  12   2         90.40         93.92        33.88 o                         
  -3  12   2        299.02        407.86        43.92 o                         
  -2  12   2       1285.28       1285.26        55.95 o                         
  -1  12   2        811.75        774.09        27.80 o                         
   0  12   2         11.62         27.23        16.00 o                         
   1  12   2       2079.13       2123.89        39.10 o                         
   2  12   2       1434.76       1497.40        32.52 o                         
   3  12   2         45.24         34.81        12.17 o                         
   4  12   2        646.33        644.71        21.09 o                         
   5  12   2       1671.96       1625.12        29.58 o                         
   6  12   2        370.73        372.98        26.90 o                         
   7  12   2        617.96        586.65        34.42 o                         
   8  12   2       1485.41       1525.90        50.79 o                         
   9  12   2        621.55        616.16        24.84 o                         
  10  12   2         98.47         99.61        23.60 o                         
  -3  13   2        664.74        811.93        46.79 o                         
  -2  13   2        410.29        385.19        27.72 o                         
  -1  13   2          5.55          0.00        20.59 o                         
   0  13   2        993.10       1038.37        39.46 o                         
   1  13   2       1181.46       1162.27        31.35 o                         
   2  13   2        147.41        156.70        16.85 o                         
   3  13   2        478.52        467.88        19.47 o                         
   4  13   2       1288.72       1314.98        30.57 o                         
   5  13   2        389.86        374.60        16.96 o                         
   6  13   2        485.25        487.22        24.62 o                         
   7  13   2       1411.59       1423.59        40.65 o                         
   8  13   2        419.22        414.22        26.56 o                         
   9  13   2         54.12         54.38        24.54 o                         
  -2  14   2          0.66          0.00        38.33 o                         
  -1  14   2        365.45        419.19        31.80 o                         
   0  14   2        634.26        651.30        30.35 o                         
   1  14   2        105.20         65.42        20.39 o                         
   2  14   2        116.27        123.86        19.25 o                         
   3  14   2        775.97        816.79        31.76 o                         
   4  14   2        462.75        392.09        21.67 o                         
   5  14   2          2.20          0.00        17.96 o                         
   6  14   2        833.83        744.73        30.96 o                         
   7  14   2        476.99        500.85        24.10 o                         
   8  14   2          0.09          0.00        22.60 o                         
   0  15   2         38.07         18.36        31.37 o                         
   1  15   2        222.30        188.57        30.73 o                         
   2  15   2        878.44        877.50        35.70 o                         
   3  15   2        404.83        394.37        24.53 o                         
   4  15   2         19.92         37.31        24.77 o                         
   5  15   2        571.55        533.85        27.10 o                         
   6  15   2        387.43        356.62        26.20 o                         
   7  15   2          0.42          0.00        31.37 o                         
  -3 -14   3        749.56        759.02        38.28 o                         
  -2 -14   3         60.26         22.93        35.70 o                         
  -6 -13   3         94.28         75.77        28.33 o                         
  -5 -13   3        297.91        282.19        28.93 o                         
  -4 -13   3        560.24        523.70        28.73 o                         
  -3 -13   3        273.65        274.87        28.00 o                         
  -2 -13   3         75.74         30.00        25.10 o                         
  -1 -13   3        732.61        705.03        34.24 o                         
   0 -13   3        423.64        419.96        34.26 o                         
   1 -13   3          0.56          0.00        33.24 o                         
  -8 -12   3       1073.48       1162.31        72.86 o                         
  -7 -12   3        137.80        128.12        25.48 o                         
  -6 -12   3        457.00        473.24        32.04 o                         
  -5 -12   3        840.39        831.43        35.22 o                         
  -4 -12   3         63.25         46.86        21.05 o                         
  -3 -12   3         63.16         53.40        23.29 o                         
  -2 -12   3       1190.72       1236.92        53.58 o                         
  -1 -12   3        928.88        951.68        40.98 o                         
   0 -12   3         27.79          0.00        23.83 o                         
   1 -12   3        430.17        403.05        31.52 o                         
   2 -12   3        657.05        668.79        44.76 o                         
   3 -12   3         55.34         99.61        32.64 o                         
  -9 -11   3        895.90        805.16        41.52 o                         
  -8 -11   3        210.83        195.83        24.39 o                         
  -7 -11   3        196.52        220.40        20.10 o                         
  -6 -11   3       1469.27       1487.89        41.05 o                         
  -5 -11   3        474.72        520.57        25.06 o                         
  -4 -11   3        105.42         84.41        17.00 o                         
  -3 -11   3       1656.48       1657.28        47.28 o                         
  -2 -11   3       1249.55       1247.32        38.69 o                         
  -1 -11   3        119.92        102.19        20.08 o                         
   0 -11   3        506.05        555.81        32.08 o                         
   1 -11   3       1419.25       1522.75        46.61 o                         
   2 -11   3         85.75         99.16        24.91 o                         
   3 -11   3        321.70        284.08        28.77 o                         
   4 -11   3        443.52        570.43        38.37 o                         
   5 -11   3        645.70        882.24        54.48 o                         
  -9 -10   3        347.87        312.94        49.04 o                         
  -8 -10   3        285.84        276.86        22.21 o                         
  -7 -10   3       1471.28       1430.83        33.26 o                         
  -6 -10   3        592.09        617.32        27.84 o                         
  -5 -10   3        283.12        267.71        19.33 o                         
  -4 -10   3       3046.03       3043.94        49.11 o                         
  -3 -10   3       2084.30       2092.51        41.10 o                         
  -2 -10   3          7.49          0.00        17.31 o                         
  -1 -10   3       1125.99       1114.43        34.28 o                         
   0 -10   3       3096.33       3264.67        63.55 o                         
   1 -10   3        388.77        460.56        25.30 o                         
   2 -10   3        404.08        351.80        22.86 o                         
   3 -10   3        774.15        718.62        27.59 o                         
   4 -10   3        362.94        454.53        29.71 o                         
   5 -10   3         17.57          5.34        33.33 o                         
   6 -10   3        480.41        575.97        40.80 o                         
 -10  -9   3        289.54        258.24        41.46 o                         
  -9  -9   3        219.15        152.34        31.36 o                         
  -8  -9   3       1614.05       1659.46        42.54 o                         
  -7  -9   3       1035.56       1096.61        29.67 o                         
  -6  -9   3         46.41         27.96        12.15 o                         
  -5  -9   3       4098.82       3975.08        58.74 o                         
  -4  -9   3       3229.00       3208.06        44.14 o                         
  -3  -9   3          2.59          0.00        12.21 o                         
  -2  -9   3       1805.50       1954.38        36.73 o                         
  -1  -9   3       2047.39       1992.14        41.23 o                         
   0  -9   3        758.24        740.18        26.69 o                         
   1  -9   3        722.34        713.88        26.02 o                         
   2  -9   3       2031.07       2083.30        46.63 o                         
   3  -9   3        682.31        749.92        28.42 o                         
   4  -9   3         21.13          0.00        17.83 o                         
   5  -9   3        427.62        363.18        26.18 o                         
   6  -9   3        784.67        843.98        44.71 o                         
   7  -9   3         21.08         38.36        46.77 o                         
 -10  -8   3        101.96        103.43        26.19 o                         
  -9  -8   3       1203.03       1206.88        50.50 o                         
  -8  -8   3        855.92        973.16        32.47 o                         
  -7  -8   3          3.17          0.00         9.47 o                         
  -6  -8   3       2609.44       2594.00        44.43 o                         
  -5  -8   3       4823.14       4661.18        61.53 o                         
  -4  -8   3        822.43        737.88        19.09 o                         
  -3  -8   3       1966.69       1936.10        30.78 o                         
  -2  -8   3       3299.64       3367.66        47.00 o                         
  -1  -8   3        718.27        716.30        21.70 o                         
   0  -8   3        133.91        141.53        13.53 o                         
   1  -8   3       1558.97       1637.65        34.57 o                         
   2  -8   3       1472.96       1489.51        33.22 o                         
   3  -8   3         75.84         61.08        15.10 o                         
   4  -8   3        831.82        862.71        30.08 o                         
   5  -8   3       1240.25       1287.16        38.72 o                         
   6  -8   3        127.59        130.58        23.20 o                         
   7  -8   3         92.82         61.28        28.87 o                         
 -10  -7   3        942.40        944.40        62.10 o                         
  -9  -7   3        682.23        684.85        31.74 o                         
  -8  -7   3         42.69         56.04        14.01 o                         
  -7  -7   3       2707.38       2661.63        46.24 o                         
  -6  -7   3       5179.63       5019.95        70.22 o                         
  -5  -7   3       1592.81       1612.40        29.34 o                         
  -4  -7   3       1030.47       1120.51        22.14 o                         
  -3  -7   3       5377.25       5481.18        64.83 o                         
  -2  -7   3       3583.65       3454.87        45.14 o                         
  -1  -7   3         19.56         21.98         9.11 o                         
   0  -7   3       4484.48       4442.26        62.14 o                         
   1  -7   3       3210.61       3146.33        52.55 o                         
   2  -7   3        233.40        216.06        13.63 o                         
   3  -7   3        739.36        688.53        23.59 o                         
   4  -7   3       1577.56       1581.06        37.06 o                         
   5  -7   3         71.08        103.11        17.52 o                         
   6  -7   3        312.48        275.22        21.45 o                         
   7  -7   3        624.78        655.71        33.25 o                         
   8  -7   3        330.83        347.25        32.07 o                         
 -11  -6   3        846.83        873.92        54.35 o                         
 -10  -6   3        915.54        841.34        45.83 o                         
  -9  -6   3         15.65          0.00        17.01 o                         
  -8  -6   3        774.75        711.58        20.89 o                         
  -7  -6   3       3764.13       3732.18        62.79 o                         
  -6  -6   3        924.34        821.13        22.17 o                         
  -5  -6   3        774.09        826.25        20.15 o                         
  -4  -6   3       7879.64       7969.88        92.47 o                         
  -3  -6   3       1919.82       1864.18        27.03 o                         
  -2  -6   3        203.79        323.36        14.68 o                         
  -1  -6   3       5246.10       5326.24        67.76 o                         
   0  -6   3       6763.72       6448.39        81.16 o                         
   1  -6   3        685.49        538.32        19.73 o                         
   2  -6   3       2039.69       1971.66        35.36 o                         
   3  -6   3       4914.81       4908.78        78.25 o                         
   4  -6   3        209.08        226.98        15.39 o                         
   5  -6   3        573.35        541.73        20.98 o                         
   6  -6   3       1393.33       1348.89        36.14 o                         
   7  -6   3        281.87        354.31        21.80 o                         
   8  -6   3          1.27          0.00        23.00 o                         
   9  -6   3        389.96        456.52        32.03 o                         
 -11  -5   3        650.16        644.14        36.71 o                         
 -10  -5   3         10.80         17.65        20.65 o                         
  -9  -5   3       1054.95       1098.80        33.36 o                         
  -8  -5   3       3224.75       3300.10        52.65 o                         
  -7  -5   3       1015.55       1042.01        26.69 o                         
  -6  -5   3        376.61        357.67        10.88 o                         
  -5  -5   3       4976.79       5192.48        59.55 o                         
  -4  -5   3       4625.36       4915.61        61.56 o                         
  -3  -5   3        438.53        477.94        13.03 o                         
  -2  -5   3       5110.29       5097.49        60.10 o                         
  -1  -5   3       7344.30       7129.64        87.27 o                         
   0  -5   3         71.87         63.58         7.52 o                         
   1  -5   3       3438.85       3641.27        61.92 o                         
   2  -5   3       6221.95       6141.15        83.38 o                         
   3  -5   3        362.25        397.87        14.98 o                         
   4  -5   3        418.65        402.56        17.23 o                         
   5  -5   3       3000.04       3003.45        50.20 o                         
   6  -5   3        766.34        864.15        27.40 o                         
   7  -5   3         79.66         39.49        16.42 o                         
   8  -5   3        591.14        595.78        30.14 o                         
   9  -5   3        688.40        758.33        34.51 o                         
 -11  -4   3         27.95         39.86        29.48 o                         
 -10  -4   3       1064.80       1006.38        39.41 o                         
  -9  -4   3       2832.19       2898.69        59.76 o                         
  -8  -4   3        518.72        518.43        31.61 o                         
  -7  -4   3        521.99        539.63        18.40 o                         
  -6  -4   3       2981.86       2948.21        34.82 o                         
  -5  -4   3       6191.81       6440.65        71.37 o                         
  -4  -4   3        208.48        229.48         7.60 o                         
  -3  -4   3       4413.68       4389.65        49.35 o                         
  -2  -4   3       5412.26       5605.16        64.94 o                         
  -1  -4   3        510.11        458.66        12.84 o                         
   0  -4   3       1928.19       2067.94        30.63 o                         
   1  -4   3      15519.58      14990.99       177.89 o                         
   2  -4   3        631.80        566.56        14.61 o                         
   3  -4   3       1678.09       1684.57        29.02 o                         
   4  -4   3       5100.99       5264.48        73.79 o                         
   5  -4   3       3102.31       3004.61        48.50 o                         
   6  -4   3         25.84          5.16        12.38 o                         
   7  -4   3        695.61        626.85        23.38 o                         
   8  -4   3       1509.17       1623.41        38.51 o                         
   9  -4   3         47.14         68.67        20.54 o                         
  10  -4   3        268.87        215.64        27.94 o                         
 -11  -3   3        427.11        434.84        28.88 o                         
 -10  -3   3       1987.16       2107.37        62.24 o                         
  -9  -3   3       1039.63       1108.62        42.07 o                         
  -8  -3   3        696.23        645.65        20.02 o                         
  -7  -3   3       2749.40       2759.59        39.86 o                         
  -6  -3   3       2200.20       2365.51        34.92 o                         
  -5  -3   3        160.94        201.26        11.20 o                         
  -4  -3   3       9723.05       9621.49       109.33 o                         
  -3  -3   3      10198.94      10428.58       106.69 o                         
  -2  -3   3       3105.78       3529.07        41.90 o                         
  -1  -3   3       5437.59       5436.73        62.35 o                         
   0  -3   3       3569.45       3815.56        47.85 o                         
   1  -3   3       3293.22       3189.34        44.43 o                         
   2  -3   3         87.96         31.35         7.78 o                         
   3  -3   3       2260.08       2299.16        37.10 o                         
   4  -3   3       8769.60       8458.27       112.03 o                         
   5  -3   3        101.17         86.98         9.94 o                         
   6  -3   3       2947.31       3000.72        46.39 o                         
   7  -3   3       2047.69       1982.43        35.66 o                         
   8  -3   3        527.65        593.90        22.98 o                         
   9  -3   3        605.25        544.41        22.81 o                         
  10  -3   3        947.02       1051.82        50.45 o                         
 -11  -2   3       1121.77       1150.78        33.96 o                         
 -10  -2   3        380.37        344.65        18.55 o                         
  -9  -2   3        177.67        185.02        13.72 o                         
  -8  -2   3       2873.96       2799.79        43.02 o                         
  -7  -2   3       2601.12       2626.91        34.86 o                         
  -6  -2   3        390.99        397.86        12.53 o                         
  -5  -2   3       1629.46       1543.10        21.78 o                         
  -4  -2   3      12352.15      12311.23       137.84 o                         
  -3  -2   3       7585.16       7736.38        80.51 o                         
  -2  -2   3        439.14        437.86         9.07 o                         
  -1  -2   3      23130.07      23689.40       296.85 o                         
   0  -2   3        268.55        338.02         9.36 o                         
   1  -2   3         89.44         77.08         5.55 o                         
   2  -2   3       3830.92       4082.34        52.91 o                         
   3  -2   3       7795.90       7905.81       107.35 o                         
   4  -2   3       5404.92       5143.58        62.44 o                         
   5  -2   3       4055.09       4070.39        56.12 o                         
   6  -2   3       4131.04       4161.00        57.34 o                         
   7  -2   3        367.42        452.47        16.23 o                         
   8  -2   3        555.49        452.49        20.62 o                         
   9  -2   3       2211.83       2345.70        41.37 o                         
  10  -2   3        453.37        445.36        25.95 o                         
  11  -2   3          1.32          0.00        29.18 o                         
 -11  -1   3        650.85        619.52        35.74 o                         
 -10  -1   3         74.77         70.66        14.93 o                         
  -9  -1   3       1785.15       1652.68        30.70 o                         
  -8  -1   3       2780.67       2745.31        37.32 o                         
  -7  -1   3         61.45         64.00         8.34 o                         
  -6  -1   3       1863.78       1841.67        31.55 o                         
  -5  -1   3       4069.70       3957.49        46.11 o                         
  -4  -1   3       2678.86       2522.14        32.03 o                         
  -3  -1   3       2542.99       2566.67        37.43 o                         
  -2  -1   3      33020.12      31305.48       332.56 o                         
  -1  -1   3      35295.81      34513.66       468.45 o                         
   0  -1   3       2888.60       3462.59        46.61 o                         
   1  -1   3        703.57        704.28        12.29 o                         
   2  -1   3       5436.31       5895.72        83.52 o                         
   3  -1   3       3702.02       3419.62        45.04 o                         
   4  -1   3       2002.67       1865.12        27.26 o                         
   5  -1   3       8047.51       8229.62        97.37 o                         
   6  -1   3        115.01        114.73         8.53 o                         
   7  -1   3       1208.45       1173.11        23.19 o                         
   8  -1   3       2869.36       2802.15        39.34 o                         
   9  -1   3       1253.50       1317.09        33.87 o                         
  10  -1   3         22.20         35.39        21.96 o                         
  11  -1   3        615.45        609.22        29.52 o                         
 -11   0   3         16.10         47.88        21.97 o                         
 -10   0   3        938.25        919.85        28.04 o                         
  -9   0   3       1199.09       1160.69        28.64 o                         
  -8   0   3        385.53        399.08        15.21 o                         
  -7   0   3       1582.66       1585.84        26.36 o                         
  -6   0   3       6648.12       6731.63        73.73 o                         
  -5   0   3       1254.15       1254.84        18.51 o                         
  -4   0   3        150.80        144.06         6.64 o                         
  -3   0   3       5440.74       5387.78        61.76 o                         
  -2   0   3       5471.80       5626.58        67.66 o                         
  -1   0   3      10506.87      10315.10       117.27 o                         
   0   0   3      31893.83      32344.08       485.23 o                         
   1   0   3         62.38        140.50         6.92 o                         
   2   0   3        204.34        187.70         8.35 o                         
   3   0   3       1149.59       1259.59        19.13 o                         
   4   0   3       9935.24      10349.13       119.74 o                         
   5   0   3       2707.35       2791.84        36.57 o                         
   6   0   3       2012.61       2046.57        26.34 o                         
   7   0   3       3594.60       3508.93        45.91 o                         
   8   0   3        770.42        781.21        22.95 o                         
   9   0   3          2.30          0.00        13.33 o                         
  10   0   3        635.25        625.17        26.10 o                         
  11   0   3        988.35        980.42        52.61 o                         
 -11   1   3        620.11        641.52        39.92 o                         
 -10   1   3       1139.33       1203.05        38.07 o                         
  -9   1   3          2.06          0.00        13.02 o                         
  -8   1   3        858.69        832.84        20.69 o                         
  -7   1   3       3383.92       3257.65        41.73 o                         
  -6   1   3       1326.02       1293.86        21.29 o                         
  -5   1   3        334.36        352.75        10.24 o                         
  -4   1   3       2465.02       2471.42        29.81 o                         
  -3   1   3       3726.54       3630.94        47.41 o                         
  -2   1   3        300.91        294.96         8.34 o                         
  -1   1   3       1039.17        971.59        29.78 o                         
   0   1   3       5259.44       5100.96        58.96 o                         
   1   1   3       3026.02       3226.99        44.06 o                         
   2   1   3       2119.04       2090.23        28.42 o                         
   3   1   3       9168.78       9353.05       100.71 o                         
   4   1   3       1260.47       1450.56        33.04 o                         
   5   1   3        229.22        256.95         9.40 o                         
   6   1   3       4996.46       4874.45        58.31 o                         
   7   1   3       3886.45       3697.44        47.90 o                         
   8   1   3         74.59         55.99        10.09 o                         
   9   1   3        950.80        893.28        27.16 o                         
  10   1   3       1450.32       1483.61        33.02 o                         
  11   1   3        152.95        189.54        16.62 o                         
  12   1   3        225.50        201.79        27.98 o                         
 -10   2   3        304.15        327.29        26.53 o                         
  -9   2   3        395.20        451.99        21.76 o                         
  -8   2   3       1974.89       2029.00        35.08 o                         
  -7   2   3       1425.83       1388.25        28.47 o                         
  -6   2   3        589.44        574.94        15.22 o                         
  -5   2   3       5655.00       5480.05        63.58 o                         
  -4   2   3       5333.94       5323.81        64.64 o                         
  -3   2   3          8.52          7.63         5.59 o                         
  -2   2   3       1466.98       1555.51        24.69 o                         
  -1   2   3      11165.95      12438.54       171.05 o                         
   0   2   3       3109.09       3197.57        44.30 o                         
   1   2   3       1790.75       1894.81        27.08 o                         
   2   2   3       8750.31       8834.99       103.90 o                         
   3   2   3       2962.32       3189.77        63.48 o                         
   4   2   3       4441.35       4751.62        60.85 o                         
   5   2   3      11224.04      11756.42       136.21 o                         
   6   2   3       7676.46       7444.26        88.98 o                         
   7   2   3        412.34        408.64        20.27 o                         
   8   2   3       2571.11       2615.40        56.49 o                         
   9   2   3       3356.98       3466.74        50.03 o                         
  10   2   3        436.04        473.36        22.66 o                         
  11   2   3        233.30        218.27        25.29 o                         
  12   2   3       1060.80       1177.89        62.67 o                         
 -10   3   3        198.68        277.83        25.40 o                         
  -9   3   3        895.45        984.05        29.20 o                         
  -8   3   3        415.87        392.77        16.01 o                         
  -7   3   3        126.90        140.16        11.77 o                         
  -6   3   3       3703.91       3551.40        45.92 o                         
  -5   3   3       7082.89       6738.70        79.80 o                         
  -4   3   3        150.87        155.84         8.30 o                         
  -3   3   3       4026.97       3995.05        53.11 o                         
  -2   3   3       6949.59       7216.34        93.82 o                         
  -1   3   3       2762.86       3054.08        43.64 o                         
   0   3   3       2491.55       2247.32        27.99 o                         
   1   3   3       6726.06       7226.23        80.53 o                         
   2   3   3      12468.32      12743.68       140.24 o                         
   3   3   3       7830.87       7801.29        82.84 o                         
   4   3   3      12338.69      12712.17       135.42 o                         
   5   3   3       6684.58       6364.82        89.38 o                         
   6   3   3       1526.57       1374.57        28.79 o                         
   7   3   3       1168.36       1151.81        27.14 o                         
   8   3   3       5885.77       5531.31        79.15 o                         
   9   3   3         80.36         43.36        13.50 o                         
  10   3   3        989.05       1004.33        48.56 o                         
  11   3   3       1251.94       1166.04        37.82 o                         
  12   3   3        873.53        924.09        55.83 o                         
 -10   4   3       1234.75       1454.71        54.43 o                         
  -9   4   3        895.63        849.02        34.16 o                         
  -8   4   3          1.16          0.00        13.94 o                         
  -7   4   3       1918.12       1887.39        32.80 o                         
  -6   4   3       1814.29       1681.93        29.77 o                         
  -5   4   3         52.99         35.54         8.75 o                         
  -4   4   3       2546.67       2566.33        39.63 o                         
  -3   4   3       7069.21       7066.52        89.90 o                         
  -2   4   3        844.12        936.92        16.65 o                         
  -1   4   3      11652.86      11940.83       141.64 o                         
   0   4   3      10736.55      11433.19       135.41 o                         
   1   4   3       5240.25       5657.52        66.24 o                         
   2   4   3         65.07         44.44         4.59 o                         
   3   4   3       8095.46       8132.89        86.17 o                         
   4   4   3        662.71        668.18        16.15 o                         
   5   4   3         11.31         20.57         5.48 o                         
   6   4   3       1720.39       1783.56        30.70 o                         
   7   4   3       4703.20       4528.49        61.19 o                         
   8   4   3       1703.34       1543.64        31.49 o                         
   9   4   3       1395.14       1389.49        36.40 o                         
  10   4   3       1681.55       1573.09        39.67 o                         
  11   4   3        770.62        737.44        33.83 o                         
  12   4   3         26.27         74.48        42.10 o                         
  -9   5   3          5.32         58.24        25.49 o                         
  -8   5   3        666.11        696.56        25.98 o                         
  -7   5   3       2173.86       2140.27        43.15 o                         
  -6   5   3         90.65         78.76        13.62 o                         
  -5   5   3       1250.93       1174.29        24.79 o                         
  -4   5   3       5463.25       5201.36        72.81 o                         
  -3   5   3       1631.77       1623.00        26.91 o                         
  -2   5   3       1202.95       1072.15        18.77 o                         
  -1   5   3      11743.23      12297.74       151.76 o                         
   0   5   3       3396.36       3826.42        48.76 o                         
   1   5   3       1450.45       1481.00        25.85 o                         
   2   5   3      11648.49      11593.34       122.07 o                         
   3   5   3      10743.10      10859.67       114.39 o                         
   4   5   3         98.27        101.57         6.77 o                         
   5   5   3         25.07         20.21         4.62 o                         
   6   5   3       5065.34       5162.73        56.74 o                         
   7   5   3       1574.92       1509.48        42.33 o                         
   8   5   3        486.54        557.97        20.58 o                         
   9   5   3       3188.62       3192.90        49.74 o                         
  10   5   3        769.54        737.50        26.33 o                         
  11   5   3         61.75         48.43        19.88 o                         
  12   5   3        667.18        623.89        44.06 o                         
  -9   6   3        616.40        659.31        36.87 o                         
  -8   6   3       1180.27       1161.73        50.50 o                         
  -7   6   3        185.20        137.19        19.35 o                         
  -6   6   3        169.61        170.57        19.13 o                         
  -5   6   3       1544.63       1535.92        34.42 o                         
  -4   6   3       1165.48       1102.00        26.90 o                         
  -3   6   3        316.97        318.15        14.84 o                         
  -2   6   3       5793.80       5498.61        69.81 o                         
  -1   6   3       1496.28       1658.46        26.07 o                         
   0   6   3       3808.42       3688.50        48.04 o                         
   1   6   3       5654.62       6049.21        69.57 o                         
   2   6   3      11182.15      11142.37       133.01 o                         
   3   6   3        312.77        301.75         9.78 o                         
   4   6   3       1143.56       1153.71        22.66 o                         
   5   6   3       5527.61       5671.47        58.02 o                         
   6   6   3       3694.29       3490.54        61.16 o                         
   7   6   3        501.64        650.33        23.30 o                         
   8   6   3       3228.51       3238.78        47.72 o                         
   9   6   3       1999.69       2047.03        38.40 o                         
  10   6   3         67.10         53.57        12.98 o                         
  11   6   3        481.83        468.70        26.39 o                         
  12   6   3       1071.12       1074.79        50.87 o                         
  -8   7   3        181.56        144.53        31.29 o                         
  -7   7   3        199.96        228.28        24.15 o                         
  -6   7   3       1192.05       1233.46        35.11 o                         
  -5   7   3       1191.91       1166.12        37.42 o                         
  -4   7   3         10.61         21.19        13.30 o                         
  -3   7   3       3073.82       2944.31        53.39 o                         
  -2   7   3       6274.74       6185.03        89.18 o                         
  -1   7   3          6.72         10.82         8.34 o                         
   0   7   3       3381.95       3078.56        43.70 o                         
   1   7   3       8800.70       8676.65       105.93 o                         
   2   7   3         41.23        114.42         8.50 o                         
   3   7   3       3395.71       3416.17        42.50 o                         
   4   7   3       5122.66       5417.28        56.40 o                         
   5   7   3       3561.15       3691.15        52.14 o                         
   6   7   3        728.87        820.90        32.28 o                         
   7   7   3       7122.81       7319.37        90.10 o                         
   8   7   3       3232.40       3132.22        51.46 o                         
   9   7   3        174.69        127.58        15.55 o                         
  10   7   3        522.84        605.50        24.46 o                         
  11   7   3       1455.96       1464.23        44.39 o                         
  12   7   3        106.00        108.83        28.97 o                         
  -8   8   3        122.68        162.74        37.96 o                         
  -7   8   3        550.87        588.82        40.75 o                         
  -6   8   3        426.26        436.46        25.84 o                         
  -5   8   3          1.45          0.00        14.97 o                         
  -4   8   3       2794.39       2835.89        58.79 o                         
  -3   8   3       4895.52       4591.04        65.19 o                         
  -2   8   3        391.32        363.52        15.89 o                         
  -1   8   3        634.20        618.23        21.89 o                         
   0   8   3       3469.60       3371.94        47.08 o                         
   1   8   3       2009.67       2076.23        39.79 o                         
   2   8   3       2182.86       1990.23        33.67 o                         
   3   8   3       9326.52       9468.39       105.38 o                         
   4   8   3       2539.75       2701.00        43.12 o                         
   5   8   3        978.89        945.93        26.51 o                         
   6   8   3       5064.59       5190.71        55.36 o                         
   7   8   3       4257.11       4150.69        63.27 o                         
   8   8   3        207.62        188.57        15.08 o                         
   9   8   3        665.37        685.90        23.31 o                         
  10   8   3       1606.93       1587.35        39.28 o                         
  11   8   3        288.48        292.15        31.01 o                         
  12   8   3        267.73        281.90        38.21 o                         
  -7   9   3        283.35        268.69        36.54 o                         
  -6   9   3         20.25         17.81        26.84 o                         
  -5   9   3        469.00        531.50        25.79 o                         
  -4   9   3        899.04        851.59        31.81 o                         
  -3   9   3         85.56         77.73        13.82 o                         
  -2   9   3       4513.94       4449.18        64.19 o                         
  -1   9   3       5848.07       5778.19        76.26 o                         
   0   9   3        867.58        870.09        23.86 o                         
   1   9   3        266.15        314.98        16.49 o                         
   2   9   3       5036.41       5040.82        64.07 o                         
   3   9   3       3529.92       3550.79        59.71 o                         
   4   9   3        155.04        153.14         9.69 o                         
   5   9   3       3059.10       3045.97        39.15 o                         
   6   9   3       2008.32       2015.96        31.62 o                         
   7   9   3         37.91         41.56        10.46 o                         
   8   9   3       1380.02       1361.77        33.70 o                         
   9   9   3       1600.64       1559.19        36.14 o                         
  10   9   3        547.09        527.74        25.60 o                         
  11   9   3        211.96        191.20        32.27 o                         
  12   9   3        633.15        636.20        51.06 o                         
  -6  10   3        558.22        640.39        37.18 o                         
  -5  10   3        637.98        602.38        33.62 o                         
  -4  10   3        145.24         78.60        20.74 o                         
  -3  10   3        320.82        356.87        22.30 o                         
  -2  10   3       1812.25       1837.03        38.85 o                         
  -1  10   3        228.36        208.75        15.46 o                         
   0  10   3         76.94         56.39        12.86 o                         
   1  10   3       3182.30       3228.73        45.40 o                         
   2  10   3       2726.34       2566.97        37.26 o                         
   3  10   3         92.80         86.50        10.74 o                         
   4  10   3       3561.24       3398.27        43.24 o                         
   5  10   3       2915.70       2896.10        39.94 o                         
   6  10   3       1078.76       1031.11        22.40 o                         
   7  10   3        293.78        273.79        13.19 o                         
   8  10   3       1988.89       1900.24        37.64 o                         
   9  10   3        761.62        675.47        26.77 o                         
  10  10   3         66.09         89.70        22.83 o                         
  11  10   3       1197.18       1330.64        63.30 o                         
  -6  11   3        447.68        420.52        37.33 o                         
  -5  11   3         39.35          0.00        29.39 o                         
  -4  11   3         97.06        106.80        28.84 o                         
  -3  11   3        800.83        803.73        27.80 o                         
  -2  11   3        236.99        248.77        17.97 o                         
  -1  11   3        278.85        307.60        17.76 o                         
   0  11   3       1804.59       1858.50        37.26 o                         
   1  11   3       2936.97       2893.76        43.12 o                         
   2  11   3         25.79         13.46        11.07 o                         
   3  11   3       1775.46       1592.78        29.51 o                         
   4  11   3       4570.87       4458.35        53.67 o                         
   5  11   3       1219.21       1227.84        34.16 o                         
   6  11   3        111.11        141.56        14.60 o                         
   7  11   3       2154.91       2081.92        37.58 o                         
   8  11   3        513.74        506.91        20.86 o                         
   9  11   3         23.70         30.36        19.93 o                         
  10  11   3       1424.85       1527.99        53.99 o                         
  11  11   3        953.50       1039.48        55.31 o                         
  -5  12   3        216.84        286.26        38.79 o                         
  -4  12   3        823.93        845.22        45.26 o                         
  -3  12   3        490.62        484.74        30.85 o                         
  -2  12   3          5.42          0.00        20.37 o                         
  -1  12   3       1123.82       1227.06        34.13 o                         
   0  12   3       1820.80       1873.52        39.22 o                         
   1  12   3          9.22          1.94        14.08 o                         
   2  12   3       2350.94       2437.82        42.87 o                         
   3  12   3       1282.78       1188.07        29.64 o                         
   4  12   3        600.08        601.07        23.92 o                         
   5  12   3        235.07        252.01        13.75 o                         
   6  12   3       3331.89       3261.38        48.13 o                         
   7  12   3       1500.53       1430.75        32.48 o                         
   8  12   3        135.23        135.94        17.11 o                         
   9  12   3        992.10       1065.00        38.31 o                         
  10  12   3       1058.69       1080.46        54.29 o                         
  -3  13   3         28.39         83.97        34.68 o                         
  -2  13   3        203.25        269.60        28.13 o                         
  -1  13   3       1032.41       1050.26        36.88 o                         
   0  13   3        110.57         90.47        21.96 o                         
   1  13   3        762.14        846.16        27.86 o                         
   2  13   3       1670.17       1709.14        34.49 o                         
   3  13   3         12.91          5.73        15.40 o                         
   4  13   3         62.64         53.51        15.31 o                         
   5  13   3       1522.86       1577.25        33.29 o                         
   6  13   3       1071.07        978.24        31.33 o                         
   7  13   3          6.60          0.00        18.43 o                         
   8  13   3        682.24        669.87        26.22 o                         
   9  13   3        776.71        857.52        41.90 o                         
  10  13   3         21.75         19.21        32.34 o                         
  -2  14   3        412.77        416.95        36.50 o                         
  -1  14   3         91.80         68.39        26.48 o                         
   0  14   3        428.31        503.31        27.09 o                         
   1  14   3       1145.62       1142.91        40.35 o                         
   2  14   3        346.13        298.25        21.20 o                         
   3  14   3         25.86          0.00        19.96 o                         
   4  14   3        194.96        175.99        21.79 o                         
   5  14   3        664.09        687.93        30.49 o                         
   6  14   3         75.90         69.85        18.23 o                         
   7  14   3        734.14        694.57        37.42 o                         
   8  14   3        752.08        793.65        32.29 o                         
   9  14   3         34.78         22.28        22.22 o                         
   0  15   3        673.50        688.55        35.49 o                         
   1  15   3        214.97        176.19        24.48 o                         
   2  15   3         49.16         52.96        22.17 o                         
   3  15   3        734.39        748.35        41.65 o                         
   4  15   3        517.76        482.43        25.84 o                         
   5  15   3         30.79          0.75        23.03 o                         
   6  15   3        411.84        336.98        27.73 o                         
   7  15   3        616.61        583.75        31.80 o                         
  -5 -13   4        162.62        130.86        32.79 o                         
  -4 -13   4        208.57        199.98        29.73 o                         
  -3 -13   4        697.30        719.46        36.64 o                         
  -2 -13   4        326.67        289.21        31.46 o                         
  -1 -13   4         20.05          0.00        33.43 o                         
   0 -13   4        257.54        253.73        33.80 o                         
  -7 -12   4       1233.01       1339.73        54.19 o                         
  -6 -12   4        275.94        265.13        28.07 o                         
  -5 -12   4        184.66        187.74        27.79 o                         
  -4 -12   4        655.71        655.88        30.96 o                         
  -3 -12   4        383.27        375.76        26.82 o                         
  -2 -12   4          1.19          0.00        26.10 o                         
  -1 -12   4        486.01        551.39        36.13 o                         
   0 -12   4        523.66        551.02        34.70 o                         
   1 -12   4         99.64         91.91        37.31 o                         
   2 -12   4        237.35        264.32        35.21 o                         
   3 -12   4        530.09        555.25        43.18 o                         
  -8 -11   4        906.01        805.96        48.96 o                         
  -7 -11   4        649.80        620.76        41.39 o                         
  -6 -11   4         64.44         42.64        20.49 o                         
  -5 -11   4        934.63        956.50        35.38 o                         
  -4 -11   4        545.59        543.67        24.31 o                         
  -3 -11   4          3.90          0.00        20.95 o                         
  -2 -11   4       1288.06       1319.85        41.67 o                         
  -1 -11   4       1317.67       1466.60        45.38 o                         
   0 -11   4        503.19        545.62        34.41 o                         
   1 -11   4        151.36        101.66        28.48 o                         
   2 -11   4       1064.28       1211.00        45.71 o                         
   3 -11   4        450.91        440.87        35.21 o                         
   4 -11   4          8.08          0.00        29.82 o                         
  -9 -10   4       1480.19       1626.49        52.41 o                         
  -8 -10   4        625.38        562.64        33.94 o                         
  -7 -10   4         17.20         15.17        16.25 o                         
  -6 -10   4       1309.24       1204.96        34.12 o                         
  -5 -10   4       1053.96       1043.40        32.26 o                         
  -4 -10   4        130.69        119.76        17.98 o                         
  -3 -10   4       2205.03       2196.42        43.68 o                         
  -2 -10   4       2952.95       3003.66        54.67 o                         
  -1 -10   4         81.29         79.16        17.86 o                         
   0 -10   4        463.77        460.97        22.83 o                         
   1 -10   4       2770.18       2970.95        61.51 o                         
   2 -10   4        840.53       1027.38        47.04 o                         
   3 -10   4         12.55          0.00        23.24 o                         
   4 -10   4        784.36        817.83        37.49 o                         
   5 -10   4        506.22        602.85        33.27 o                         
  -9  -9   4       1569.58       1707.85        77.34 o                         
  -8  -9   4         98.52         90.95        18.53 o                         
  -7  -9   4       1258.09       1198.18        32.70 o                         
  -6  -9   4       1540.11       1485.75        31.47 o                         
  -5  -9   4        103.20         50.73        14.79 o                         
  -4  -9   4        948.71        963.54        32.68 o                         
  -3  -9   4       5231.02       5086.33        69.84 o                         
  -2  -9   4        378.19        378.09        19.74 o                         
  -1  -9   4        669.16        695.94        31.18 o                         
   0  -9   4       1537.10       1633.66        37.07 o                         
   1  -9   4       1089.85       1155.10        34.70 o                         
   2  -9   4        314.06        267.11        21.29 o                         
   3  -9   4       1267.44       1330.76        38.35 o                         
   4  -9   4       1721.08       1897.18        42.56 o                         
   5  -9   4         17.32         20.38        21.29 o                         
   6  -9   4        192.78        196.39        26.56 o                         
 -10  -8   4        801.37        832.25        48.97 o                         
  -9  -8   4          0.21          0.00        27.35 o                         
  -8  -8   4       1763.05       1828.73        41.96 o                         
  -7  -8   4        728.25        676.74        23.11 o                         
  -6  -8   4        184.02        185.26        14.71 o                         
  -5  -8   4        787.00        713.36        21.50 o                         
  -4  -8   4       3893.75       3790.97        55.32 o                         
  -3  -8   4       1921.70       1890.95        32.16 o                         
  -2  -8   4       1356.36       1377.50        28.09 o                         
  -1  -8   4       2433.89       2432.79        41.49 o                         
   0  -8   4       1787.67       1866.76        36.27 o                         
   1  -8   4        224.35        211.98        16.74 o                         
   2  -8   4        580.29        598.82        22.45 o                         
   3  -8   4       1183.87       1234.16        33.61 o                         
   4  -8   4        133.78        157.37        20.21 o                         
   5  -8   4       1019.34       1065.10        36.69 o                         
   6  -8   4        472.99        547.54        34.42 o                         
   7  -8   4        118.17        156.20        22.81 o                         
 -10  -7   4         36.30         56.39        25.33 o                         
  -9  -7   4        773.39        793.43        34.49 o                         
  -8  -7   4       1454.33       1514.56        36.89 o                         
  -7  -7   4         16.17          0.00        10.03 o                         
  -6  -7   4        763.88        782.68        24.60 o                         
  -5  -7   4       3274.65       3161.27        43.75 o                         
  -4  -7   4       3160.62       3059.20        41.98 o                         
  -3  -7   4         11.92         37.16        10.19 o                         
  -2  -7   4       4713.59       4856.30        63.88 o                         
  -1  -7   4       2229.59       2132.13        36.04 o                         
   0  -7   4          2.65          0.00         9.72 o                         
   1  -7   4       1416.35       1385.02        29.49 o                         
   2  -7   4       2712.64       2692.78        43.86 o                         
   3  -7   4        987.10       1033.71        27.87 o                         
   4  -7   4        752.38        664.99        25.96 o                         
   5  -7   4       2516.76       2535.59        48.79 o                         
   6  -7   4        193.30        287.22        22.36 o                         
   7  -7   4         71.57         18.05        27.99 o                         
   8  -7   4        241.12        137.55        38.07 o                         
 -10  -6   4        383.73        349.10        28.04 o                         
  -9  -6   4        876.77        881.73        37.46 o                         
  -8  -6   4        354.15        335.61        17.32 o                         
  -7  -6   4        980.55        951.48        21.30 o                         
  -6  -6   4       2747.45       2690.97        38.22 o                         
  -5  -6   4       1839.11       1709.74        28.66 o                         
  -4  -6   4        318.52        355.76        12.56 o                         
  -3  -6   4       3967.29       4253.06        56.14 o                         
  -2  -6   4       4451.17       4383.54        56.18 o                         
  -1  -6   4        428.49        393.51        13.25 o                         
   0  -6   4       3375.71       3323.66        46.32 o                         
   1  -6   4       6493.22       6483.05        85.95 o                         
   2  -6   4       2162.74       2150.39        36.05 o                         
   3  -6   4        422.25        354.24        15.49 o                         
   4  -6   4       2530.67       2472.77        45.59 o                         
   5  -6   4        975.30       1050.29        35.13 o                         
   6  -6   4        386.29        293.44        20.28 o                         
   7  -6   4        997.67        990.26        42.96 o                         
   8  -6   4        322.20        380.10        32.10 o                         
   9  -6   4         33.89         83.54        33.25 o                         
 -11  -5   4        404.64        523.25        51.30 o                         
 -10  -5   4       1087.14       1286.41        51.68 o                         
  -9  -5   4        255.53        228.36        22.02 o                         
  -8  -5   4        676.65        714.94        21.88 o                         
  -7  -5   4       3575.22       3532.06        48.80 o                         
  -6  -5   4       2041.02       2035.16        30.93 o                         
  -5  -5   4         46.06         51.90         7.64 o                         
  -4  -5   4       6210.80       6337.29        67.57 o                         
  -3  -5   4       4124.12       4054.41        47.54 o                         
  -2  -5   4         10.38         13.46         6.34 o                         
  -1  -5   4       2483.40       2640.35        35.62 o                         
   0  -5   4       8807.02       8908.59       108.75 o                         
   1  -5   4       2596.48       2437.35        35.63 o                         
   2  -5   4       1311.03       1270.81        23.07 o                         
   3  -5   4       5528.72       5516.05        81.70 o                         
   4  -5   4       3039.33       3227.37        53.31 o                         
   5  -5   4         12.79          3.03        15.92 o                         
   6  -5   4       2335.66       2228.44        41.90 o                         
   7  -5   4       1074.74       1211.57        38.46 o                         
   8  -5   4          2.85          5.41        24.30 o                         
   9  -5   4        192.83        186.56        28.97 o                         
 -11  -4   4        901.35        938.03        44.25 o                         
 -10  -4   4        366.45        452.63        32.56 o                         
  -9  -4   4        353.73        368.72        22.89 o                         
  -8  -4   4       3486.90       3508.36        55.91 o                         
  -7  -4   4       1781.09       1853.93        30.01 o                         
  -6  -4   4        112.19         81.34         8.64 o                         
  -5  -4   4       5352.30       5266.47        61.74 o                         
  -4  -4   4       5287.94       5292.75        61.53 o                         
  -3  -4   4          9.26         50.46         5.74 o                         
  -2  -4   4       3842.30       3774.26        50.64 o                         
  -1  -4   4      10074.28      10135.06       114.38 o                         
   0  -4   4       8797.30       8367.77        98.52 o                         
   1  -4   4       3681.15       3957.00        51.52 o                         
   2  -4   4       7325.26       7166.99        88.67 o                         
   3  -4   4       2336.06       2156.30        36.05 o                         
   4  -4   4         60.12         54.50        11.25 o                         
   5  -4   4       2025.82       1852.24        36.83 o                         
   6  -4   4       3787.82       3784.48        57.81 o                         
   7  -4   4        257.59        273.58        22.00 o                         
   8  -4   4        542.26        518.39        25.37 o                         
   9  -4   4        477.02        493.64        30.17 o                         
  10  -4   4        126.00        102.77        28.95 o                         
 -11  -3   4         96.40         73.05        30.28 o                         
 -10  -3   4        481.51        559.27        31.02 o                         
  -9  -3   4       3053.00       3178.07        56.63 o                         
  -8  -3   4       1650.88       1664.61        39.31 o                         
  -7  -3   4         87.07         63.64         9.18 o                         
  -6  -3   4       1701.67       1798.75        27.17 o                         
  -5  -3   4       8189.75       8272.32        99.29 o                         
  -4  -3   4        223.36        226.51         7.92 o                         
  -3  -3   4       1179.87       1056.53        15.35 o                         
  -2  -3   4       1856.90       2059.11        32.83 o                         
  -1  -3   4       3437.90       3668.28        50.53 o                         
   0  -3   4        921.93        672.87        15.86 o                         
   1  -3   4      12128.15      11981.18       147.71 o                         
   2  -3   4       3120.02       2811.77        39.58 o                         
   3  -3   4          0.76          0.00         7.51 o                         
   4  -3   4       1521.90       1574.91        31.50 o                         
   5  -3   4       3360.63       3381.71        50.82 o                         
   6  -3   4        543.95        539.77        18.01 o                         
   7  -3   4        404.01        392.76        18.37 o                         
   8  -3   4       2263.24       2179.34        45.26 o                         
   9  -3   4        351.11        383.18        21.56 o                         
  10  -3   4         49.29         29.65        23.69 o                         
 -11  -2   4         53.38         19.83        21.29 o                         
 -10  -2   4       1291.82       1287.98        34.82 o                         
  -9  -2   4       1793.32       1826.18        36.79 o                         
  -8  -2   4        114.20        119.67        10.18 o                         
  -7  -2   4       1995.64       2020.32        32.16 o                         
  -6  -2   4       2843.03       2926.33        39.63 o                         
  -5  -2   4        955.02       1016.60        19.73 o                         
  -4  -2   4       4408.70       4334.19        51.68 o                         
  -3  -2   4       7131.29       7221.59        79.89 o                         
  -2  -2   4      19376.78      20623.09       234.21 o                         
  -1  -2   4        160.90        129.02         6.07 o                         
   0  -2   4       1970.32       1974.66        27.05 o                         
   1  -2   4       8317.09       8947.00       107.02 o                         
   2  -2   4          0.97          3.55         5.57 o                         
   3  -2   4         57.97         54.73         8.51 o                         
   4  -2   4       8660.89       8058.49       105.89 o                         
   5  -2   4       1022.76       1025.34        24.19 o                         
   6  -2   4        601.60        586.11        17.78 o                         
   7  -2   4       1667.18       1630.93        29.95 o                         
   8  -2   4       1088.28       1153.30        29.84 o                         
   9  -2   4        310.02        275.36        19.37 o                         
  10  -2   4        840.59        899.09        37.16 o                         
  11  -2   4        471.46        520.72        34.56 o                         
 -11  -1   4        741.88        822.69        31.98 o                         
 -10  -1   4       1302.15       1290.99        47.88 o                         
  -9  -1   4          4.48          0.00        11.39 o                         
  -8  -1   4       1751.51       1706.50        30.76 o                         
  -7  -1   4       2886.59       2905.24        40.03 o                         
  -6  -1   4       1315.02       1303.36        22.65 o                         
  -5  -1   4       2283.41       2249.62        31.91 o                         
  -4  -1   4       6987.00       7413.74        84.08 o                         
  -3  -1   4       6116.57       6421.47        73.31 o                         
  -2  -1   4       1339.04       1306.80        19.24 o                         
  -1  -1   4      15529.54      16462.66       199.89 o                         
   0  -1   4      18941.47      17348.86       210.38 o                         
   1  -1   4        530.63        431.13         9.49 o                         
   2  -1   4       6979.92       7084.13        91.90 o                         
   3  -1   4       7203.25       7711.01        96.44 o                         
   4  -1   4       3744.72       3947.37        49.05 o                         
   5  -1   4       1675.80       1723.59        26.68 o                         
   6  -1   4       2093.03       2217.31        32.20 o                         
   7  -1   4       1259.47       1204.45        23.10 o                         
   8  -1   4        238.45        224.42        14.76 o                         
   9  -1   4       2440.82       2452.98        46.15 o                         
  10  -1   4        770.13        798.25        31.30 o                         
  11  -1   4         53.89         57.70        26.25 o                         
 -11   0   4       1077.36       1176.02        47.33 o                         
 -10   0   4         68.89         50.21        16.16 o                         
  -9   0   4       1446.13       1465.78        31.94 o                         
  -8   0   4       2577.77       2674.20        42.01 o                         
  -7   0   4        546.03        537.06        16.45 o                         
  -6   0   4       1250.80       1241.96        21.73 o                         
  -5   0   4       6291.54       6145.88        70.29 o                         
  -4   0   4       1640.88       1757.76        23.50 o                         
  -3   0   4        665.05        574.66        11.13 o                         
  -2   0   4       7705.57       7594.08        85.48 o                         
  -1   0   4       3420.29       3556.09        45.71 o                         
   0   0   4        866.56       1186.01        19.54 o                         
   1   0   4       3985.19       4468.99        64.67 o                         
   2   0   4       9290.34      10162.40       120.37 o                         
   3   0   4       6652.54       6575.99        79.30 o                         
   4   0   4       1380.92       1249.13        28.54 o                         
   5   0   4       6900.95       6914.55        80.07 o                         
   6   0   4        678.29        703.04        15.18 o                         
   7   0   4        118.72        113.72         9.77 o                         
   8   0   4       1886.29       1788.79        32.13 o                         
   9   0   4       1613.40       1699.44        36.10 o                         
  10   0   4         72.39         83.96        16.90 o                         
  11   0   4        279.74        273.39        24.07 o                         
 -10   1   4        680.44        737.87        33.50 o                         
  -9   1   4       2042.82       2099.14        36.47 o                         
  -8   1   4        604.04        594.39        19.53 o                         
  -7   1   4        270.01        291.10        12.40 o                         
  -6   1   4       5455.61       5300.92        75.04 o                         
  -5   1   4       4001.20       4010.03        47.22 o                         
  -4   1   4        798.18        849.74        15.84 o                         
  -3   1   4       7630.25       7438.33        92.93 o                         
  -2   1   4       7999.56       7992.85        95.87 o                         
  -1   1   4       2138.01       2174.60        30.74 o                         
   0   1   4       4260.99       4504.27        54.73 o                         
   1   1   4       5447.29       5674.86        76.41 o                         
   2   1   4       1202.34       1487.97        20.57 o                         
   3   1   4        185.87        161.02         5.88 o                         
   4   1   4       5433.30       5603.65        66.12 o                         
   5   1   4       2566.01       2574.30        31.82 o                         
   6   1   4        140.26        188.73        10.94 o                         
   7   1   4       4569.58       4616.06        63.02 o                         
   8   1   4       3227.81       3218.10        45.58 o                         
   9   1   4        236.71        246.03        14.50 o                         
  10   1   4        202.24        188.63        16.82 o                         
  11   1   4        757.76        780.00        28.08 o                         
  12   1   4        388.04        418.73        27.79 o                         
 -10   2   4       1172.73       1306.11        49.07 o                         
  -9   2   4        286.92        320.06        21.30 o                         
  -8   2   4        459.93        515.89        18.38 o                         
  -7   2   4       2602.78       2562.72        35.94 o                         
  -6   2   4       5210.38       5004.11        58.77 o                         
  -5   2   4        450.09        420.41        13.11 o                         
  -4   2   4       3152.97       3213.33        42.84 o                         
  -3   2   4       1976.43       2107.54        29.46 o                         
  -2   2   4         99.16        144.06         6.72 o                         
  -1   2   4       1485.41       1698.35        23.39 o                         
   0   2   4       7558.69       7113.09        84.91 o                         
   1   2   4      15466.54      14785.44       193.60 o                         
   2   2   4          7.28         12.62         4.26 o                         
   3   2   4      13846.42      13582.59       159.62 o                         
   4   2   4       5523.64       5857.62        69.24 o                         
   5   2   4        113.23         83.52         6.52 o                         
   6   2   4       1973.74       1985.35        27.45 o                         
   7   2   4       5479.57       5107.51        64.05 o                         
   8   2   4        973.73        888.06        33.83 o                         
   9   2   4        729.79        826.79        32.46 o                         
  10   2   4       1604.43       1582.96        36.35 o                         
  11   2   4        341.39        323.65        25.79 o                         
  12   2   4         17.36          8.25        27.30 o                         
 -10   3   4        542.46        586.24        33.17 o                         
  -9   3   4         89.71         98.51        19.30 o                         
  -8   3   4       1364.07       1348.05        33.40 o                         
  -7   3   4       2603.92       2557.10        35.61 o                         
  -6   3   4         12.89         18.18         9.02 o                         
  -5   3   4       4958.05       4915.05        63.16 o                         
  -4   3   4       8150.38       8072.62        99.65 o                         
  -3   3   4       1104.24       1102.75        19.91 o                         
  -2   3   4       2547.86       2512.68        36.34 o                         
  -1   3   4       7086.42       7142.33        89.05 o                         
   0   3   4       7601.51       7739.75        92.49 o                         
   1   3   4        335.31        390.29        10.94 o                         
   2   3   4       1323.38       1569.73        20.63 o                         
   3   3   4       3155.72       3178.06        53.61 o                         
   4   3   4       1761.99       1900.45        28.94 o                         
   5   3   4       6970.86       7357.46        91.72 o                         
   6   3   4       5513.92       5521.81        82.78 o                         
   7   3   4       1036.42       1026.23        18.77 o                         
   8   3   4        580.82        535.79        31.88 o                         
   9   3   4       2594.01       2454.21        43.39 o                         
  10   3   4        536.01        481.76        22.05 o                         
  11   3   4         20.72         18.87        17.23 o                         
  12   3   4        755.60        724.14        44.06 o                         
 -10   4   4          2.26          0.00        29.69 o                         
  -9   4   4        576.49        690.92        30.42 o                         
  -8   4   4        860.62        802.60        23.77 o                         
  -7   4   4        179.66        150.41        12.48 o                         
  -6   4   4       2754.56       2774.59        42.94 o                         
  -5   4   4       4937.73       4793.54        64.30 o                         
  -4   4   4       2449.27       2481.85        37.70 o                         
  -3   4   4       1017.93       1071.56        21.17 o                         
  -2   4   4       5929.73       6386.84        84.74 o                         
  -1   4   4      18074.01      18077.61       212.84 o                         
   0   4   4        760.12        566.48        14.25 o                         
   1   4   4       7095.76       6977.77        76.45 o                         
   2   4   4       8303.56       8616.20        93.67 o                         
   3   4   4          2.21         19.68         3.83 o                         
   4   4   4      13980.74      14556.78       166.66 o                         
   5   4   4       4285.40       3918.49        44.30 o                         
   6   4   4       2865.28       2608.37        37.95 o                         
   7   4   4        278.54        268.85        14.25 o                         
   8   4   4       3228.63       3266.76        53.78 o                         
   9   4   4        795.41        713.38        20.92 o                         
  10   4   4        571.86        533.82        30.97 o                         
  11   4   4        906.40        920.24        41.60 o                         
  12   4   4       1075.52        981.45        56.57 o                         
  -9   5   4        995.64       1137.65        40.28 o                         
  -8   5   4        256.05        250.88        22.36 o                         
  -7   5   4        849.41        970.15        29.31 o                         
  -6   5   4       3207.26       3092.46        44.72 o                         
  -5   5   4          9.42          9.89        10.17 o                         
  -4   5   4        706.06        746.37        23.13 o                         
  -3   5   4       3131.33       2986.21        45.23 o                         
  -2   5   4       7855.55       7752.32        94.89 o                         
  -1   5   4         80.57         55.40         6.88 o                         
   0   5   4      14852.26      15172.94       168.44 o                         
   1   5   4       3106.93       3529.24        53.84 o                         
   2   5   4       1100.78        967.59        16.49 o                         
   3   5   4       6617.46       6684.15        70.45 o                         
   4   5   4       6222.37       5909.95        70.24 o                         
   5   5   4        612.60        474.07        11.37 o                         
   6   5   4        256.94        272.89        11.32 o                         
   7   5   4       3248.50       3215.62        42.58 o                         
   8   5   4       1437.14       1311.98        26.26 o                         
   9   5   4         61.80         98.77        16.05 o                         
  10   5   4       1787.91       1872.67        47.51 o                         
  11   5   4       1495.72       1508.90        54.98 o                         
  12   5   4        177.63        116.88        25.82 o                         
  -9   6   4        164.28        140.75        27.82 o                         
  -8   6   4        210.89        199.25        24.93 o                         
  -7   6   4       2057.75       2064.63        45.08 o                         
  -6   6   4       1003.41        970.44        31.18 o                         
  -5   6   4       1191.21       1207.52        29.36 o                         
  -4   6   4        802.07        833.27        21.88 o                         
  -3   6   4       3202.18       3054.21        42.44 o                         
  -2   6   4        190.54        179.16        10.00 o                         
  -1   6   4       4831.32       4933.25        67.85 o                         
   0   6   4       6366.97       7008.72        86.18 o                         
   1   6   4         68.85         31.33         5.72 o                         
   2   6   4       7552.48       7642.06        80.29 o                         
   3   6   4       9331.96       9710.05       111.31 o                         
   4   6   4       1893.96       1899.58        26.29 o                         
   5   6   4        914.21        924.54        23.78 o                         
   6   6   4       7008.10       6891.98        84.48 o                         
   7   6   4       3209.76       2990.80        62.67 o                         
   8   6   4        380.64        425.71        22.11 o                         
   9   6   4       1821.37       1805.02        45.86 o                         
  10   6   4       1503.04       1521.70        42.02 o                         
  11   6   4        449.76        464.43        31.17 o                         
  12   6   4        212.92        163.05        27.96 o                         
  -8   7   4       1004.57       1021.12        42.72 o                         
  -7   7   4        576.68        505.83        29.59 o                         
  -6   7   4         63.41         64.03        19.05 o                         
  -5   7   4       1389.56       1365.32        36.93 o                         
  -4   7   4        846.13        797.62        25.15 o                         
  -3   7   4       1586.38       1376.60        28.14 o                         
  -2   7   4        567.21        577.82        17.41 o                         
  -1   7   4       2352.80       2391.22        35.09 o                         
   0   7   4        892.04        988.05        18.98 o                         
   1   7   4       2114.19       1911.21        29.24 o                         
   2   7   4       7561.56       7457.63        85.85 o                         
   3   7   4       5931.00       5933.55        69.33 o                         
   4   7   4        112.20        118.63         7.75 o                         
   5   7   4       4098.60       4224.18        61.95 o                         
   6   7   4       4409.39       4429.78        59.34 o                         
   7   7   4         20.75         83.41         9.67 o                         
   8   7   4       4125.06       4277.74        69.82 o                         
   9   7   4       2828.89       2878.45        52.73 o                         
  10   7   4        619.58        549.81        21.85 o                         
  11   7   4        256.15        294.71        25.40 o                         
  12   7   4       1209.57       1162.11        73.08 o                         
  -8   8   4        504.72        476.37        41.24 o                         
  -7   8   4          5.56          0.00        25.13 o                         
  -6   8   4        985.38       1027.47        37.97 o                         
  -5   8   4       1221.20       1256.98        36.48 o                         
  -4   8   4          0.59          0.00        14.80 o                         
  -3   8   4        990.92        994.55        27.50 o                         
  -2   8   4       3258.29       3102.35        49.09 o                         
  -1   8   4        306.79        277.01        13.95 o                         
   0   8   4       1355.21       1309.81        24.74 o                         
   1   8   4       7752.71       7773.41       100.33 o                         
   2   8   4       4127.00       4349.39        54.84 o                         
   3   8   4        568.53        567.57        20.79 o                         
   4   8   4       4283.76       4326.94        48.07 o                         
   5   8   4       3772.74       3991.53        55.30 o                         
   6   8   4         11.84         21.79         6.91 o                         
   7   8   4       4141.40       4368.08        63.37 o                         
   8   8   4       4090.35       4026.90        63.25 o                         
   9   8   4        446.54        454.72        21.29 o                         
  10   8   4        138.90        146.57        14.54 o                         
  11   8   4       1194.00       1277.43        53.25 o                         
  12   8   4        478.46        479.91        28.34 o                         
  -7   9   4        587.81        580.04        47.69 o                         
  -6   9   4        739.94        781.23        34.44 o                         
  -5   9   4         29.46          5.02        18.53 o                         
  -4   9   4       1154.52       1153.39        37.51 o                         
  -3   9   4       3407.41       3311.15        59.35 o                         
  -2   9   4        562.63        585.58        23.31 o                         
  -1   9   4        504.77        534.12        27.53 o                         
   0   9   4       1726.84       1602.43        30.10 o                         
   1   9   4       2569.09       2596.87        39.86 o                         
   2   9   4          7.49          0.00         8.32 o                         
   3   9   4       5951.84       5966.45        74.21 o                         
   4   9   4       4262.07       4251.55        52.19 o                         
   5   9   4          2.55          1.42         8.10 o                         
   6   9   4       3222.24       3328.55        50.16 o                         
   7   9   4       5310.59       5237.85        74.46 o                         
   8   9   4       1067.74       1001.22        28.59 o                         
   9   9   4        311.27        324.33        17.78 o                         
  10   9   4       1332.42       1254.34        33.47 o                         
  11   9   4        349.37        327.15        32.76 o                         
  12   9   4         35.29         39.21        34.14 o                         
  -6  10   4          6.67         17.14        31.05 o                         
  -5  10   4        429.38        509.55        31.32 o                         
  -4  10   4        588.83        565.78        27.27 o                         
  -3  10   4        112.42         78.31        16.92 o                         
  -2  10   4       1568.22       1524.02        35.63 o                         
  -1  10   4       2104.13       2032.37        38.43 o                         
   0  10   4       1662.71       1675.49        31.11 o                         
   1  10   4          9.66          0.00        11.16 o                         
   2  10   4       1152.59       1099.60        23.93 o                         
   3  10   4       3429.60       3418.61        47.76 o                         
   4  10   4         76.21        103.96        14.04 o                         
   5  10   4        991.17        941.55        22.24 o                         
   6  10   4       2570.15       2580.26        38.48 o                         
   7  10   4       1608.24       1544.84        33.53 o                         
   8  10   4         79.30         93.19        13.38 o                         
   9  10   4       1429.93       1432.81        40.46 o                         
  10  10   4       1324.32       1494.89        48.29 o                         
  11  10   4          1.17          0.00        24.65 o                         
  -5  11   4        477.54        458.90        35.50 o                         
  -4  11   4        169.74        115.09        27.30 o                         
  -3  11   4        193.13        197.40        19.45 o                         
  -2  11   4       2108.95       2184.28        45.75 o                         
  -1  11   4       1091.42       1036.53        31.79 o                         
   0  11   4        285.63        244.50        16.38 o                         
   1  11   4       1381.62       1369.74        33.54 o                         
   2  11   4       2841.30       2726.80        41.10 o                         
   3  11   4        472.63        434.55        15.70 o                         
   4  11   4       2741.84       2621.55        40.12 o                         
   5  11   4       3116.22       3100.87        41.67 o                         
   6  11   4       2011.75       1909.68        35.03 o                         
   7  11   4         66.94         77.23        12.56 o                         
   8  11   4       1475.38       1507.28        43.34 o                         
   9  11   4       1227.92       1235.46        82.83 o                         
  10  11   4         81.26         90.94        23.63 o                         
  11  11   4        909.15       1062.16        59.41 o                         
  -5  12   4        239.29        212.38        36.53 o                         
  -4  12   4          7.42          0.00        31.66 o                         
  -3  12   4        323.42        396.46        32.88 o                         
  -2  12   4        391.15        373.06        22.76 o                         
  -1  12   4          0.80          0.00        16.66 o                         
   0  12   4        434.62        470.49        21.05 o                         
   1  12   4       2076.10       2083.28        39.89 o                         
   2  12   4        136.85        124.52        14.16 o                         
   3  12   4        524.66        511.06        18.84 o                         
   4  12   4       3005.73       3133.27        45.41 o                         
   5  12   4       1703.17       1729.29        36.30 o                         
   6  12   4         23.22          0.00        13.08 o                         
   7  12   4       1895.82       1838.17        35.75 o                         
   8  12   4        785.96        752.58        29.49 o                         
   9  12   4        102.25        102.51        21.83 o                         
  10  12   4        719.45        787.65        69.40 o                         
  -3  13   4        532.53        614.04        36.80 o                         
  -2  13   4         13.68          8.88        23.57 o                         
  -1  13   4        269.19        263.92        23.58 o                         
   0  13   4       1155.59       1206.77        38.15 o                         
   1  13   4        268.56        273.85        18.12 o                         
   2  13   4        930.40       1025.20        29.53 o                         
   3  13   4       1188.37       1183.07        31.83 o                         
   4  13   4        687.52        674.81        27.21 o                         
   5  13   4          1.87          4.54        15.83 o                         
   6  13   4        889.72        937.01        31.11 o                         
   7  13   4        816.53        771.60        27.64 o                         
   8  13   4          5.29          0.00        15.06 o                         
   9  13   4        381.43        366.48        26.58 o                         
  10  13   4       1149.78       1252.56        52.90 o                         
  -2  14   4        260.24        344.53        32.28 o                         
  -1  14   4        423.68        424.12        33.30 o                         
   0  14   4        198.54        188.33        23.16 o                         
   1  14   4        211.68        279.15        22.53 o                         
   2  14   4       1292.84       1320.19        37.34 o                         
   3  14   4        494.36        461.44        24.23 o                         
   4  14   4          2.85          0.00        19.39 o                         
   5  14   4       1272.07       1417.82        35.40 o                         
   6  14   4       1517.18       1524.71        39.64 o                         
   7  14   4         83.66         84.34        21.09 o                         
   8  14   4        287.14        262.77        21.79 o                         
   9  14   4        783.81        764.97        41.88 o                         
   0  15   4        263.56        293.49        28.68 o                         
   1  15   4        748.73        720.65        31.97 o                         
   2  15   4        506.24        435.07        28.40 o                         
   3  15   4         12.37         23.00        22.42 o                         
   4  15   4        337.38        315.57        24.30 o                         
   5  15   4        731.95        727.81        34.19 o                         
   6  15   4         39.26         23.53        24.91 o                         
   7  15   4        262.76        217.60        28.27 o                         
   8  15   4        725.27        682.34        37.10 o                         
   3  16   4        332.84        350.84        29.19 o                         
   4  16   4        726.41        764.16        44.10 o                         
   5  16   4         53.18         16.45        26.10 o                         
  -3 -13   5          6.68          0.00        35.61 o                         
  -2 -13   5        429.58        553.14        46.97 o                         
  -1 -13   5        231.86        288.52        41.91 o                         
  -6 -12   5        947.57        928.71        59.81 o                         
  -5 -12   5        475.22        472.33        35.02 o                         
  -4 -12   5         25.95          0.49        25.64 o                         
  -3 -12   5        660.22        591.19        35.90 o                         
  -2 -12   5       1075.94       1004.57        48.35 o                         
  -1 -12   5        111.35         89.54        30.83 o                         
   0 -12   5        190.95        207.40        31.43 o                         
   1 -12   5        252.39        178.26        38.77 o                         
   2 -12   5        101.10        121.44        32.64 o                         
  -7 -11   5       1155.45       1145.87        45.20 o                         
  -6 -11   5        749.42        662.46        30.30 o                         
  -5 -11   5          8.15          0.00        21.95 o                         
  -4 -11   5        867.04        846.49        42.23 o                         
  -3 -11   5       1188.38       1213.16        46.61 o                         
  -2 -11   5        195.30        203.57        26.95 o                         
  -1 -11   5        499.12        527.66        32.20 o                         
   0 -11   5       1572.49       1771.19        65.21 o                         
   1 -11   5        314.02        363.69        30.56 o                         
   2 -11   5         32.33          0.00        31.23 o                         
   3 -11   5        682.74        695.86        46.31 o                         
   4 -11   5        191.27        254.68        41.31 o                         
  -8 -10   5        780.17        741.34        31.19 o                         
  -7 -10   5       1649.22       1620.48        53.11 o                         
  -6 -10   5         49.21         49.60        19.25 o                         
  -5 -10   5        435.19        402.67        22.70 o                         
  -4 -10   5       1441.26       1400.62        37.54 o                         
  -3 -10   5        507.37        490.27        29.76 o                         
  -2 -10   5        507.50        460.42        23.05 o                         
  -1 -10   5       1812.23       1849.49        38.80 o                         
   0 -10   5        824.13        942.17        44.28 o                         
   1 -10   5        159.88         98.63        20.76 o                         
   2 -10   5       1324.92       1390.45        61.13 o                         
   3 -10   5        933.83       1053.10        49.94 o                         
   4 -10   5         15.20          0.00        27.35 o                         
   5 -10   5         48.51         34.89        29.73 o                         
  -9  -9   5       1128.74       1157.47        44.72 o                         
  -8  -9   5       1431.11       1524.40        45.89 o                         
  -7  -9   5        113.09         93.32        19.57 o                         
  -6  -9   5        689.04        743.42        26.06 o                         
  -5  -9   5        850.34        807.30        27.56 o                         
  -4  -9   5        892.02        772.06        26.47 o                         
  -3  -9   5        441.08        486.25        20.32 o                         
  -2  -9   5       2968.66       3036.96        53.01 o                         
  -1  -9   5        798.25        829.38        26.39 o                         
   0  -9   5          3.43          0.00        15.86 o                         
   1  -9   5       2203.66       2236.50        49.80 o                         
   2  -9   5        871.76        915.83        33.46 o                         
   3  -9   5         27.42         23.65        20.96 o                         
   4  -9   5        332.09        337.02        26.53 o                         
   5  -9   5        344.08        345.91        29.89 o                         
   6  -9   5        345.97        474.69        36.69 o                         
  -9  -8   5       1626.44       1646.90        57.97 o                         
  -8  -8   5         43.86         69.56        18.30 o                         
  -7  -8   5        731.10        682.26        26.82 o                         
  -6  -8   5       2081.68       2036.30        36.70 o                         
  -5  -8   5        758.00        655.30        22.11 o                         
  -4  -8   5         16.36          0.00        12.09 o                         
  -3  -8   5       3343.10       3216.40        49.36 o                         
  -2  -8   5        946.00       1046.39        29.44 o                         
  -1  -8   5          2.51          0.00        12.62 o                         
   0  -8   5       1878.87       1821.80        35.94 o                         
   1  -8   5       2379.37       2347.14        43.63 o                         
   2  -8   5         16.00         12.13        15.63 o                         
   3  -8   5        815.88        858.13        33.07 o                         
   4  -8   5       1904.36       1894.59        41.79 o                         
   5  -8   5        410.38        504.48        27.10 o                         
   6  -8   5         27.76         33.22        25.50 o                         
   7  -8   5        665.84        749.62        42.91 o                         
 -10  -7   5        999.35        917.86        56.08 o                         
  -9  -7   5        135.86        119.49        19.10 o                         
  -8  -7   5        636.29        620.23        25.15 o                         
  -7  -7   5       1035.04       1076.77        26.69 o                         
  -6  -7   5        333.70        348.58        15.49 o                         
  -5  -7   5        120.58        120.76        12.23 o                         
  -4  -7   5       3147.40       3135.65        43.38 o                         
  -3  -7   5       2893.65       2726.96        43.63 o                         
  -2  -7   5        136.66        132.93        12.06 o                         
  -1  -7   5       2438.81       2333.24        37.78 o                         
   0  -7   5       2821.40       2642.90        42.17 o                         
   1  -7   5        270.08        282.28        14.90 o                         
   2  -7   5        502.42        474.70        18.98 o                         
   3  -7   5       1539.27       1514.09        33.34 o                         
   4  -7   5        719.71        843.21        28.50 o                         
   5  -7   5        182.87        110.28        20.36 o                         
   6  -7   5       1444.59       1630.50        48.80 o                         
   7  -7   5        695.91        773.60        31.79 o                         
   8  -7   5          3.00         26.13        35.98 o                         
 -10  -6   5        182.83        131.76        27.77 o                         
  -9  -6   5        284.25        291.77        22.63 o                         
  -8  -6   5       1207.02       1188.16        29.82 o                         
  -7  -6   5        420.00        459.41        16.79 o                         
  -6  -6   5        355.04        361.48        14.73 o                         
  -5  -6   5       2809.41       2689.04        37.92 o                         
  -4  -6   5       2822.33       2818.50        39.37 o                         
  -3  -6   5         17.47         17.82         8.82 o                         
  -2  -6   5       3780.15       3928.33        53.74 o                         
  -1  -6   5       6605.82       6542.65        80.06 o                         
   0  -6   5        986.56        903.70        22.36 o                         
   1  -6   5       1566.54       1527.91        28.38 o                         
   2  -6   5       2343.59       2261.87        36.22 o                         
   3  -6   5        939.74        986.78        24.45 o                         
   4  -6   5         43.42          7.67        12.02 o                         
   5  -6   5       1867.06       1923.42        45.35 o                         
   6  -6   5       1404.96       1543.34        43.78 o                         
   7  -6   5          0.74          0.00        16.76 o                         
   8  -6   5        346.67        284.06        35.56 o                         
 -10  -5   5        203.88        279.73        34.64 o                         
  -9  -5   5        852.57        892.86        31.94 o                         
  -8  -5   5        881.00        817.29        24.57 o                         
  -7  -5   5          6.88          4.52         9.66 o                         
  -6  -5   5       2797.70       2774.87        41.68 o                         
  -5  -5   5       3063.84       3083.38        39.04 o                         
  -4  -5   5         20.47         16.34         7.26 o                         
  -3  -5   5       3823.65       3999.48        52.05 o                         
  -2  -5   5       3425.50       3364.93        47.96 o                         
  -1  -5   5       1864.14       1772.39        30.45 o                         
   0  -5   5       2081.42       2094.86        34.41 o                         
   1  -5   5       9228.12       9441.13       116.13 o                         
   2  -5   5       4332.43       4287.54        58.21 o                         
   3  -5   5         22.90         21.80         9.58 o                         
   4  -5   5       1443.58       1422.63        28.03 o                         
   5  -5   5       3449.96       3476.04        59.61 o                         
   6  -5   5        428.61        477.63        23.32 o                         
   7  -5   5        760.84        750.42        35.50 o                         
   8  -5   5        821.34        916.87        39.43 o                         
   9  -5   5        242.54        275.18        32.23 o                         
 -10  -4   5       1113.20       1214.97        44.80 o                         
  -9  -4   5        912.14        909.65        30.69 o                         
  -8  -4   5         57.78         39.96        14.98 o                         
  -7  -4   5       2835.23       2768.91        41.72 o                         
  -6  -4   5       2621.46       2689.28        41.09 o                         
  -5  -4   5        505.24        547.61        14.62 o                         
  -4  -4   5       3711.65       3836.24        44.72 o                         
  -3  -4   5       6606.49       6415.36        69.53 o                         
  -2  -4   5       1216.87       1076.16        19.38 o                         
  -1  -4   5       1117.53       1158.08        20.41 o                         
   0  -4   5      10215.42      10359.35       117.11 o                         
   1  -4   5       3363.80       3158.51        42.68 o                         
   2  -4   5        338.60        369.08        12.54 o                         
   3  -4   5       2682.47       2576.76        39.88 o                         
   4  -4   5       2171.33       2249.61        41.36 o                         
   5  -4   5        891.60        880.03        25.51 o                         
   6  -4   5        919.46        865.68        28.91 o                         
   7  -4   5       2134.08       2125.43        49.67 o                         
   8  -4   5        390.97        493.48        24.49 o                         
   9  -4   5         23.69          6.06        24.31 o                         
  10  -4   5        504.67        540.05        35.00 o                         
 -10  -3   5        461.44        467.29        27.39 o                         
  -9  -3   5          0.32         12.71        17.35 o                         
  -8  -3   5       2621.46       2520.49        43.22 o                         
  -7  -3   5       2461.61       2488.90        41.63 o                         
  -6  -3   5         45.97         38.15         9.56 o                         
  -5  -3   5       2291.71       2328.53        32.57 o                         
  -4  -3   5       5656.90       5616.69        61.11 o                         
  -3  -3   5        814.50        736.34        13.17 o                         
  -2  -3   5        113.87        139.22         6.57 o                         
  -1  -3   5       5753.26       6018.75        77.23 o                         
   0  -3   5       8900.21       8903.13       107.77 o                         
   1  -3   5         59.20        124.32         9.02 o                         
   2  -3   5       7765.80       7690.15        97.73 o                         
   3  -3   5       2294.69       2116.09        34.56 o                         
   4  -3   5        467.11        399.57        15.45 o                         
   5  -3   5        583.17        604.90        19.48 o                         
   6  -3   5       3139.47       3093.23        49.25 o                         
   7  -3   5        857.85        895.63        30.48 o                         
   8  -3   5         34.19         17.75        17.22 o                         
   9  -3   5        787.61        805.75        31.11 o                         
  10  -3   5        375.65        388.74        28.37 o                         
 -10  -2   5          0.25          0.00        17.79 o                         
  -9  -2   5       1355.63       1270.75        32.47 o                         
  -8  -2   5       2805.29       2900.66        45.51 o                         
  -7  -2   5         41.99         49.19        11.47 o                         
  -6  -2   5       1066.37       1052.62        21.44 o                         
  -5  -2   5       4887.51       5044.65        64.49 o                         
  -4  -2   5       2027.42       1999.40        28.41 o                         
  -3  -2   5       1515.51       1447.85        20.80 o                         
  -2  -2   5       4836.70       4965.46        58.24 o                         
  -1  -2   5       9446.76      10208.55       118.13 o                         
   0  -2   5        203.65        149.75         8.07 o                         
   1  -2   5       2997.99       3424.22        53.18 o                         
   2  -2   5       6908.48       6939.13        91.35 o                         
   3  -2   5        867.36        786.70        17.61 o                         
   4  -2   5        296.11        269.17        10.86 o                         
   5  -2   5       3340.79       3275.15        46.31 o                         
   6  -2   5        628.69        674.93        18.07 o                         
   7  -2   5          2.36          0.00        11.19 o                         
   8  -2   5       1322.27       1309.14        30.55 o                         
   9  -2   5       1230.17       1287.93        33.98 o                         
  10  -2   5          2.01         10.13        25.27 o                         
  11  -2   5        418.84        459.14        34.84 o                         
 -10  -1   5        510.63        472.00        21.75 o                         
  -9  -1   5       2049.46       2039.52        35.76 o                         
  -8  -1   5        395.75        422.91        16.07 o                         
  -7  -1   5       1676.63       1647.17        31.13 o                         
  -6  -1   5       3787.16       3769.02        49.38 o                         
  -5  -1   5       1389.86       1401.46        22.64 o                         
  -4  -1   5        363.19        401.74        11.67 o                         
  -3  -1   5       6542.52       6232.07        71.87 o                         
  -2  -1   5      15242.29      14781.05       174.72 o                         
  -1  -1   5        777.17        714.93        15.56 o                         
   0  -1   5      17967.94      17773.83       233.86 o                         
   1  -1   5       6216.14       6319.78        90.16 o                         
   2  -1   5         26.25         67.46         6.97 o                         
   3  -1   5        661.30        632.12        14.85 o                         
   4  -1   5       7621.86       7193.78        91.52 o                         
   5  -1   5       3462.15       3457.28        45.46 o                         
   6  -1   5        187.47        167.91         9.99 o                         
   7  -1   5       1225.23       1151.87        23.52 o                         
   8  -1   5       1967.14       1818.93        31.02 o                         
   9  -1   5         36.72         52.38        14.67 o                         
  10  -1   5        591.06        580.55        27.76 o                         
  11  -1   5        601.67        543.01        40.58 o                         
 -10   0   5       1302.81       1258.65        40.10 o                         
  -9   0   5        307.20        327.28        17.87 o                         
  -8   0   5        488.98        496.36        17.42 o                         
  -7   0   5       3048.89       3053.81        43.38 o                         
  -6   0   5       1870.41       1859.04        29.41 o                         
  -5   0   5       1341.19       1266.69        20.47 o                         
  -4   0   5       8770.41       8805.16       103.16 o                         
  -3   0   5       6133.73       6364.73        69.30 o                         
  -2   0   5        695.65        770.21        15.34 o                         
  -1   0   5       7156.31       7137.54        86.24 o                         
   0   0   5      16388.88      16963.71       223.03 o                         
   1   0   5       1277.39       1164.83        18.37 o                         
   2   0   5        787.46       1026.02        19.14 o                         
   3   0   5       8389.70       8870.88       110.14 o                         
   4   0   5       6158.06       6301.65        80.18 o                         
   5   0   5          2.86          0.35         6.40 o                         
   6   0   5       1036.42       1144.13        20.03 o                         
   7   0   5       2217.39       2080.01        31.29 o                         
   8   0   5        126.97        107.23        10.75 o                         
   9   0   5       1337.15       1317.20        39.80 o                         
  10   0   5       1690.69       1728.20        45.10 o                         
  11   0   5        251.21        240.78        22.79 o                         
 -10   1   5        357.56        372.93        22.99 o                         
  -9   1   5        359.91        355.95        17.32 o                         
  -8   1   5       1948.39       1891.35        33.89 o                         
  -7   1   5       1918.67       1846.91        30.64 o                         
  -6   1   5         42.40         39.22         8.95 o                         
  -5   1   5       3800.79       3834.87        47.37 o                         
  -4   1   5       6153.84       5900.62        71.15 o                         
  -3   1   5       1196.98       1189.24        27.51 o                         
  -2   1   5       8135.22       7792.76        90.85 o                         
  -1   1   5      11606.65      11837.62       150.57 o                         
   0   1   5        116.73        182.77         7.41 o                         
   1   1   5       4624.50       4978.73        68.31 o                         
   2   1   5       8375.74       8817.75       108.89 o                         
   3   1   5       9177.83       9121.18       105.32 o                         
   4   1   5        165.27        189.03        11.31 o                         
   5   1   5       4379.99       4272.95        51.17 o                         
   6   1   5       3345.29       3370.77        46.41 o                         
   7   1   5        500.35        463.93        13.85 o                         
   8   1   5        956.91        995.68        23.72 o                         
   9   1   5       2012.70       1981.56        36.53 o                         
  10   1   5        652.51        663.47        23.70 o                         
  11   1   5         48.36         24.90        22.10 o                         
  12   1   5        438.14        499.29        49.74 o                         
 -10   2   5        211.28        190.18        22.27 o                         
  -9   2   5       1320.98       1385.87        38.71 o                         
  -8   2   5        746.85        740.38        23.77 o                         
  -7   2   5         17.81         22.10        10.85 o                         
  -6   2   5       2402.44       2300.89        32.79 o                         
  -5   2   5       6189.33       6114.59        75.20 o                         
  -4   2   5        647.85        556.84        15.76 o                         
  -3   2   5       3550.65       3703.91        51.69 o                         
  -2   2   5      11243.21      11683.11       149.47 o                         
  -1   2   5       6920.08       7183.00        86.82 o                         
   0   2   5        379.90        355.04         9.94 o                         
   1   2   5      17186.97      16920.24       213.41 o                         
   2   2   5       5891.69       6017.58        78.30 o                         
   3   2   5        401.26        431.70        12.18 o                         
   4   2   5       1679.39       1780.56        24.55 o                         
   5   2   5       3137.67       3190.63        38.30 o                         
   6   2   5        177.73        178.79         9.74 o                         
   7   2   5       1558.61       1489.74        24.42 o                         
   8   2   5       4891.11       4556.46        60.23 o                         
   9   2   5        620.54        552.45        23.87 o                         
  10   2   5         46.50         71.22        13.70 o                         
  11   2   5        849.01        811.27        27.39 o                         
  12   2   5        415.64        454.81        37.04 o                         
 -10   3   5        768.66        852.50        37.41 o                         
  -9   3   5        429.49        447.45        23.57 o                         
  -8   3   5         13.28         20.98        14.35 o                         
  -7   3   5       1610.52       1563.15        26.90 o                         
  -6   3   5       3537.24       3585.74        46.85 o                         
  -5   3   5       2983.84       2816.10        39.08 o                         
  -4   3   5       2064.35       1976.75        31.65 o                         
  -3   3   5       9085.43       8805.13       107.28 o                         
  -2   3   5       2059.33       2297.89        33.21 o                         
  -1   3   5        160.03        183.16         9.19 o                         
   0   3   5       8385.66       8776.59       101.55 o                         
   1   3   5       8974.17       9285.72       118.70 o                         
   2   3   5       1622.69       1564.39        23.73 o                         
   3   3   5       8988.06       9319.10       111.09 o                         
   4   3   5       4034.65       4431.11        53.42 o                         
   5   3   5         65.09         73.63         8.38 o                         
   6   3   5       1633.81       1721.90        25.91 o                         
   7   3   5       1619.83       1650.17        25.96 o                         
   8   3   5       1930.83       1802.11        27.45 o                         
   9   3   5        149.63        114.02        11.24 o                         
  10   3   5       1440.63       1442.77        38.71 o                         
  11   3   5        819.41        835.25        37.92 o                         
  12   3   5          0.72          0.00        22.25 o                         
  -9   4   5          1.22          0.00        21.55 o                         
  -8   4   5        405.36        415.67        18.98 o                         
  -7   4   5       2063.22       2106.49        35.99 o                         
  -6   4   5        361.13        370.22        14.30 o                         
  -5   4   5        270.96        347.19        14.58 o                         
  -4   4   5       6065.44       5917.61        78.93 o                         
  -3   4   5       1773.98       1780.57        28.87 o                         
  -2   4   5          9.28          0.00         6.60 o                         
  -1   4   5      20032.29      19836.23       233.21 o                         
   0   4   5      15967.13      15827.67       186.58 o                         
   1   4   5       3678.59       4097.46        49.47 o                         
   2   4   5        494.72        570.37        16.71 o                         
   3   4   5      12553.82      12070.33       134.14 o                         
   4   4   5        410.29        359.30        15.99 o                         
   5   4   5       1818.39       1845.92        24.93 o                         
   6   4   5       6891.59       6667.18        74.28 o                         
   7   4   5        730.39        703.64        17.87 o                         
   8   4   5         99.41         51.61         8.33 o                         
   9   4   5       1846.17       1729.29        36.85 o                         
  10   4   5        880.07        840.83        22.31 o                         
  11   4   5         10.22          1.82        14.47 o                         
  12   4   5        688.05        745.40        58.71 o                         
  -9   5   5        424.98        461.82        25.63 o                         
  -8   5   5        928.43        957.53        31.35 o                         
  -7   5   5        659.14        685.60        20.33 o                         
  -6   5   5       1072.68       1171.65        26.99 o                         
  -5   5   5       3278.78       3287.35        47.18 o                         
  -4   5   5       4082.77       3830.94        51.09 o                         
  -3   5   5          1.73          0.00         7.66 o                         
  -2   5   5       2264.11       2256.83        32.74 o                         
  -1   5   5      10976.61      11175.45       134.20 o                         
   0   5   5        108.12        255.73        15.00 o                         
   1   5   5       2822.40       2548.90        32.20 o                         
   2   5   5       8314.15       8269.36        90.68 o                         
   3   5   5       1860.85       1821.34        28.29 o                         
   4   5   5       8177.14       8651.07        93.78 o                         
   5   5   5       8523.18       8659.20       102.09 o                         
   6   5   5       3523.18       3344.75        54.70 o                         
   7   5   5          3.01          0.00         5.23 o                         
   8   5   5       1148.71       1122.03        24.47 o                         
   9   5   5       3451.01       3258.67        47.11 o                         
  10   5   5          7.66          4.70        14.26 o                         
  11   5   5        745.30        722.21        38.59 o                         
  12   5   5       1374.24       1414.24        49.44 o                         
  -9   6   5        480.12        490.49        31.78 o                         
  -8   6   5        342.38        285.16        24.53 o                         
  -7   6   5         80.49        102.50        18.30 o                         
  -6   6   5       2124.70       2145.01        40.02 o                         
  -5   6   5        526.61        454.05        18.64 o                         
  -4   6   5         14.84          8.43        10.34 o                         
  -3   6   5       1997.40       2004.74        32.37 o                         
  -2   6   5       5441.34       5290.52        79.40 o                         
  -1   6   5       3194.52       3216.89        43.28 o                         
   0   6   5       3646.91       3363.84        44.19 o                         
   1   6   5       1323.90       1396.27        22.09 o                         
   2   6   5       2792.51       2896.16        40.47 o                         
   3   6   5       1153.47       1082.68        18.62 o                         
   4   6   5      12303.80      12530.43       129.29 o                         
   5   6   5       3635.06       3571.41        61.31 o                         
   6   6   5          9.66         29.78         6.52 o                         
   7   6   5       2718.93       2907.10        38.90 o                         
   8   6   5       1522.27       1389.47        24.55 o                         
   9   6   5        248.05        217.69        17.35 o                         
  10   6   5       1177.20       1201.60        46.64 o                         
  11   6   5       1942.30       1848.83        63.06 o                         
  12   6   5        479.56        456.03        29.68 o                         
  -8   7   5         12.32         20.59        27.02 o                         
  -7   7   5        736.10        765.38        38.05 o                         
  -6   7   5        840.87        741.86        27.70 o                         
  -5   7   5          8.83          0.00        15.93 o                         
  -4   7   5        978.38       1001.93        28.84 o                         
  -3   7   5       2501.38       2406.51        37.83 o                         
  -2   7   5        959.96        916.06        20.49 o                         
  -1   7   5       1029.59       1043.46        24.00 o                         
   0   7   5       3976.18       4072.52        51.77 o                         
   1   7   5       1324.62       1437.76        21.82 o                         
   2   7   5        267.63        218.75         7.77 o                         
   3   7   5       4828.57       4823.63        54.41 o                         
   4   7   5       2338.52       2483.70        40.45 o                         
   5   7   5        257.52        237.11        10.12 o                         
   6   7   5       3432.70       3434.18        44.30 o                         
   7   7   5       4836.93       4749.43        63.57 o                         
   8   7   5         84.59         89.07        10.95 o                         
   9   7   5       1421.82       1426.81        47.64 o                         
  10   7   5       2268.70       2219.70        42.78 o                         
  11   7   5        920.26        894.88        50.04 o                         
  12   7   5         35.59         17.15        23.72 o                         
  -7   8   5        525.95        539.17        35.72 o                         
  -6   8   5         38.65          9.16        13.72 o                         
  -5   8   5        783.77        773.07        27.61 o                         
  -4   8   5       2968.85       2991.01        61.83 o                         
  -3   8   5       1296.51       1204.97        27.78 o                         
  -2   8   5        474.73        510.12        17.42 o                         
  -1   8   5       2520.37       2479.43        36.90 o                         
   0   8   5        928.70        821.97        20.17 o                         
   1   8   5        728.31        717.04        26.79 o                         
   2   8   5       9609.19       9355.25       104.04 o                         
   3   8   5       4813.82       5020.15        77.86 o                         
   4   8   5        183.02        228.07         9.44 o                         
   5   8   5       1446.44       1465.11        24.27 o                         
   6   8   5       3512.33       3554.45        45.63 o                         
   7   8   5        432.41        355.89        17.96 o                         
   8   8   5       1351.96       1354.47        31.04 o                         
   9   8   5       3247.34       3311.69        55.31 o                         
  10   8   5        905.55        835.40        44.77 o                         
  11   8   5         41.11         76.33        20.30 o                         
  12   8   5       1108.99       1175.59        58.63 o                         
  -7   9   5          9.90         48.66        31.01 o                         
  -6   9   5        268.09        272.64        26.33 o                         
  -5   9   5       1150.18       1130.78        55.14 o                         
  -4   9   5        307.04        324.39        21.46 o                         
  -3   9   5        865.41        894.54        30.41 o                         
  -2   9   5       2421.99       2375.24        44.71 o                         
  -1   9   5        749.62        658.55        22.23 o                         
   0   9   5         52.93         26.64        11.08 o                         
   1   9   5       3439.14       3262.37        46.84 o                         
   2   9   5       5966.73       5751.78        76.16 o                         
   3   9   5        352.90        430.78        14.80 o                         
   4   9   5        689.89        668.33        18.58 o                         
   5   9   5       1973.01       1931.93        28.76 o                         
   6   9   5        231.30        258.36        15.29 o                         
   7   9   5       1196.74       1198.19        24.09 o                         
   8   9   5       4259.93       4220.97        61.21 o                         
   9   9   5       1351.03       1373.46        33.99 o                         
  10   9   5          1.20         15.02        15.96 o                         
  11   9   5        742.71        724.21        35.92 o                         
  12   9   5        914.11       1039.88        62.12 o                         
  -6  10   5        633.56        663.42        35.56 o                         
  -5  10   5        407.34        376.73        35.04 o                         
  -4  10   5        112.27        150.27        20.56 o                         
  -3  10   5       2229.83       2213.41        54.23 o                         
  -2  10   5        751.56        750.82        29.19 o                         
  -1  10   5        118.10        109.22        14.57 o                         
   0  10   5       1570.91       1461.25        29.94 o                         
   1  10   5       2593.40       2508.57        38.72 o                         
   2  10   5        392.49        371.22        14.77 o                         
   3  10   5       2079.78       2048.72        33.28 o                         
   4  10   5       4136.35       4112.08        53.25 o                         
   5  10   5       1003.26        938.46        24.14 o                         
   6  10   5        139.11        133.85        11.44 o                         
   7  10   5       2851.00       2977.59        49.12 o                         
   8  10   5       2239.89       2277.85        55.90 o                         
   9  10   5          6.92          0.00        14.73 o                         
  10  10   5        921.31        859.43        38.34 o                         
  11  10   5        741.68        746.81        36.20 o                         
  -5  11   5         25.88          0.00        33.59 o                         
  -4  11   5        690.78        625.59        36.64 o                         
  -3  11   5        739.22        672.48        36.00 o                         
  -2  11   5          4.01         12.28        17.31 o                         
  -1  11   5        863.75        841.63        28.80 o                         
   0  11   5       1805.43       1690.97        34.36 o                         
   1  11   5        519.25        485.20        19.11 o                         
   2  11   5        395.45        383.94        20.63 o                         
   3  11   5       2741.95       2710.97        42.09 o                         
   4  11   5        324.59        417.61        19.31 o                         
   5  11   5        980.75        913.60        31.16 o                         
   6  11   5       3288.72       3290.62        49.90 o                         
   7  11   5       2351.39       2383.47        43.69 o                         
   8  11   5         44.44         43.61        15.41 o                         
   9  11   5        666.55        676.28        36.90 o                         
  10  11   5       1429.97       1512.02        61.72 o                         
  11  11   5        156.63        152.63        28.45 o                         
  -4  12   5        268.61        268.46        34.14 o                         
  -3  12   5         57.10         22.08        24.23 o                         
  -2  12   5       1015.73       1045.87        41.75 o                         
  -1  12   5       1087.16       1049.07        32.48 o                         
   0  12   5        223.55        151.00        17.47 o                         
   1  12   5        141.08        110.47        18.00 o                         
   2  12   5       1238.93       1172.52        27.46 o                         
   3  12   5        396.41        373.21        17.27 o                         
   4  12   5        455.48        412.57        25.59 o                         
   5  12   5       1912.11       1924.96        32.67 o                         
   6  12   5       1227.63       1254.48        35.51 o                         
   7  12   5         23.49         27.08        13.47 o                         
   8  12   5        981.79        948.29        26.37 o                         
   9  12   5       1037.46       1035.30        39.34 o                         
  10  12   5        350.23        395.50        41.68 o                         
  11  12   5        197.63        149.77        43.83 o                         
  -3  13   5        369.74        470.58        31.76 o                         
  -2  13   5        698.06        784.54        38.77 o                         
  -1  13   5        178.95        181.61        25.76 o                         
   0  13   5        171.87        157.89        21.12 o                         
   1  13   5       1025.93       1046.71        31.00 o                         
   2  13   5        260.03        234.40        15.35 o                         
   3  13   5        333.62        345.49        19.51 o                         
   4  13   5       1517.26       1469.66        34.37 o                         
   5  13   5       1676.82       1733.29        36.02 o                         
   6  13   5        132.67        125.61        17.96 o                         
   7  13   5        746.03        771.46        26.00 o                         
   8  13   5        792.89        800.31        26.44 o                         
   9  13   5        263.95        238.85        21.14 o                         
  10  13   5        205.74        225.09        33.61 o                         
  -2  14   5         16.55          0.00        26.66 o                         
  -1  14   5        227.37        259.58        33.22 o                         
   0  14   5       1153.83       1259.74        44.51 o                         
   1  14   5        588.54        583.40        24.66 o                         
   2  14   5         84.44         98.84        16.73 o                         
   3  14   5       1373.87       1496.19        42.22 o                         
   4  14   5       1086.26       1078.57        33.82 o                         
   5  14   5        171.17        219.20        18.22 o                         
   6  14   5        485.09        484.69        22.18 o                         
   7  14   5        980.98        927.55        38.18 o                         
   8  14   5        192.15        168.80        22.34 o                         
   9  14   5        119.86        112.95        23.80 o                         
   0  15   5        222.78        176.17        32.65 o                         
   1  15   5        109.61        145.55        22.59 o                         
   2  15   5        847.99        802.75        40.91 o                         
   3  15   5       1004.11        924.01        44.58 o                         
   4  15   5         69.62         35.47        21.81 o                         
   5  15   5        496.05        463.45        28.52 o                         
   6  15   5       1218.00       1266.02        44.93 o                         
   7  15   5        324.21        305.22        28.69 o                         
   8  15   5         26.92         19.45        28.27 o                         
   2  16   5        653.41        614.13        32.45 o                         
   3  16   5        103.03         53.33        26.99 o                         
   4  16   5        174.35        161.13        27.76 o                         
   5  16   5        805.05        800.13        35.35 o                         
   6  16   5        251.01        228.79        32.05 o                         
  -4 -12   6        868.67        967.85        48.53 o                         
  -3 -12   6        132.16        173.98        34.10 o                         
  -2 -12   6        234.13        193.96        34.65 o                         
  -1 -12   6        954.65       1009.63        53.78 o                         
   0 -12   6         67.40         66.39        35.79 o                         
   1 -12   6         96.17         31.54        38.59 o                         
  -6 -11   6        803.99        832.29        39.12 o                         
  -5 -11   6       1166.17       1168.41        47.90 o                         
  -4 -11   6         77.81         36.16        26.40 o                         
  -3 -11   6        154.16        144.06        27.77 o                         
  -2 -11   6       1588.28       1618.22        70.08 o                         
  -1 -11   6        843.17        888.52        62.30 o                         
   0 -11   6         79.07         39.71        26.48 o                         
   1 -11   6        654.67        718.49        40.82 o                         
   2 -11   6        429.49        490.16        40.45 o                         
   3 -11   6          3.14          0.00        38.20 o                         
  -7 -10   6        545.19        521.12        28.72 o                         
  -6 -10   6       1270.45       1316.75        47.05 o                         
  -5 -10   6         22.07          0.00        19.79 o                         
  -4 -10   6        368.77        370.91        22.16 o                         
  -3 -10   6       1428.56       1405.17        46.42 o                         
  -2 -10   6        978.62        968.57        34.93 o                         
  -1 -10   6          2.13          0.00        22.69 o                         
   0 -10   6        652.94        656.44        34.48 o                         
   1 -10   6        505.43        502.55        30.60 o                         
   2 -10   6          3.08          0.00        29.37 o                         
   3 -10   6        457.35        473.81        37.09 o                         
   4 -10   6        540.94        638.60        41.56 o                         
  -8  -9   6        580.08        567.31        27.88 o                         
  -7  -9   6       1622.14       1553.36        50.53 o                         
  -6  -9   6        291.35        286.75        20.39 o                         
  -5  -9   6        147.00        149.82        20.11 o                         
  -4  -9   6        869.44        832.85        35.03 o                         
  -3  -9   6        949.05        892.72        30.17 o                         
  -2  -9   6         18.71          0.00        17.07 o                         
  -1  -9   6       1090.89       1094.45        34.59 o                         
   0  -9   6       1016.69       1013.22        35.07 o                         
   1  -9   6         19.89          0.00        18.50 o                         
   2  -9   6        770.39        739.03        29.58 o                         
   3  -9   6       1215.12       1308.39        46.10 o                         
   4  -9   6        235.55        282.89        31.10 o                         
   5  -9   6         28.08          0.00        35.32 o                         
   6  -9   6        406.51        466.99        40.15 o                         
  -9  -8   6        367.57        341.51        27.91 o                         
  -8  -8   6       1903.56       2029.97        47.87 o                         
  -7  -8   6        382.27        365.93        21.01 o                         
  -6  -8   6        148.73        148.74        15.86 o                         
  -5  -8   6       1195.37       1219.07        29.79 o                         
  -4  -8   6       1135.28       1106.60        29.01 o                         
  -3  -8   6         61.56         16.16        14.83 o                         
  -2  -8   6       1339.34       1392.52        32.30 o                         
  -1  -8   6       1330.42       1322.45        33.42 o                         
   0  -8   6        320.03        307.51        18.53 o                         
   1  -8   6        715.46        664.91        24.76 o                         
   2  -8   6       2258.36       2250.72        46.30 o                         
   3  -8   6        358.99        416.15        23.73 o                         
   4  -8   6        132.36         96.74        20.92 o                         
   5  -8   6        782.05        794.16        51.99 o                         
   6  -8   6        480.02        621.10        35.60 o                         
   7  -8   6          4.72          0.00        40.99 o                         
  -9  -7   6       1363.43       1357.96        49.13 o                         
  -8  -7   6        321.03        323.80        22.11 o                         
  -7  -7   6        464.68        433.39        17.49 o                         
  -6  -7   6       2403.16       2400.08        39.76 o                         
  -5  -7   6       1758.98       1734.21        33.91 o                         
  -4  -7   6         31.61          0.00        10.94 o                         
  -3  -7   6       2065.84       2065.00        35.33 o                         
  -2  -7   6       2216.20       2112.00        38.53 o                         
  -1  -7   6         27.10          0.00        10.84 o                         
   0  -7   6       1224.82       1198.63        29.56 o                         
   1  -7   6       3579.21       3418.07        52.48 o                         
   2  -7   6        725.91        821.55        24.93 o                         
   3  -7   6        199.15        200.63        17.52 o                         
   4  -7   6       1707.88       1731.84        40.80 o                         
   5  -7   6        931.36       1152.37        38.35 o                         
   6  -7   6          4.53         34.92        22.34 o                         
   7  -7   6        397.08        437.96        26.90 o                         
  -9  -6   6        444.25        458.61        31.40 o                         
  -8  -6   6        107.11         98.72        17.80 o                         
  -7  -6   6       1530.13       1490.92        30.51 o                         
  -6  -6   6       1567.55       1536.58        29.63 o                         
  -5  -6   6          8.79          0.00        10.32 o                         
  -4  -6   6       1538.13       1539.55        26.81 o                         
  -3  -6   6       3271.32       3156.21        44.14 o                         
  -2  -6   6         59.75         19.04        13.37 o                         
  -1  -6   6       1263.04       1360.63        25.49 o                         
   0  -6   6       5981.92       5668.70        74.13 o                         
   1  -6   6       1371.67       1387.51        29.48 o                         
   2  -6   6        112.61         58.54        11.58 o                         
   3  -6   6       2080.56       2009.71        35.01 o                         
   4  -6   6       1705.86       1666.65        38.39 o                         
   5  -6   6         24.06          0.00        17.92 o                         
   6  -6   6        603.96        630.77        34.53 o                         
   7  -6   6       1197.89       1263.49        51.00 o                         
   8  -6   6        153.48        161.93        31.19 o                         
 -10  -5   6        544.60        578.18        33.85 o                         
  -9  -5   6         68.40         92.05        17.28 o                         
  -8  -5   6       1070.67       1045.60        27.27 o                         
  -7  -5   6       1727.60       1711.62        30.30 o                         
  -6  -5   6         10.87         12.16         9.97 o                         
  -5  -5   6       2021.65       1987.72        31.84 o                         
  -4  -5   6       2544.45       2441.84        35.28 o                         
  -3  -5   6        165.58        166.18        12.01 o                         
  -2  -5   6       1085.28       1063.91        22.94 o                         
  -1  -5   6       3336.66       3330.35        48.32 o                         
   0  -5   6       3610.76       3657.38        47.57 o                         
   1  -5   6        109.90         92.47        10.95 o                         
   2  -5   6       1833.89       1828.43        31.21 o                         
   3  -5   6       2559.69       2500.43        39.09 o                         
   4  -5   6          6.85          2.20        12.65 o                         
   5  -5   6        971.13        984.18        30.84 o                         
   6  -5   6       1848.10       1871.56        42.77 o                         
   7  -5   6        578.90        618.94        26.81 o                         
   8  -5   6         31.27         15.85        25.70 o                         
   9  -5   6        387.56        409.08        38.64 o                         
 -10  -4   6         37.40          0.61        22.20 o                         
  -9  -4   6       1165.16       1255.50        36.82 o                         
  -8  -4   6       1489.55       1424.50        32.51 o                         
  -7  -4   6        218.68        235.85        13.08 o                         
  -6  -4   6       1250.68       1242.97        24.66 o                         
  -5  -4   6       5058.81       5220.96        61.74 o                         
  -4  -4   6        383.25        379.68        12.37 o                         
  -3  -4   6       1799.17       1877.19        27.69 o                         
  -2  -4   6       4428.35       4311.82        53.35 o                         
  -1  -4   6       1092.61       1075.40        21.54 o                         
   0  -4   6        205.19        225.65        11.79 o                         
   1  -4   6       3295.89       3429.26        50.83 o                         
   2  -4   6       3654.97       3552.13        50.76 o                         
   3  -4   6        255.15        229.58        13.22 o                         
   4  -4   6       2586.68       2424.49        39.77 o                         
   5  -4   6       2524.51       2384.78        42.27 o                         
   6  -4   6        769.40        854.70        29.74 o                         
   7  -4   6        169.62        128.33        15.68 o                         
   8  -4   6       1302.04       1418.09        68.05 o                         
   9  -4   6        449.58        478.17        31.21 o                         
 -10  -3   6        697.38        672.83        30.59 o                         
  -9  -3   6       1755.60       1842.45        48.00 o                         
  -8  -3   6        226.62        231.99        18.65 o                         
  -7  -3   6        984.65        957.86        29.10 o                         
  -6  -3   6       2194.88       2182.29        34.56 o                         
  -5  -3   6       1301.98       1265.55        26.35 o                         
  -4  -3   6       1409.18       1434.01        36.12 o                         
  -3  -3   6       4446.06       4549.60        49.91 o                         
  -2  -3   6       2242.51       2271.91        31.59 o                         
  -1  -3   6       1143.01       1123.05        21.18 o                         
   0  -3   6       1268.41       1333.98        24.63 o                         
   1  -3   6      10657.00      10780.90       129.86 o                         
   2  -3   6       1558.82       1350.03        25.39 o                         
   3  -3   6       1028.11        972.74        21.76 o                         
   4  -3   6       4335.30       4119.49        56.02 o                         
   5  -3   6        401.64        411.76        15.99 o                         
   6  -3   6        224.04        157.39        14.00 o                         
   7  -3   6       1476.51       1434.56        32.37 o                         
   8  -3   6       1338.42       1553.90        41.42 o                         
   9  -3   6          0.83          0.00        22.17 o                         
  10  -3   6        471.03        454.40        30.35 o                         
 -10  -2   6        716.51        676.16        28.65 o                         
  -9  -2   6        432.63        425.08        18.96 o                         
  -8  -2   6       1130.19       1121.01        26.26 o                         
  -7  -2   6       3368.18       3374.68        55.48 o                         
  -6  -2   6       1001.77        983.88        25.00 o                         
  -5  -2   6        817.15        819.32        20.87 o                         
  -4  -2   6      10592.87      10437.70       116.02 o                         
  -3  -2   6       3394.66       3227.50        43.19 o                         
  -2  -2   6         36.97         24.30         6.47 o                         
  -1  -2   6       2824.68       3114.71        43.13 o                         
   0  -2   6       1223.29       1293.55        28.29 o                         
   1  -2   6       1830.90       1639.94        28.26 o                         
   2  -2   6       7260.34       7499.54        99.07 o                         
   3  -2   6       8610.56       8453.82       107.29 o                         
   4  -2   6       2819.22       2877.27        39.79 o                         
   5  -2   6       1528.95       1419.84        25.51 o                         
   6  -2   6       1801.44       1705.55        29.35 o                         
   7  -2   6       1354.18       1388.06        27.07 o                         
   8  -2   6         74.53         70.66        15.70 o                         
   9  -2   6        728.27        753.42        27.08 o                         
  10  -2   6        599.25        605.11        30.54 o                         
 -10  -1   6        260.10        228.71        18.36 o                         
  -9  -1   6        195.65        174.93        16.41 o                         
  -8  -1   6       2949.30       3074.64        49.12 o                         
  -7  -1   6        498.07        544.30        18.53 o                         
  -6  -1   6        186.80        227.28        11.26 o                         
  -5  -1   6       4674.04       4672.58        59.76 o                         
  -4  -1   6       5257.93       5167.54        58.46 o                         
  -3  -1   6        652.87        687.64        14.56 o                         
  -2  -1   6      11881.53      11557.20       148.47 o                         
  -1  -1   6      12757.16      13111.44       167.71 o                         
   0  -1   6         22.02         15.14         7.52 o                         
   1  -1   6       1119.60       1258.15        23.35 o                         
   2  -1   6      10626.08      11006.15       136.29 o                         
   3  -1   6       5287.92       5057.55        66.17 o                         
   4  -1   6         85.91         78.87         7.18 o                         
   5  -1   6       4557.29       4354.55        58.77 o                         
   6  -1   6        907.83        886.25        22.61 o                         
   7  -1   6        187.49        172.27        11.10 o                         
   8  -1   6        574.12        540.18        17.88 o                         
   9  -1   6       1697.98       1728.00        39.23 o                         
  10  -1   6        123.56        120.69        20.59 o                         
  11  -1   6        280.43        265.69        29.97 o                         
 -10   0   6        100.55         94.50        19.76 o                         
  -9   0   6       1232.33       1271.27        37.07 o                         
  -8   0   6       1153.77       1176.30        28.35 o                         
  -7   0   6        227.96        231.38        13.44 o                         
  -6   0   6       3005.16       2994.04        41.85 o                         
  -5   0   6       2741.42       2697.66        34.57 o                         
  -4   0   6          6.83          0.00         6.13 o                         
  -3   0   6       1551.12       1782.38        23.80 o                         
  -2   0   6       9251.00       9420.33       109.93 o                         
  -1   0   6       1538.91       1531.90        23.33 o                         
   0   0   6       6253.15       6800.90        88.96 o                         
   1   0   6       8559.72       8692.27       108.02 o                         
   2   0   6       1994.34       1999.25        29.46 o                         
   3   0   6         56.72         92.16         7.35 o                         
   4   0   6       4260.33       4349.79        55.84 o                         
   5   0   6       5465.31       5392.18        70.73 o                         
   6   0   6        415.62        358.53        14.06 o                         
   7   0   6        415.91        404.48        13.75 o                         
   8   0   6       1803.00       1726.87        29.74 o                         
   9   0   6        595.10        573.55        18.85 o                         
  10   0   6         57.77         66.40        18.84 o                         
  11   0   6        570.39        546.96        31.46 o                         
 -10   1   6        859.46        899.88        33.46 o                         
  -9   1   6        682.80        701.84        25.91 o                         
  -8   1   6         19.62         15.39        13.46 o                         
  -7   1   6       1395.38       1317.57        27.58 o                         
  -6   1   6       3818.13       3606.14        47.74 o                         
  -5   1   6         99.49        106.13         9.29 o                         
  -4   1   6       3311.72       3311.38        42.92 o                         
  -3   1   6       7026.62       7283.73        81.50 o                         
  -2   1   6       2696.96       2796.07        36.28 o                         
  -1   1   6       1226.98       1149.89        21.66 o                         
   0   1   6       9336.19      10128.20       130.10 o                         
   1   1   6      11504.83      11554.74       153.71 o                         
   2   1   6        920.87       1114.49        20.70 o                         
   3   1   6       6250.35       6385.29        78.15 o                         
   4   1   6      11202.54      11208.62       134.01 o                         
   5   1   6        359.32        392.21        13.41 o                         
   6   1   6        874.56        912.71        26.27 o                         
   7   1   6       5157.65       4903.24        59.26 o                         
   8   1   6        798.02        796.48        20.61 o                         
   9   1   6        224.85        204.92        16.92 o                         
  10   1   6        950.11        996.36        31.25 o                         
  11   1   6        579.29        585.09        28.50 o                         
 -10   2   6        333.21        339.06        29.38 o                         
  -9   2   6         33.21         22.71        17.97 o                         
  -8   2   6       1308.23       1378.46        35.21 o                         
  -7   2   6       2337.73       2336.98        37.21 o                         
  -6   2   6        541.54        539.72        16.91 o                         
  -5   2   6       1991.83       1950.50        35.24 o                         
  -4   2   6       5667.78       5818.71        79.36 o                         
  -3   2   6       4432.67       4565.64        62.89 o                         
  -2   2   6       1088.36       1122.95        20.20 o                         
  -1   2   6      12569.70      13057.11       155.16 o                         
   0   2   6      13047.06      13400.74       164.54 o                         
   1   2   6        196.00        243.84        11.41 o                         
   2   2   6      10488.44      10875.57       139.24 o                         
   3   2   6       8871.66       9606.23       123.55 o                         
   4   2   6       2330.36       2248.17        49.52 o                         
   5   2   6       1669.02       1880.58        32.29 o                         
   6   2   6       4745.67       4601.62        56.10 o                         
   7   2   6       1006.39        984.12        21.60 o                         
   8   2   6       2844.36       2908.80        51.80 o                         
   9   2   6       1512.54       1508.38        34.58 o                         
  10   2   6       1297.80       1237.32        36.28 o                         
  11   2   6         57.09         64.38        17.23 o                         
  12   2   6        354.15        354.88        25.85 o                         
  -9   3   6        593.26        583.47        25.82 o                         
  -8   3   6       1051.56       1030.80        29.92 o                         
  -7   3   6        271.06        272.03        14.68 o                         
  -6   3   6        847.19        827.00        22.11 o                         
  -5   3   6       5790.49       5839.13        78.87 o                         
  -4   3   6        935.72        951.19        25.48 o                         
  -3   3   6       1654.57       1585.91        27.69 o                         
  -2   3   6       6612.26       6975.58        88.92 o                         
  -1   3   6       6573.88       6810.10        83.47 o                         
   0   3   6       2973.12       2718.49        35.80 o                         
   1   3   6       9756.08       9744.88       120.50 o                         
   2   3   6      14728.94      15196.26       192.63 o                         
   3   3   6         17.43         34.55         6.13 o                         
   4   3   6        992.43       1021.05        19.89 o                         
   5   3   6       4762.97       4994.01        60.60 o                         
   6   3   6       3020.09       2870.60        37.68 o                         
   7   3   6        377.53        344.83        14.01 o                         
   8   3   6       3217.20       3087.97        45.98 o                         
   9   3   6        232.40        223.40        14.45 o                         
  10   3   6          1.18          0.00        11.12 o                         
  11   3   6        478.14        466.95        19.91 o                         
  12   3   6        606.68        597.05        30.68 o                         
  -9   4   6        755.92        748.91        32.45 o                         
  -8   4   6        159.98        133.17        16.35 o                         
  -7   4   6        389.97        368.92        16.58 o                         
  -6   4   6       2971.00       2882.78        41.20 o                         
  -5   4   6       2962.81       3003.50        45.41 o                         
  -4   4   6        334.84        359.99        14.49 o                         
  -3   4   6       6937.65       6816.65        88.57 o                         
  -2   4   6       4045.05       4239.93        59.01 o                         
  -1   4   6          3.61         16.72         6.29 o                         
   0   4   6       2021.19       1852.45        26.75 o                         
   1   4   6      13223.15      13542.08       160.47 o                         
   2   4   6       9272.92       9775.76       117.14 o                         
   3   4   6        144.12        127.73         7.16 o                         
   4   4   6       6075.51       5916.65        72.78 o                         
   5   4   6       2895.62       2805.56        34.78 o                         
   6   4   6        954.21       1089.33        22.46 o                         
   7   4   6       2836.58       2889.35        40.45 o                         
   8   4   6       2129.84       2032.05        30.84 o                         
   9   4   6         13.83          0.00         8.25 o                         
  10   4   6        579.80        568.69        22.06 o                         
  11   4   6       1367.98       1339.62        34.34 o                         
  12   4   6        132.28        153.94        22.56 o                         
  -9   5   6         82.87         72.10        25.24 o                         
  -8   5   6         80.65         60.11        16.74 o                         
  -7   5   6       1334.07       1349.65        29.58 o                         
  -6   5   6       1405.65       1365.97        30.72 o                         
  -5   5   6         54.61         57.51        12.33 o                         
  -4   5   6       2961.86       2819.44        42.29 o                         
  -3   5   6       2271.41       2320.20        37.50 o                         
  -2   5   6        202.36        229.09        11.13 o                         
  -1   5   6       2715.60       2588.24        37.21 o                         
   0   5   6       7836.84       7603.91        92.81 o                         
   1   5   6       3011.43       3371.02        51.61 o                         
   2   5   6         20.39         22.92         5.49 o                         
   3   5   6       6022.31       6045.29        74.28 o                         
   4   5   6       7332.75       7598.19        95.13 o                         
   5   5   6        136.67        136.35         7.63 o                         
   6   5   6       5675.85       5846.79        80.86 o                         
   7   5   6       4029.08       3943.68        47.80 o                         
   8   5   6        361.89        277.44        12.71 o                         
   9   5   6        861.54        967.44        49.03 o                         
  10   5   6       1379.34       1273.67        27.31 o                         
  11   5   6        255.28        224.38        14.28 o                         
  12   5   6        288.63        252.68        49.18 o                         
  -8   6   6        551.15        524.13        26.42 o                         
  -7   6   6        696.91        694.89        27.38 o                         
  -6   6   6          2.58          8.51        14.54 o                         
  -5   6   6       2019.41       2038.38        40.07 o                         
  -4   6   6       2203.61       2135.37        35.22 o                         
  -3   6   6          9.01          1.25         9.42 o                         
  -2   6   6       1963.05       1894.62        29.53 o                         
  -1   6   6       5353.08       4932.74        63.37 o                         
   0   6   6       2304.39       2388.79        32.69 o                         
   1   6   6         61.69         76.44         6.83 o                         
   2   6   6       4689.20       4781.81        58.47 o                         
   3   6   6       4091.07       3938.86        52.39 o                         
   4   6   6        948.04        974.72        25.99 o                         
   5   6   6       5056.96       5255.79        59.00 o                         
   6   6   6       4892.71       4786.24        68.79 o                         
   7   6   6        454.34        383.99        16.12 o                         
   8   6   6        490.14        517.22        20.13 o                         
   9   6   6       3361.83       3291.54        50.30 o                         
  10   6   6        489.56        441.87        18.89 o                         
  11   6   6        342.09        316.23        26.30 o                         
  12   6   6       1099.38       1047.06        38.28 o                         
  -8   7   6        397.48        421.68        28.29 o                         
  -7   7   6          5.39          0.00        21.45 o                         
  -6   7   6       1191.02       1232.61        32.35 o                         
  -5   7   6       2799.11       2697.49        50.94 o                         
  -4   7   6        547.12        485.98        20.20 o                         
  -3   7   6        482.03        473.37        16.63 o                         
  -2   7   6       3866.64       3853.52        52.55 o                         
  -1   7   6       1677.28       1717.85        28.17 o                         
   0   7   6        428.41        379.16        14.91 o                         
   1   7   6       4209.27       4171.23        54.24 o                         
   2   7   6       4229.53       4196.69        49.56 o                         
   3   7   6         41.74         49.96         6.48 o                         
   4   7   6       5519.60       5489.71        61.73 o                         
   5   7   6       8100.26       8012.29        85.30 o                         
   6   7   6        641.25        623.37        19.38 o                         
   7   7   6       1503.82       1618.19        35.82 o                         
   8   7   6       2500.34       2395.30        37.20 o                         
   9   7   6        763.19        709.96        22.75 o                         
  10   7   6        297.69        291.66        22.65 o                         
  11   7   6       1621.37       1501.86        45.37 o                         
  12   7   6        834.09        811.47        43.04 o                         
  -7   8   6        471.13        523.85        31.97 o                         
  -6   8   6        593.31        565.22        30.86 o                         
  -5   8   6         27.48          6.94        18.15 o                         
  -4   8   6       1972.13       2065.21        44.78 o                         
  -3   8   6       4522.47       4398.60        66.02 o                         
  -2   8   6       2153.20       2063.10        33.65 o                         
  -1   8   6         62.51         50.68        10.04 o                         
   0   8   6       2640.63       2695.35        40.40 o                         
   1   8   6       4175.58       4238.43        59.96 o                         
   2   8   6         33.84         45.69        10.75 o                         
   3   8   6       2674.68       2659.97        34.03 o                         
   4   8   6       1209.35       1230.57        19.52 o                         
   5   8   6        731.12        720.88        16.83 o                         
   6   8   6        462.14        521.83        15.22 o                         
   7   8   6       3248.63       3282.77        43.15 o                         
   8   8   6       1189.74       1136.27        28.83 o                         
   9   8   6        396.97        407.16        22.77 o                         
  10   8   6       1739.36       1674.11        46.15 o                         
  11   8   6       1052.85       1039.24        57.13 o                         
  12   8   6         10.54         28.60        24.44 o                         
  -7   9   6        604.44        686.50        42.55 o                         
  -6   9   6        116.38         98.40        25.21 o                         
  -5   9   6        205.73        221.41        27.96 o                         
  -4   9   6       1807.96       1892.72        47.83 o                         
  -3   9   6       1193.80       1193.60        31.71 o                         
  -2   9   6        291.05        327.96        17.99 o                         
  -1   9   6       1721.27       1731.84        31.78 o                         
   0   9   6       1887.37       1881.33        32.74 o                         
   1   9   6        103.63        123.36        10.68 o                         
   2   9   6       2893.41       2748.94        37.54 o                         
   3   9   6       5237.37       5307.89        64.83 o                         
   4   9   6       1363.70       1317.09        23.51 o                         
   5   9   6        103.33        121.44         8.88 o                         
   6   9   6       1857.74       1884.63        30.80 o                         
   7   9   6        779.60        692.01        20.81 o                         
   8   9   6         56.06         69.36        11.94 o                         
   9   9   6       1464.01       1463.99        30.24 o                         
  10   9   6       1349.57       1362.32        36.14 o                         
  11   9   6         29.68         30.63        18.75 o                         
  12   9   6        481.75        430.14        29.94 o                         
  -6  10   6         75.05         84.72        27.62 o                         
  -5  10   6        676.38        640.05        38.90 o                         
  -4  10   6        981.51       1012.38        45.59 o                         
  -3  10   6         27.07         13.97        19.48 o                         
  -2  10   6       1128.45       1146.32        31.73 o                         
  -1  10   6       1043.42        995.22        26.81 o                         
   0  10   6        217.46        219.20        14.44 o                         
   1  10   6       1244.19       1218.53        27.62 o                         
   2  10   6       2620.39       2485.98        42.52 o                         
   3  10   6       3069.89       3127.74        44.12 o                         
   4  10   6         21.79         10.18         9.73 o                         
   5  10   6       2382.70       2299.96        32.11 o                         
   6  10   6       2143.20       1999.87        33.38 o                         
   7  10   6         58.24         60.45        12.10 o                         
   8  10   6       1954.45       2127.40        40.80 o                         
   9  10   6       1744.00       1725.05        37.04 o                         
  10  10   6        107.59        102.00        19.38 o                         
  11  10   6        455.52        442.99        56.50 o                         
  -5  11   6        418.45        405.87        37.69 o                         
  -4  11   6          3.55          0.00        21.84 o                         
  -3  11   6        703.87        706.38        37.33 o                         
  -2  11   6       1673.22       1602.16        38.52 o                         
  -1  11   6          3.15          0.00        15.95 o                         
   0  11   6       1188.27       1108.40        29.81 o                         
   1  11   6       1944.67       1807.44        35.36 o                         
   2  11   6        159.11        172.65        15.31 o                         
   3  11   6         16.06          0.00        11.67 o                         
   4  11   6       2787.24       2890.02        42.63 o                         
   5  11   6        962.37        990.95        32.43 o                         
   6  11   6        202.99        239.52        20.12 o                         
   7  11   6       2425.24       2459.58        46.80 o                         
   8  11   6       1714.44       1874.78        55.75 o                         
   9  11   6        223.25        209.28        22.91 o                         
  10  11   6        439.13        442.18        40.86 o                         
  11  11   6       1001.93       1018.97        46.60 o                         
  -4  12   6        234.00        210.61        33.39 o                         
  -3  12   6        840.75        866.13        37.33 o                         
  -2  12   6        217.55        160.85        21.95 o                         
  -1  12   6        763.56        787.65        37.93 o                         
   0  12   6       1348.26       1275.14        34.42 o                         
   1  12   6        167.45        182.54        17.26 o                         
   2  12   6        395.41        342.73        17.86 o                         
   3  12   6       1006.10        947.82        30.26 o                         
   4  12   6       2101.68       2186.52        37.40 o                         
   5  12   6        191.93        160.14        13.68 o                         
   6  12   6       2160.24       2198.05        41.75 o                         
   7  12   6       1713.67       1748.59        34.28 o                         
   8  12   6          5.37         20.31        12.91 o                         
   9  12   6        268.17        293.22        21.21 o                         
  10  12   6       1120.02       1110.95        62.61 o                         
  11  12   6        379.80        437.57        48.27 o                         
  -3  13   6         52.80         59.19        25.74 o                         
  -2  13   6        436.70        492.22        30.36 o                         
  -1  13   6       1530.30       1536.00        45.13 o                         
   0  13   6        621.87        582.25        26.05 o                         
   1  13   6         51.42         41.31        17.21 o                         
   2  13   6        376.82        363.04        18.80 o                         
   3  13   6        220.33        243.20        18.89 o                         
   4  13   6          0.73          0.00        15.49 o                         
   5  13   6       1279.01       1215.05        34.00 o                         
   6  13   6       1788.80       1771.13        48.12 o                         
   7  13   6        178.12        193.69        16.34 o                         
   8  13   6        395.99        359.90        23.58 o                         
   9  13   6        903.69       1074.46        40.72 o                         
  10  13   6        823.60        812.06        50.37 o                         
  -2  14   6        825.86        839.19        39.04 o                         
  -1  14   6        770.24        757.69        39.20 o                         
   0  14   6         17.47         52.71        23.32 o                         
   1  14   6       1136.13       1307.19        39.62 o                         
   2  14   6        991.74       1058.90        36.58 o                         
   3  14   6          1.85         11.40        20.82 o                         
   4  14   6        698.01        649.83        25.90 o                         
   5  14   6       1490.27       1472.59        34.23 o                         
   6  14   6        359.84        360.03        21.67 o                         
   7  14   6        226.93        212.28        20.88 o                         
   8  14   6        815.34        731.16        29.44 o                         
   9  14   6        567.50        543.03        28.82 o                         
   0  15   6        478.73        526.76        33.04 o                         
   1  15   6        822.13        797.39        32.74 o                         
   2  15   6         47.94         22.42        26.27 o                         
   3  15   6        502.77        527.81        27.57 o                         
   4  15   6       1345.92       1362.48        44.72 o                         
   5  15   6        529.69        518.46        32.76 o                         
   6  15   6         39.74         31.18        22.96 o                         
   7  15   6        739.13        699.08        37.39 o                         
   8  15   6        515.37        461.07        28.02 o                         
   2  16   6        329.18        286.29        31.85 o                         
   3  16   6        770.96        709.14        33.52 o                         
   4  16   6        192.73        167.73        28.30 o                         
   5  16   6        138.58        131.27        27.16 o                         
   6  16   6        566.88        581.55        37.03 o                         
  -5 -11   7        163.93        145.05        30.34 o                         
  -4 -11   7       1309.87       1373.31        53.78 o                         
  -3 -11   7        302.26        239.16        31.75 o                         
  -2 -11   7         29.08          0.00        29.12 o                         
  -1 -11   7        913.54        912.41        46.27 o                         
   0 -11   7        866.57        963.99        78.15 o                         
   1 -11   7          4.47          2.48        35.41 o                         
   2 -11   7        311.84        293.94        41.13 o                         
  -6 -10   7        190.10        115.81        30.89 o                         
  -5 -10   7       1398.41       1423.00        46.55 o                         
  -4 -10   7        461.93        427.70        28.27 o                         
  -3 -10   7        207.85        207.02        27.34 o                         
  -2 -10   7        677.87        578.84        30.87 o                         
  -1 -10   7        551.37        544.66        31.18 o                         
   0 -10   7          6.39          0.00        26.65 o                         
   1 -10   7        959.18        986.50        41.40 o                         
   2 -10   7       1016.01       1168.48        56.19 o                         
   3 -10   7         73.30         88.69        34.93 o                         
   4 -10   7        256.82        279.76        43.85 o                         
  -7  -9   7         61.44          0.00        23.28 o                         
  -6  -9   7       1155.04       1053.67        36.18 o                         
  -5  -9   7        412.73        447.92        24.80 o                         
  -4  -9   7         82.79         77.76        19.34 o                         
  -3  -9   7       1714.69       1764.53        46.08 o                         
  -2  -9   7       1137.80       1010.10        37.95 o                         
  -1  -9   7        295.16        231.97        20.58 o                         
   0  -9   7         14.12          0.00        17.44 o                         
   1  -9   7        527.67        455.95        27.46 o                         
   2  -9   7         30.83         37.61        24.04 o                         
   3  -9   7        395.17        358.99        32.86 o                         
   4  -9   7        839.76       1037.32        49.77 o                         
   5  -9   7        143.71        199.72        40.10 o                         
  -8  -8   7        345.62        316.30        22.24 o                         
  -7  -8   7       1054.87       1006.36        38.35 o                         
  -6  -8   7        919.92        891.97        34.52 o                         
  -5  -8   7         35.98         22.96        16.66 o                         
  -4  -8   7       1135.27       1235.70        34.26 o                         
  -3  -8   7       2252.81       2257.13        42.78 o                         
  -2  -8   7         75.68         18.97        16.94 o                         
  -1  -8   7        239.54        285.54        20.89 o                         
   0  -8   7       1519.59       1506.68        36.48 o                         
   1  -8   7        667.92        634.44        25.59 o                         
   2  -8   7        522.21        483.34        24.41 o                         
   3  -8   7       1356.97       1454.90        39.53 o                         
   4  -8   7        495.97        508.01        36.67 o                         
   5  -8   7          7.28          0.00        29.43 o                         
   6  -8   7        152.47        135.19        35.56 o                         
  -8  -7   7       1352.93       1289.04        37.37 o                         
  -7  -7   7        769.42        713.62        27.46 o                         
  -6  -7   7          1.11          0.00        14.75 o                         
  -5  -7   7       1297.60       1321.82        30.32 o                         
  -4  -7   7       2606.67       2514.75        39.73 o                         
  -3  -7   7        369.54        328.10        22.05 o                         
  -2  -7   7        837.09        864.73        29.30 o                         
  -1  -7   7       2407.47       2378.91        43.32 o                         
   0  -7   7       1782.38       1733.97        34.96 o                         
   1  -7   7        124.71         75.22        14.46 o                         
   2  -7   7       2385.45       2412.62        41.29 o                         
   3  -7   7       1385.34       1453.57        38.09 o                         
   4  -7   7          0.24          0.00        18.23 o                         
   5  -7   7        623.65        588.86        31.41 o                         
   6  -7   7        469.56        611.10        35.51 o                         
   7  -7   7         18.61         10.04        25.89 o                         
  -9  -6   7       1361.58       1438.31        45.59 o                         
  -8  -6   7        959.91       1027.81        43.90 o                         
  -7  -6   7         14.03         12.94        15.74 o                         
  -6  -6   7       1791.00       1837.24        33.47 o                         
  -5  -6   7       2707.88       2786.52        42.71 o                         
  -4  -6   7        614.40        595.44        17.48 o                         
  -3  -6   7        684.56        654.65        21.30 o                         
  -2  -6   7       1776.59       1806.50        33.50 o                         
  -1  -6   7       1128.14       1023.32        25.82 o                         
   0  -6   7       1203.34       1157.34        26.03 o                         
   1  -6   7       3513.71       3449.76        50.36 o                         
   2  -6   7       1285.72       1323.94        28.12 o                         
   3  -6   7         82.89         54.33        12.56 o                         
   4  -6   7        610.44        556.98        28.63 o                         
   5  -6   7       1364.67       1430.86        39.28 o                         
   6  -6   7        136.22        167.65        23.63 o                         
   7  -6   7        153.40        193.26        26.85 o                         
   8  -6   7        257.11        277.22        33.05 o                         
  -9  -5   7        942.79        943.72        42.64 o                         
  -8  -5   7          5.84          4.50        14.06 o                         
  -7  -5   7       1454.89       1441.02        34.60 o                         
  -6  -5   7       3977.90       3919.45        61.58 o                         
  -5  -5   7        484.01        465.24        15.98 o                         
  -4  -5   7        376.29        355.58        13.33 o                         
  -3  -5   7       2175.14       2168.54        33.95 o                         
  -2  -5   7        782.01        745.78        20.75 o                         
  -1  -5   7         39.12         72.25        11.67 o                         
   0  -5   7       7872.78       7701.02        97.60 o                         
   1  -5   7       1272.04       1287.47        26.22 o                         
   2  -5   7          1.82          0.00         9.87 o                         
   3  -5   7       1385.74       1415.85        30.22 o                         
   4  -5   7       2116.03       2030.50        39.00 o                         
   5  -5   7        493.51        529.66        23.30 o                         
   6  -5   7        303.44        313.12        20.69 o                         
   7  -5   7        637.51        656.92        27.97 o                         
   8  -5   7         98.44         70.56        27.30 o                         
   9  -5   7          3.78          0.00        32.32 o                         
  -9  -4   7          4.93          0.00        18.88 o                         
  -8  -4   7        481.46        484.28        21.64 o                         
  -7  -4   7       2407.99       2453.41        44.76 o                         
  -6  -4   7        900.45        917.41        24.50 o                         
  -5  -4   7        934.49        898.52        22.86 o                         
  -4  -4   7       1517.42       1474.80        22.88 o                         
  -3  -4   7        740.87        738.05        17.43 o                         
  -2  -4   7        405.02        412.83        13.29 o                         
  -1  -4   7       2663.95       2710.61        40.23 o                         
   0  -4   7       4674.35       4726.98        64.93 o                         
   1  -4   7        113.59         92.80         9.87 o                         
   2  -4   7         93.05         71.64        10.42 o                         
   3  -4   7       1911.56       1762.24        34.23 o                         
   4  -4   7        289.44        331.90        17.44 o                         
   5  -4   7        600.38        515.03        21.75 o                         
   6  -4   7       3140.06       3168.84        54.05 o                         
   7  -4   7       1180.61       1284.89        33.69 o                         
   8  -4   7         12.81         17.22        24.15 o                         
   9  -4   7        182.88        195.85        29.08 o                         
 -10  -3   7          6.06          2.49        22.22 o                         
  -9  -3   7        662.03        619.97        24.18 o                         
  -8  -3   7       1546.88       1437.32        37.53 o                         
  -7  -3   7       1313.82       1293.47        35.54 o                         
  -6  -3   7        179.77        202.03        11.97 o                         
  -5  -3   7       3858.03       3812.64        52.27 o                         
  -4  -3   7       2880.71       2778.00        35.55 o                         
  -3  -3   7          6.72          0.31         7.25 o                         
  -2  -3   7       3877.66       4094.80        54.43 o                         
  -1  -3   7       4200.31       4121.83        58.46 o                         
   0  -3   7        292.98        285.95        13.37 o                         
   1  -3   7       3118.38       3071.93        48.40 o                         
   2  -3   7       1919.24       1836.23        31.96 o                         
   3  -3   7        860.31        752.11        22.52 o                         
   4  -3   7       1381.65       1289.16        26.03 o                         
   5  -3   7       2519.78       2329.87        38.49 o                         
   6  -3   7       1516.04       1513.35        33.32 o                         
   7  -3   7          8.40          0.00        14.48 o                         
   8  -3   7        913.02        985.58        36.98 o                         
   9  -3   7        607.79        657.07        30.76 o                         
  10  -3   7         87.03        134.85        29.94 o                         
 -10  -2   7        349.52        313.31        29.14 o                         
  -9  -2   7       1408.25       1368.24        35.13 o                         
  -8  -2   7       1272.19       1239.36        42.95 o                         
  -7  -2   7         16.79          2.06        11.49 o                         
  -6  -2   7       2015.09       1979.08        32.66 o                         
  -5  -2   7       2051.22       1941.73        32.15 o                         
  -4  -2   7        115.81        180.07        14.38 o                         
  -3  -2   7       5737.71       5877.66        77.00 o                         
  -2  -2   7      10586.80      10803.68       126.55 o                         
  -1  -2   7       1482.90       1276.90        22.59 o                         
   0  -2   7       2461.80       2566.20        40.86 o                         
   1  -2   7       8669.88       8855.73       121.33 o                         
   2  -2   7       3952.13       3895.59        55.18 o                         
   3  -2   7        611.91        540.79        16.89 o                         
   4  -2   7       5926.50       5850.89        80.53 o                         
   5  -2   7       1090.23       1189.50        24.40 o                         
   6  -2   7         57.38         22.80        10.78 o                         
   7  -2   7       1672.54       1578.72        30.72 o                         
   8  -2   7       1949.64       2097.57        42.89 o                         
   9  -2   7        207.79        232.96        20.48 o                         
  10  -2   7        247.26        170.02        25.86 o                         
 -10  -1   7        832.68        734.80        30.00 o                         
  -9  -1   7        572.57        583.87        22.46 o                         
  -8  -1   7         32.25         25.11        13.72 o                         
  -7  -1   7       1715.94       1764.81        33.47 o                         
  -6  -1   7       2242.25       2164.07        34.82 o                         
  -5  -1   7         21.09         26.51         8.85 o                         
  -4  -1   7       5506.71       5515.89        65.98 o                         
  -3  -1   7       4692.97       4759.37        61.71 o                         
  -2  -1   7        358.35        356.70        12.44 o                         
  -1  -1   7       6230.09       6568.56        87.53 o                         
   0  -1   7       6501.15       6365.85        81.42 o                         
   1  -1   7       2255.02       2143.65        31.96 o                         
   2  -1   7       2431.81       2614.58        38.00 o                         
   3  -1   7       8490.91       8432.14       106.70 o                         
   4  -1   7       3587.85       3533.05        51.35 o                         
   5  -1   7         17.64          1.81         8.70 o                         
   6  -1   7        921.05        780.95        21.37 o                         
   7  -1   7        939.49        936.19        22.78 o                         
   8  -1   7        359.64        355.78        16.22 o                         
   9  -1   7        242.99        219.98        16.12 o                         
  10  -1   7        605.40        592.60        26.04 o                         
  11  -1   7        236.28        265.75        33.97 o                         
 -10   0   7        464.72        471.39        32.09 o                         
  -9   0   7         41.13         44.79        18.33 o                         
  -8   0   7       1216.70       1243.08        30.20 o                         
  -7   0   7       1062.28       1067.74        26.75 o                         
  -6   0   7         16.39          0.55        10.37 o                         
  -5   0   7       2374.01       2332.34        33.77 o                         
  -4   0   7       3405.28       3466.07        41.81 o                         
  -3   0   7       2177.65       2171.59        30.00 o                         
  -2   0   7        452.80        529.11        14.42 o                         
  -1   0   7       5924.65       5821.39        72.63 o                         
   0   0   7       1308.77       1155.99        21.66 o                         
   1   0   7       2753.36       3025.75        40.30 o                         
   2   0   7      12967.00      13432.89       172.10 o                         
   3   0   7       8704.39       8727.80       109.84 o                         
   4   0   7        113.84        102.35         8.35 o                         
   5   0   7       4017.19       3891.68        57.76 o                         
   6   0   7       2041.25       1940.16        34.71 o                         
   7   0   7       1100.77       1011.52        22.52 o                         
   8   0   7         78.58         63.65        10.97 o                         
   9   0   7       1278.09       1231.96        32.75 o                         
  10   0   7        360.66        379.78        20.51 o                         
  11   0   7         16.14          0.00        27.70 o                         
  -9   1   7        688.93        666.34        25.89 o                         
  -8   1   7        978.74        983.68        33.65 o                         
  -7   1   7        127.63        139.90        15.64 o                         
  -6   1   7       1602.62       1532.90        27.30 o                         
  -5   1   7       3252.34       3254.81        44.57 o                         
  -4   1   7        161.61        200.53         9.85 o                         
  -3   1   7        213.92        228.02         9.05 o                         
  -2   1   7       5573.99       5747.39        72.01 o                         
  -1   1   7       7238.83       7520.27        98.86 o                         
   0   1   7          7.11          7.23         6.60 o                         
   1   1   7       8614.25       9051.10       122.15 o                         
   2   1   7       8224.79       8300.37       108.19 o                         
   3   1   7       1315.98       1360.37        34.06 o                         
   4   1   7       3553.53       3619.71        49.43 o                         
   5   1   7       5317.16       5430.40        77.71 o                         
   6   1   7       1603.98       1525.16        29.41 o                         
   7   1   7        290.88        301.71        14.57 o                         
   8   1   7       3315.00       3200.71        46.41 o                         
   9   1   7       1175.81       1141.60        35.98 o                         
  10   1   7         46.36         22.05        20.81 o                         
  11   1   7        445.09        395.66        31.98 o                         
  -9   2   7        643.81        599.10        25.09 o                         
  -8   2   7         13.17          1.01        16.01 o                         
  -7   2   7        779.30        740.79        23.32 o                         
  -6   2   7       3191.24       3148.45        42.22 o                         
  -5   2   7       1961.44       1957.47        30.88 o                         
  -4   2   7        245.17        248.01        12.24 o                         
  -3   2   7       5568.19       5588.10        79.42 o                         
  -2   2   7       6252.31       6445.79        82.97 o                         
  -1   2   7        256.12        270.34        11.80 o                         
   0   2   7       7226.22       7790.67        98.17 o                         
   1   2   7       9719.91       9864.95       132.35 o                         
   2   2   7        746.12        669.07        22.98 o                         
   3   2   7       8420.33       8269.00       107.80 o                         
   4   2   7      12383.91      12212.55       141.25 o                         
   5   2   7       2094.75       2175.13        30.53 o                         
   6   2   7        352.18        349.71        12.12 o                         
   7   2   7       5152.92       4911.54        61.52 o                         
   8   2   7       1787.83       1666.00        50.74 o                         
   9   2   7        118.58        100.23        13.44 o                         
  10   2   7        499.93        463.70        20.71 o                         
  11   2   7        728.08        697.93        31.34 o                         
  12   2   7         38.29         46.16        32.10 o                         
  -9   3   7         36.76         34.10        21.48 o                         
  -8   3   7        594.47        597.28        23.67 o                         
  -7   3   7       2186.28       2130.81        39.48 o                         
  -6   3   7        517.54        547.37        17.91 o                         
  -5   3   7        125.06        144.19        12.28 o                         
  -4   3   7       2759.45       2726.65        45.32 o                         
  -3   3   7       5222.21       5121.79        71.36 o                         
  -2   3   7         44.35         55.91         7.33 o                         
  -1   3   7      10791.91      11297.80       135.73 o                         
   0   3   7      10012.60      10633.03       132.19 o                         
   1   3   7       3858.99       3890.18        49.78 o                         
   2   3   7        732.54        704.91        15.99 o                         
   3   3   7       6958.37       7253.10        91.79 o                         
   4   3   7       3172.93       3058.61        42.54 o                         
   5   3   7         79.12        113.86         7.34 o                         
   6   3   7       4573.25       4573.46        58.00 o                         
   7   3   7       3185.56       3157.86        41.72 o                         
   8   3   7        283.84        284.55        18.21 o                         
   9   3   7       1624.30       1543.88        31.68 o                         
  10   3   7       1468.43       1341.71        37.28 o                         
  11   3   7        348.92        333.07        19.69 o                         
  12   3   7        231.08        214.51        19.59 o                         
  -9   4   7        363.97        384.46        27.03 o                         
  -8   4   7        990.52        926.82        31.48 o                         
  -7   4   7        547.90        513.27        20.42 o                         
  -6   4   7        298.56        247.04        16.23 o                         
  -5   4   7       1143.07       1231.03        28.50 o                         
  -4   4   7       4152.79       3959.79        56.87 o                         
  -3   4   7          0.29          4.57         8.58 o                         
  -2   4   7       6711.74       6642.24        86.19 o                         
  -1   4   7       6496.48       6645.16        82.54 o                         
   0   4   7        275.93        294.77        13.91 o                         
   1   4   7        842.49        735.36        15.79 o                         
   2   4   7       9515.45       9653.63       124.86 o                         
   3   4   7       5644.10       5769.29        71.35 o                         
   4   4   7        445.84        398.76        12.67 o                         
   5   4   7       2530.66       2533.51        36.72 o                         
   6   4   7       4124.11       4190.24        53.11 o                         
   7   4   7         58.82         64.68         8.29 o                         
   8   4   7       1148.31       1141.42        23.35 o                         
   9   4   7       1320.46       1277.07        31.98 o                         
  10   4   7        337.75        358.05        15.06 o                         
  11   4   7        167.71        180.43        28.94 o                         
  12   4   7        849.73        858.55        44.17 o                         
  -8   5   7        296.36        276.74        21.15 o                         
  -7   5   7        143.38        157.95        18.43 o                         
  -6   5   7        851.92        817.78        30.00 o                         
  -5   5   7        203.13        170.66        14.33 o                         
  -4   5   7        600.01        587.72        19.73 o                         
  -3   5   7       3451.34       3326.67        47.29 o                         
  -2   5   7       6328.70       6334.44        86.31 o                         
  -1   5   7         66.21         89.98         7.70 o                         
   0   5   7       4561.21       4497.87        57.48 o                         
   1   5   7       3151.98       3020.86        40.48 o                         
   2   5   7       6725.25       7044.30        83.53 o                         
   3   5   7        353.49        363.83        11.57 o                         
   4   5   7       8443.49       7999.99        91.41 o                         
   5   5   7       8131.20       8431.59        96.88 o                         
   6   5   7        352.17        379.62        17.43 o                         
   7   5   7       1551.88       1623.16        36.01 o                         
   8   5   7       1265.68       1252.58        26.01 o                         
   9   5   7        857.43        734.14        20.55 o                         
  10   5   7        286.12        319.36        27.08 o                         
  11   5   7       1584.79       1482.55        39.25 o                         
  12   5   7        452.84        417.14        27.37 o                         
  -8   6   7         37.62          3.58        23.42 o                         
  -7   6   7       1211.02       1244.77        39.92 o                         
  -6   6   7       1027.37       1029.91        30.63 o                         
  -5   6   7         42.13          0.00        16.77 o                         
  -4   6   7        242.11        239.83        18.01 o                         
  -3   6   7       3016.17       2881.99        43.55 o                         
  -2   6   7        967.18       1027.78        22.75 o                         
  -1   6   7        829.86        745.76        19.80 o                         
   0   6   7       6272.16       5882.52        74.06 o                         
   1   6   7       2151.35       2149.35        30.16 o                         
   2   6   7         36.15         65.58         6.33 o                         
   3   6   7       4513.99       4561.58        54.53 o                         
   4   6   7       5597.97       5796.26        70.16 o                         
   5   6   7        464.28        513.38        17.69 o                         
   6   6   7       2410.41       2447.08        39.93 o                         
   7   6   7       4374.11       4326.76        64.41 o                         
   8   6   7       1409.43       1284.95        24.68 o                         
   9   6   7         12.99         33.98        11.94 o                         
  10   6   7       1667.51       1757.68        43.34 o                         
  11   6   7       1133.75       1097.71        33.07 o                         
  12   6   7          1.57         18.70        28.14 o                         
  -8   7   7        613.25        580.94        32.78 o                         
  -7   7   7        633.10        664.13        32.92 o                         
  -6   7   7          3.49         14.11        20.41 o                         
  -5   7   7        949.32        930.02        30.69 o                         
  -4   7   7       2666.07       2564.98        46.16 o                         
  -3   7   7       1583.75       1583.98        30.72 o                         
  -2   7   7        546.75        532.66        17.86 o                         
  -1   7   7       6649.66       6576.89        82.22 o                         
   0   7   7       5010.76       5048.15        67.33 o                         
   1   7   7        813.93        868.12        18.65 o                         
   2   7   7       4746.27       4572.49        57.04 o                         
   3   7   7       8975.24       8972.17       109.45 o                         
   4   7   7        380.82        418.69        15.70 o                         
   5   7   7       2544.29       2574.92        37.83 o                         
   6   7   7       5107.91       5113.28        64.24 o                         
   7   7   7        938.56        869.57        26.02 o                         
   8   7   7         89.44        105.29         8.79 o                         
   9   7   7       1901.73       1890.40        40.71 o                         
  10   7   7       1101.24       1051.58        32.32 o                         
  11   7   7          7.58         14.69        25.81 o                         
  12   7   7        863.38       1049.09       121.40 o                         
  -7   8   7         24.73         21.26        25.51 o                         
  -6   8   7        982.15       1032.70        44.63 o                         
  -5   8   7       1808.77       1839.12        47.52 o                         
  -4   8   7        781.17        808.80        27.40 o                         
  -3   8   7        315.05        289.56        15.76 o                         
  -2   8   7       3464.51       3406.12        47.87 o                         
  -1   8   7       3504.94       3574.91        48.68 o                         
   0   8   7         23.11         25.62         8.56 o                         
   1   8   7       2805.39       2730.02        40.48 o                         
   2   8   7       5729.42       5665.70        70.02 o                         
   3   8   7         46.60         70.37         8.31 o                         
   4   8   7        360.85        398.06        12.51 o                         
   5   8   7       3616.96       3498.08        43.26 o                         
   6   8   7       2363.91       2201.54        42.05 o                         
   7   8   7        320.29        374.39        16.46 o                         
   8   8   7       2185.75       2108.97        31.30 o                         
   9   8   7        970.51        963.45        24.77 o                         
  10   8   7          7.42          8.17        13.31 o                         
  11   8   7        560.79        517.31        36.05 o                         
  12   8   7       1078.46       1115.19       119.08 o                         
  -6   9   7        607.86        597.06        34.61 o                         
  -5   9   7        390.62        371.11        25.71 o                         
  -4   9   7        155.35        144.61        17.62 o                         
  -3   9   7       2394.09       2473.00        50.93 o                         
  -2   9   7       1269.71       1330.42        29.14 o                         
  -1   9   7        247.75        246.70        14.43 o                         
   0   9   7       1161.25       1152.54        25.33 o                         
   1   9   7       4379.08       4230.47        62.57 o                         
   2   9   7        968.67        953.21        29.01 o                         
   3   9   7       1770.47       1724.45        38.98 o                         
   4   9   7        548.71        539.89        15.49 o                         
   5   9   7       1666.34       1514.50        24.35 o                         
   6   9   7         55.65         49.19         9.36 o                         
   7   9   7       1236.99       1207.01        26.39 o                         
   8   9   7       1653.16       1586.22        26.74 o                         
   9   9   7         13.82         22.03        11.50 o                         
  10   9   7        560.79        558.69        24.68 o                         
  11   9   7        720.21        743.00        40.43 o                         
  12   9   7        129.86        120.56        25.10 o                         
  -6  10   7        103.56         84.04        29.88 o                         
  -5  10   7         15.37          0.00        25.82 o                         
  -4  10   7        992.16       1060.06        41.03 o                         
  -3  10   7       1526.31       1493.08        38.14 o                         
  -2  10   7         70.64         49.36        14.86 o                         
  -1  10   7        412.88        434.29        18.26 o                         
   0  10   7       2326.63       2238.08        38.44 o                         
   1  10   7        607.42        589.10        21.41 o                         
   2  10   7        349.62        344.32        15.44 o                         
   3  10   7       2614.64       2605.33        37.88 o                         
   4  10   7       1360.21       1322.86        24.83 o                         
   5  10   7        297.66        293.14        19.46 o                         
   6  10   7       2222.35       2182.01        45.46 o                         
   7  10   7       1543.05       1568.64        38.47 o                         
   8  10   7         81.09         78.35        14.17 o                         
   9  10   7        833.77        800.64        32.13 o                         
  10  10   7       1348.01       1381.58        47.49 o                         
  11  10   7        193.57        185.04        23.65 o                         
  -5  11   7        289.16        299.30        34.63 o                         
  -4  11   7        854.87        947.33        42.12 o                         
  -3  11   7        129.10         94.04        25.92 o                         
  -2  11   7        568.11        682.74        28.25 o                         
  -1  11   7       1596.75       1573.94        40.56 o                         
   0  11   7        558.16        553.84        21.63 o                         
   1  11   7       1874.44       1767.34        42.89 o                         
   2  11   7       2959.06       2808.64        48.87 o                         
   3  11   7       1370.13       1323.06        28.81 o                         
   4  11   7          0.11          0.00        11.13 o                         
   5  11   7       1439.73       1403.15        29.82 o                         
   6  11   7       2760.22       2713.76        49.49 o                         
   7  11   7         33.13         54.94        11.97 o                         
   8  11   7        802.46        824.13        27.14 o                         
   9  11   7       1632.94       1668.11        41.09 o                         
  10  11   7        248.00        251.05        26.33 o                         
  11  11   7        297.22        304.76        24.77 o                         
  -4  12   7        131.34         80.41        27.57 o                         
  -3  12   7        206.48        215.29        32.93 o                         
  -2  12   7       1067.36       1103.33        46.07 o                         
  -1  12   7        646.28        633.25        31.62 o                         
   0  12   7        248.09        224.58        19.12 o                         
   1  12   7       2537.75       2539.05        51.22 o                         
   2  12   7        693.92        697.34        29.65 o                         
   3  12   7          6.37          2.39        15.05 o                         
   4  12   7       1688.70       1833.68        40.62 o                         
   5  12   7       1488.33       1441.65        30.62 o                         
   6  12   7          3.53          2.10        13.06 o                         
   7  12   7       1214.93       1217.84        30.18 o                         
   8  12   7       1321.40       1319.95        32.18 o                         
   9  12   7        596.93        587.98        29.33 o                         
  10  12   7        114.83        136.45        19.28 o                         
  11  12   7        961.04       1056.69        58.81 o                         
  -3  13   7        780.01        735.07        39.11 o                         
  -2  13   7        438.34        412.17        32.45 o                         
  -1  13   7         24.43         33.47        23.55 o                         
   0  13   7       1384.99       1542.96        43.41 o                         
   1  13   7       1014.66       1020.96        36.10 o                         
   2  13   7          2.17          0.00        16.06 o                         
   3  13   7        701.22        731.55        26.59 o                         
   4  13   7       1936.79       1961.02        40.13 o                         
   5  13   7        227.77        232.25        17.68 o                         
   6  13   7        513.17        515.32        19.92 o                         
   7  13   7       1392.02       1296.40        33.51 o                         
   8  13   7        232.59        230.72        20.46 o                         
   9  13   7         16.76         12.88        19.72 o                         
  10  13   7        795.50        785.95        39.42 o                         
  -2  14   7         46.89         78.79        33.41 o                         
  -1  14   7        561.27        615.96        35.01 o                         
   0  14   7       1370.56       1551.93        49.63 o                         
   1  14   7        208.41        159.56        23.14 o                         
   2  14   7        406.57        474.61        29.03 o                         
   3  14   7       1078.64       1088.05        39.25 o                         
   4  14   7        192.05        167.11        21.72 o                         
   5  14   7        225.15        196.28        19.62 o                         
   6  14   7       1004.79        954.33        30.57 o                         
   7  14   7        434.48        378.24        22.01 o                         
   8  14   7         29.63         23.84        22.12 o                         
   9  14   7        729.21        775.67        40.15 o                         
   0  15   7        211.70        182.37        32.47 o                         
   1  15   7        122.03        116.02        24.77 o                         
   2  15   7        760.51        720.52        35.44 o                         
   3  15   7        209.60        188.52        25.32 o                         
   4  15   7        246.82        247.54        25.32 o                         
   5  15   7        884.64        900.38        34.26 o                         
   6  15   7        582.12        552.19        25.89 o                         
   7  15   7          3.62          0.00        23.50 o                         
   8  15   7        432.10        412.20        26.43 o                         
   2  16   7        267.78        199.58        36.94 o                         
   3  16   7        105.52        109.79        28.48 o                         
   4  16   7        722.49        685.29        33.75 o                         
   5  16   7        366.62        312.62        41.48 o                         
   6  16   7         11.20          7.78        25.63 o                         
  -3 -11   8        724.80        679.05        40.46 o                         
  -2 -11   8        394.37        410.85        38.70 o                         
  -1 -11   8         24.57          0.00        37.77 o                         
   0 -11   8        838.72        820.28        43.82 o                         
  -5 -10   8          7.68          0.00        30.55 o                         
  -4 -10   8       1297.52       1242.14        51.82 o                         
  -3 -10   8        458.38        458.21        31.95 o                         
  -2 -10   8          2.49          0.00        27.77 o                         
  -1 -10   8        632.77        553.71        34.08 o                         
   0 -10   8        946.64        979.25        39.81 o                         
   1 -10   8        128.38        159.21        30.58 o                         
   2 -10   8        109.97        101.58        37.29 o                         
   3 -10   8        481.54        452.30        47.73 o                         
  -6  -9   8          9.86          0.00        23.23 o                         
  -5  -9   8        990.57       1045.10        41.81 o                         
  -4  -9   8        959.88        929.00        33.86 o                         
  -3  -9   8         39.79          0.00        21.57 o                         
  -2  -9   8        609.33        610.11        30.54 o                         
  -1  -9   8        670.88        635.86        30.78 o                         
   0  -9   8        110.04         95.90        22.16 o                         
   1  -9   8        176.95        117.42        24.63 o                         
   2  -9   8        997.76        983.83        45.34 o                         
   3  -9   8        433.00        457.16        34.28 o                         
   4  -9   8         10.65          0.00        36.40 o                         
  -7  -8   8         33.54         49.34        21.77 o                         
  -6  -8   8        993.24        968.76        34.89 o                         
  -5  -8   8       1310.22       1322.68        36.25 o                         
  -4  -8   8         23.48          0.00        18.85 o                         
  -3  -8   8       1351.67       1393.93        39.98 o                         
  -2  -8   8       2096.84       2095.75        43.89 o                         
  -1  -8   8        616.27        579.64        31.24 o                         
   0  -8   8          5.75          0.00        17.03 o                         
   1  -8   8       1000.00        870.51        36.84 o                         
   2  -8   8        489.04        515.84        25.35 o                         
   3  -8   8         16.43          1.07        24.08 o                         
   4  -8   8        785.85        813.82        39.44 o                         
   5  -8   8        675.75        720.30        45.57 o                         
   6  -8   8         21.19          0.00        38.06 o                         
  -8  -7   8         18.89          0.00        27.22 o                         
  -7  -7   8        937.28       1006.84        34.89 o                         
  -6  -7   8       1342.20       1319.08        37.12 o                         
  -5  -7   8         21.96         35.63        15.46 o                         
  -4  -7   8       1349.76       1386.21        31.22 o                         
  -3  -7   8       3008.46       3024.52        52.02 o                         
  -2  -7   8        987.33        925.37        37.84 o                         
  -1  -7   8         40.42          0.00        16.38 o                         
   0  -7   8        674.83        676.37        24.05 o                         
   1  -7   8        915.06        914.23        27.90 o                         
   2  -7   8         19.25          0.00        15.47 o                         
   3  -7   8        826.50        860.08        28.21 o                         
   4  -7   8       1126.21       1013.91        37.63 o                         
   5  -7   8         35.56         32.06        26.07 o                         
   6  -7   8        213.88        159.25        31.74 o                         
   7  -7   8        442.36        441.71        40.74 o                         
  -8  -6   8        992.66        945.50        41.59 o                         
  -7  -6   8       1593.42       1570.12        38.56 o                         
  -6  -6   8        189.61        210.01        19.84 o                         
  -5  -6   8        994.17       1007.80        27.51 o                         
  -4  -6   8       3688.48       3737.31        51.54 o                         
  -3  -6   8        848.82        827.74        24.94 o                         
  -2  -6   8        511.95        577.86        20.51 o                         
  -1  -6   8       2904.96       3031.12        52.15 o                         
   0  -6   8       2169.91       2072.75        38.53 o                         
   1  -6   8          3.56          0.00        13.91 o                         
   2  -6   8        951.46        908.05        26.97 o                         
   3  -6   8       1572.69       1562.18        36.60 o                         
   4  -6   8        587.93        547.61        21.99 o                         
   5  -6   8        260.16        185.84        22.32 o                         
   6  -6   8        557.60        556.88        29.46 o                         
   7  -6   8         18.34         17.71        25.85 o                         
  -9  -5   8        858.08        793.15        36.85 o                         
  -8  -5   8       1302.38       1346.86        35.30 o                         
  -7  -5   8        274.39        272.91        19.10 o                         
  -6  -5   8        739.31        725.23        25.56 o                         
  -5  -5   8       3410.14       3574.51        50.15 o                         
  -4  -5   8       1632.54       1596.45        28.68 o                         
  -3  -5   8         90.20         80.05        12.35 o                         
  -2  -5   8       1881.14       1959.39        33.85 o                         
  -1  -5   8       2592.55       2556.66        40.57 o                         
   0  -5   8        111.47         98.07        11.86 o                         
   1  -5   8       3014.56       3054.56        49.74 o                         
   2  -5   8       1144.01       1131.05        27.79 o                         
   3  -5   8        428.58        350.57        17.15 o                         
   4  -5   8        163.31        139.29        16.16 o                         
   5  -5   8       2153.25       2067.96        48.44 o                         
   6  -5   8        459.02        500.66        26.30 o                         
   7  -5   8         68.42          0.00        21.82 o                         
   8  -5   8        431.44        379.55        27.87 o                         
  -9  -4   8       1465.17       1533.14        46.70 o                         
  -8  -4   8         48.49         43.06        16.34 o                         
  -7  -4   8        659.27        639.26        23.08 o                         
  -6  -4   8       3624.54       3737.62        54.66 o                         
  -5  -4   8       3029.30       3018.30        44.30 o                         
  -4  -4   8          3.19          0.00         8.44 o                         
  -3  -4   8       1163.56       1078.38        22.77 o                         
  -2  -4   8        829.64        827.80        20.54 o                         
  -1  -4   8         93.23        111.43        10.70 o                         
   0  -4   8       4427.79       4378.95        64.79 o                         
   1  -4   8       2212.76       2143.38        43.21 o                         
   2  -4   8        135.84        140.08        11.84 o                         
   3  -4   8        209.88        237.47        13.31 o                         
   4  -4   8       2760.36       2668.73        46.40 o                         
   5  -4   8        935.85        986.16        34.16 o                         
   6  -4   8         54.14         51.36        16.12 o                         
   7  -4   8        475.04        422.54        24.10 o                         
   8  -4   8        257.31        307.20        23.96 o                         
   9  -4   8          3.75         16.11        28.84 o                         
  -9  -3   8        182.78        211.04        21.75 o                         
  -8  -3   8        278.85        327.87        19.62 o                         
  -7  -3   8       1562.37       1573.99        33.48 o                         
  -6  -3   8       2343.55       2256.97        40.48 o                         
  -5  -3   8        148.22        110.86        11.19 o                         
  -4  -3   8       2629.66       2512.13        33.51 o                         
  -3  -3   8       4202.30       4278.28        51.37 o                         
  -2  -3   8        786.21        778.21        20.98 o                         
  -1  -3   8       3083.05       3268.12        49.62 o                         
   0  -3   8       4517.08       4613.99        68.37 o                         
   1  -3   8        651.56        613.07        18.78 o                         
   2  -3   8          8.97          0.00         9.62 o                         
   3  -3   8       2145.90       1958.73        34.49 o                         
   4  -3   8       1463.99       1472.94        28.88 o                         
   5  -3   8        321.50        261.95        18.37 o                         
   6  -3   8       2476.37       2448.65        45.16 o                         
   7  -3   8       1550.30       1616.54        37.32 o                         
   8  -3   8         92.04        114.68        20.41 o                         
   9  -3   8        388.70        381.38        28.78 o                         
  -9  -2   8        243.31        222.58        22.32 o                         
  -8  -2   8       1490.05       1487.86        41.90 o                         
  -7  -2   8       1087.46       1085.56        27.75 o                         
  -6  -2   8        147.07        124.82        13.52 o                         
  -5  -2   8       1419.17       1483.92        29.38 o                         
  -4  -2   8       4461.07       4232.01        58.03 o                         
  -3  -2   8        392.69        351.48        13.80 o                         
  -2  -2   8       2571.30       2721.46        39.28 o                         
  -1  -2   8       8210.14       8479.31       108.69 o                         
   0  -2   8       1020.26        995.08        23.59 o                         
   1  -2   8          8.05          0.00         9.23 o                         
   2  -2   8       4085.54       4241.26        67.48 o                         
   3  -2   8       2699.15       2687.51        44.10 o                         
   4  -2   8        275.33        259.25        13.74 o                         
   5  -2   8       3039.20       3059.97        45.65 o                         
   6  -2   8       1999.82       1996.31        39.99 o                         
   7  -2   8        433.96        469.34        19.79 o                         
   8  -2   8        233.93        204.56        15.34 o                         
   9  -2   8        862.53        912.49        34.77 o                         
  10  -2   8         76.86         51.83        24.38 o                         
  -9  -1   8       1340.21       1430.33        45.39 o                         
  -8  -1   8       1696.23       1733.21        39.17 o                         
  -7  -1   8         46.07         16.75        13.55 o                         
  -6  -1   8       1014.77       1039.29        25.49 o                         
  -5  -1   8       3070.46       3080.40        39.78 o                         
  -4  -1   8        245.04        223.80        11.07 o                         
  -3  -1   8       3347.63       3353.25        46.74 o                         
  -2  -1   8       8345.04       8470.83       104.80 o                         
  -1  -1   8       1628.36       1616.10        32.44 o                         
   0  -1   8        894.80        984.02        18.99 o                         
   1  -1   8       2904.27       2917.52        41.94 o                         
   2  -1   8       5859.02       5707.54        75.55 o                         
   3  -1   8          9.42          5.39         9.37 o                         
   4  -1   8       5101.05       5032.04        73.27 o                         
   5  -1   8       2902.67       2910.43        45.59 o                         
   6  -1   8         18.23          0.00        10.60 o                         
   7  -1   8       1055.58        998.25        27.94 o                         
   8  -1   8       2025.99       1975.88        38.55 o                         
   9  -1   8        471.24        509.15        21.29 o                         
  10  -1   8         78.65         33.12        21.30 o                         
  -9   0   8        963.63        964.92        35.12 o                         
  -8   0   8         92.38         99.98        17.45 o                         
  -7   0   8        422.86        409.93        18.12 o                         
  -6   0   8       1796.29       1818.82        32.54 o                         
  -5   0   8        278.24        291.07        12.26 o                         
  -4   0   8       2042.33       2094.47        31.73 o                         
  -3   0   8       4711.86       4817.06        63.00 o                         
  -2   0   8       2528.84       2530.24        37.12 o                         
  -1   0   8        282.97        306.04        11.06 o                         
   0   0   8       4342.12       4343.19        60.78 o                         
   1   0   8       4017.17       3894.48        52.95 o                         
   2   0   8        221.64        191.17         9.35 o                         
   3   0   8       2967.45       2913.28        43.55 o                         
   4   0   8       7487.83       7427.68        99.66 o                         
   5   0   8        835.78        826.26        20.89 o                         
   6   0   8        471.36        435.48        17.31 o                         
   7   0   8       2899.04       2893.50        50.42 o                         
   8   0   8       1154.83       1170.99        28.31 o                         
   9   0   8         46.56         29.08        13.43 o                         
  10   0   8        713.13        684.51        33.49 o                         
  11   0   8        429.67        519.32        43.30 o                         
  -9   1   8         33.74         13.25        20.10 o                         
  -8   1   8        844.52        796.65        28.41 o                         
  -7   1   8       1731.70       1738.04        34.88 o                         
  -6   1   8        952.15        977.37        24.44 o                         
  -5   1   8       1248.90       1211.77        26.02 o                         
  -4   1   8       3180.70       3216.68        43.99 o                         
  -3   1   8       2434.72       2392.05        35.03 o                         
  -2   1   8        179.21        136.12        10.54 o                         
  -1   1   8       3416.99       3453.12        47.87 o                         
   0   1   8       2386.25       2333.33        35.92 o                         
   1   1   8        128.01        221.87        10.54 o                         
   2   1   8       7780.96       8021.12       101.33 o                         
   3   1   8       8449.01       8655.14       113.67 o                         
   4   1   8       3452.91       3471.52        50.61 o                         
   5   1   8       1317.73       1240.82        31.99 o                         
   6   1   8       2434.17       2329.96        41.41 o                         
   7   1   8       2421.39       2405.43        39.82 o                         
   8   1   8         96.24        109.32        12.51 o                         
   9   1   8       1252.99       1237.16        50.75 o                         
  10   1   8        799.41        857.63        32.28 o                         
  11   1   8          5.38          1.86        21.68 o                         
  -9   2   8        230.31        245.71        25.25 o                         
  -8   2   8       1084.65       1021.34        31.39 o                         
  -7   2   8        689.27        749.91        25.73 o                         
  -6   2   8        152.98        107.74        12.64 o                         
  -5   2   8       5401.45       5269.77        67.78 o                         
  -4   2   8       1226.50       1215.80        25.48 o                         
  -3   2   8        441.21        412.54        14.18 o                         
  -2   2   8       2672.85       2666.90        42.86 o                         
  -1   2   8       5073.19       5286.34        72.20 o                         
   0   2   8        620.98        620.41        16.21 o                         
   1   2   8       4308.23       4628.97        63.53 o                         
   2   2   8       6897.33       6823.44        94.24 o                         
   3   2   8       1702.23       1782.34        37.42 o                         
   4   2   8        291.43        292.60         9.38 o                         
   5   2   8       6177.09       6209.32        78.39 o                         
   6   2   8       2584.93       2518.94        38.32 o                         
   7   2   8         98.92        104.81        10.47 o                         
   8   2   8       4963.98       4718.54        65.60 o                         
   9   2   8       1380.42       1344.61        34.54 o                         
  10   2   8        204.39        198.51        23.53 o                         
  11   2   8        249.49        222.44        22.42 o                         
  -9   3   8        553.68        556.39        30.97 o                         
  -8   3   8        204.72        188.91        21.32 o                         
  -7   3   8        308.56        293.37        17.09 o                         
  -6   3   8       1878.05       1840.44        34.10 o                         
  -5   3   8       2351.00       2379.77        38.31 o                         
  -4   3   8          0.21          0.00         9.25 o                         
  -3   3   8       1336.75       1262.61        27.33 o                         
  -2   3   8       8867.84       8980.32       123.19 o                         
  -1   3   8        273.21        352.72        12.77 o                         
   0   3   8        832.73        954.75        19.15 o                         
   1   3   8       4548.45       4614.15        60.98 o                         
   2   3   8       1473.92       1380.55        24.35 o                         
   3   3   8        786.35        888.33        18.32 o                         
   4   3   8       3546.36       3606.98        51.60 o                         
   5   3   8       2781.97       2733.83        47.13 o                         
   6   3   8        313.91        320.33        12.25 o                         
   7   3   8       1834.45       1702.57        43.00 o                         
   8   3   8       4915.45       4771.20        64.97 o                         
   9   3   8          9.31         18.01        12.09 o                         
  10   3   8        177.84        176.77        17.35 o                         
  11   3   8        950.30        885.51        40.16 o                         
  12   3   8        177.06        191.60        30.73 o                         
  -8   4   8         38.59         39.15        19.86 o                         
  -7   4   8       1874.20       1832.42        39.04 o                         
  -6   4   8        797.91        852.07        31.19 o                         
  -5   4   8          2.66          0.00        12.93 o                         
  -4   4   8       1108.11       1080.17        26.26 o                         
  -3   4   8       2230.59       2187.07        37.39 o                         
  -2   4   8        300.38        333.56        14.92 o                         
  -1   4   8       8103.20       7952.26        98.21 o                         
   0   4   8       8929.68       9265.50       112.60 o                         
   1   4   8       3830.94       4021.14        56.35 o                         
   2   4   8        730.71        628.51        16.44 o                         
   3   4   8       7308.77       7147.35        91.13 o                         
   4   4   8       3346.33       3337.07        46.57 o                         
   5   4   8        173.84        175.35         9.20 o                         
   6   4   8       2242.96       2231.66        35.18 o                         
   7   4   8       4690.49       4472.66        53.63 o                         
   8   4   8        544.28        523.60        19.03 o                         
   9   4   8        963.71       1013.42        32.41 o                         
  10   4   8       1182.12       1255.34        30.90 o                         
  11   4   8        683.51        635.81        26.46 o                         
  12   4   8         69.64         43.32        25.44 o                         
  -8   5   8        839.11        846.30        32.60 o                         
  -7   5   8        918.83        936.68        36.59 o                         
  -6   5   8         26.87          0.00        16.70 o                         
  -5   5   8        620.28        603.15        25.30 o                         
  -4   5   8       2354.31       2283.48        40.71 o                         
  -3   5   8        190.08        227.73        13.29 o                         
  -2   5   8       2333.70       2191.09        36.72 o                         
  -1   5   8       5841.11       5968.72        75.90 o                         
   0   5   8        348.66        425.77        13.47 o                         
   1   5   8         19.82         13.14         6.66 o                         
   2   5   8       5616.51       5697.33        73.96 o                         
   3   5   8       6556.77       6841.91        84.42 o                         
   4   5   8          5.06         35.65         6.62 o                         
   5   5   8       2591.28       2571.95        44.51 o                         
   6   5   8       5863.62       5954.63        76.53 o                         
   7   5   8       1185.13       1073.52        23.36 o                         
   8   5   8        402.41        410.60        17.23 o                         
   9   5   8       2208.22       2211.26        44.07 o                         
  10   5   8        995.02        864.17        24.18 o                         
  11   5   8          5.75         24.48        17.96 o                         
  12   5   8        531.44        495.37        41.02 o                         
  -8   6   8        768.95        792.92        40.89 o                         
  -7   6   8         24.55         27.97        22.21 o                         
  -6   6   8        929.53        982.89        35.59 o                         
  -5   6   8        907.29        817.61        28.42 o                         
  -4   6   8        378.03        348.06        19.28 o                         
  -3   6   8        741.50        631.91        22.76 o                         
  -2   6   8       4997.00       4837.52        70.03 o                         
  -1   6   8       1830.56       1828.10        31.87 o                         
   0   6   8        935.72        879.71        20.03 o                         
   1   6   8       3275.69       3288.11        41.71 o                         
   2   6   8       4847.14       5189.77        61.73 o                         
   3   6   8        651.06        663.84        20.65 o                         
   4   6   8       2440.01       2399.46        33.01 o                         
   5   6   8       7802.69       7869.40        91.17 o                         
   6   6   8       2724.16       2652.75        50.26 o                         
   7   6   8        312.03        385.47        18.49 o                         
   8   6   8       1505.11       1453.77        29.81 o                         
   9   6   8       1318.19       1354.14        29.88 o                         
  10   6   8          0.65         17.18        14.83 o                         
  11   6   8        945.21       1009.92        48.78 o                         
  12   6   8        744.10        733.74        32.32 o                         
  -7   7   8        401.63        383.21        27.95 o                         
  -6   7   8       2062.94       2129.54        53.07 o                         
  -5   7   8        633.36        599.84        23.71 o                         
  -4   7   8        487.02        509.85        21.90 o                         
  -3   7   8       2710.79       2660.91        46.00 o                         
  -2   7   8       2149.32       2031.99        34.54 o                         
  -1   7   8          1.67         18.28        10.62 o                         
   0   7   8       3645.42       3574.37        49.80 o                         
   1   7   8       7933.36       7937.35       102.39 o                         
   2   7   8        594.06        629.56        20.17 o                         
   3   7   8       2475.58       2339.31        33.48 o                         
   4   7   8       5334.90       5229.83        63.24 o                         
   5   7   8       2682.07       2619.26        43.30 o                         
   6   7   8        177.63        193.87        13.42 o                         
   7   7   8       3249.99       3161.52        44.54 o                         
   8   7   8       1614.20       1590.10        30.42 o                         
   9   7   8          0.04          4.49        10.77 o                         
  10   7   8       1060.39       1046.33        37.24 o                         
  11   7   8       1537.92       1554.66        46.71 o                         
  12   7   8        194.05        239.36        34.19 o                         
  -7   8   8       1000.62       1109.98        52.67 o                         
  -6   8   8        431.31        411.37        28.91 o                         
  -5   8   8        286.02        314.88        25.02 o                         
  -4   8   8       2779.03       2871.60        52.29 o                         
  -3   8   8       1514.88       1591.42        38.81 o                         
  -2   8   8          4.32          4.20        12.44 o                         
  -1   8   8       2148.59       2047.86        32.96 o                         
   0   8   8       2903.49       2730.95        39.43 o                         
   1   8   8        822.96        892.81        21.30 o                         
   2   8   8       1572.63       1516.36        34.25 o                         
   3   8   8       3481.60       3451.54        46.06 o                         
   4   8   8        887.81        889.43        19.10 o                         
   5   8   8         95.99         85.61         9.02 o                         
   6   8   8       3251.06       3288.76        40.93 o                         
   7   8   8       2481.67       2429.47        36.84 o                         
   8   8   8         33.19         22.37         9.95 o                         
   9   8   8        767.55        808.24        20.87 o                         
  10   8   8        804.60        774.30        27.67 o                         
  11   8   8        268.16        275.73        22.63 o                         
  12   8   8        330.25        310.00        39.49 o                         
  -6   9   8         83.03        102.14        29.94 o                         
  -5   9   8       1318.01       1429.44        47.45 o                         
  -4   9   8        762.88        733.42        29.01 o                         
  -3   9   8         49.87         58.74        14.52 o                         
  -2   9   8       1380.00       1311.89        30.03 o                         
  -1   9   8       3300.22       3179.77        45.95 o                         
   0   9   8        667.98        677.74        21.57 o                         
   1   9   8       1056.95       1048.08        24.93 o                         
   2   9   8       6273.10       6068.91        76.26 o                         
   3   9   8        288.51        391.53        19.96 o                         
   4   9   8         14.56          3.16         8.66 o                         
   5   9   8        327.14        367.38        13.02 o                         
   6   9   8       1999.32       2022.05        29.53 o                         
   7   9   8         18.18          7.21         8.74 o                         
   8   9   8       1636.14       1680.71        42.58 o                         
   9   9   8       1454.81       1456.18        32.04 o                         
  10   9   8        230.88        206.05        16.40 o                         
  11   9   8        105.17        131.23        31.58 o                         
  12   9   8        917.15        922.23        67.32 o                         
  -6  10   8        458.53        421.01        37.13 o                         
  -5  10   8        579.09        592.44        34.50 o                         
  -4  10   8         16.15          0.00        19.68 o                         
  -3  10   8        708.02        702.26        26.52 o                         
  -2  10   8       1406.14       1434.44        34.72 o                         
  -1  10   8        277.90        268.19        16.65 o                         
   0  10   8        279.43        291.76        15.95 o                         
   1  10   8       4524.50       4480.75        64.21 o                         
   2  10   8       2072.76       1958.08        41.90 o                         
   3  10   8       1332.10       1217.67        34.97 o                         
   4  10   8       2312.24       2289.60        34.73 o                         
   5  10   8       2911.18       2885.65        37.79 o                         
   6  10   8        257.66        307.80        18.73 o                         
   7  10   8        915.55        924.97        23.13 o                         
   8  10   8       2258.80       2317.73        51.91 o                         
   9  10   8        489.93        481.52        19.65 o                         
  10  10   8        147.48        161.02        17.76 o                         
  11  10   8        823.81        851.78        43.68 o                         
  -5  11   8          6.38         36.43        39.09 o                         
  -4  11   8        422.05        460.01        34.22 o                         
  -3  11   8       1207.54       1331.35        50.12 o                         
  -2  11   8        376.07        338.02        24.18 o                         
  -1  11   8        283.43        295.37        19.67 o                         
   0  11   8       2504.20       2493.65        44.74 o                         
   1  11   8       1845.12       1835.95        39.82 o                         
   2  11   8        202.39        238.59        15.72 o                         
   3  11   8       1582.20       1474.94        32.58 o                         
   4  11   8       1811.39       1823.20        32.89 o                         
   5  11   8        151.23        161.81        12.94 o                         
   6  11   8       1741.53       1715.38        40.07 o                         
   7  11   8       2308.05       2350.02        41.15 o                         
   8  11   8        555.21        570.49        21.50 o                         
   9  11   8        139.36        158.13        17.13 o                         
  10  11   8       1049.52       1113.71        38.65 o                         
  11  11   8        460.50        399.19        23.93 o                         
  -4  12   8        775.39        837.37        45.70 o                         
  -3  12   8        438.90        492.66        35.52 o                         
  -2  12   8         18.23         52.14        27.08 o                         
  -1  12   8       1199.04       1171.92        37.53 o                         
   0  12   8       1267.05       1288.24        36.77 o                         
   1  12   8         30.33         32.54        18.37 o                         
   2  12   8       2264.93       2212.22        45.16 o                         
   3  12   8       2065.11       2024.27        41.50 o                         
   4  12   8        443.24        454.16        19.75 o                         
   5  12   8        733.84        718.51        33.22 o                         
   6  12   8       1876.96       1849.61        33.36 o                         
   7  12   8        503.42        515.95        19.32 o                         
   8  12   8         65.50         57.67        15.60 o                         
   9  12   8        979.76       1071.83        32.70 o                         
  10  12   8        691.70        681.79        33.35 o                         
  11  12   8         39.85         65.63        31.15 o                         
  -3  13   8         62.85        105.18        31.53 o                         
  -2  13   8        889.11       1137.49        53.05 o                         
  -1  13   8        941.90        905.35        42.43 o                         
   0  13   8         71.41        106.87        25.54 o                         
   1  13   8        704.00        671.81        29.48 o                         
   2  13   8       1565.23       1517.75        40.52 o                         
   3  13   8        735.99        728.22        29.34 o                         
   4  13   8        222.15        222.87        24.42 o                         
   5  13   8       2153.83       2197.33        41.36 o                         
   6  13   8        664.98        609.51        25.99 o                         
   7  13   8         81.91         79.69        18.89 o                         
   8  13   8        644.85        561.99        24.20 o                         
   9  13   8        701.75        715.46        30.47 o                         
  10  13   8          0.27          0.00        21.84 o                         
  -2  14   8        273.51        305.43        41.67 o                         
  -1  14   8          7.44          6.10        31.25 o                         
   0  14   8        375.14        405.57        35.26 o                         
   1  14   8        795.09        762.16        35.82 o                         
   2  14   8        204.09        201.46        27.96 o                         
   3  14   8        135.92        123.90        24.32 o                         
   4  14   8       1101.91       1069.09        40.82 o                         
   5  14   8        583.77        558.78        25.73 o                         
   6  14   8         15.59          9.41        16.65 o                         
   7  14   8        716.73        684.15        32.94 o                         
   8  14   8        443.11        408.47        23.03 o                         
   9  14   8          0.36          0.00        18.65 o                         
   0  15   8        487.85        570.10        39.98 o                         
   1  15   8        297.63        285.75        34.56 o                         
   2  15   8         55.36         51.96        31.48 o                         
   3  15   8        923.34        908.93        40.97 o                         
   4  15   8        508.90        440.23        28.01 o                         
   5  15   8          9.22          0.00        22.25 o                         
   6  15   8        475.27        443.25        25.32 o                         
   7  15   8        615.47        548.57        29.48 o                         
   8  15   8          9.70          0.00        22.67 o                         
   2  16   8        408.15        438.40        41.43 o                         
   3  16   8        406.37        381.27        39.03 o                         
   4  16   8          7.55          6.83        27.93 o                         
   5  16   8        530.93        517.49        32.29 o                         
   6  16   8        496.62        451.18        31.15 o                         
  -3 -10   9        680.31        774.21        40.31 o                         
  -2 -10   9        690.99        724.01        50.71 o                         
  -1 -10   9         14.61          0.00        32.13 o                         
   0 -10   9        242.38        223.88        29.32 o                         
   1 -10   9        808.09        950.82        50.35 o                         
  -5  -9   9         39.16         41.26        29.45 o                         
  -4  -9   9        769.54        750.78        33.53 o                         
  -3  -9   9       1044.60       1012.31        52.60 o                         
  -2  -9   9         38.70          7.25        26.63 o                         
  -1  -9   9        278.61        230.60        29.56 o                         
   0  -9   9       1274.53       1228.85        41.38 o                         
   1  -9   9        764.90        910.14        38.33 o                         
   2  -9   9         11.90          0.00        32.26 o                         
   3  -9   9        429.10        424.26        37.04 o                         
  -6  -8   9         83.07         79.69        24.55 o                         
  -5  -8   9        661.62        644.22        27.95 o                         
  -4  -8   9       1869.20       1893.04        47.74 o                         
  -3  -8   9        176.43        113.39        21.25 o                         
  -2  -8   9        397.04        418.55        26.85 o                         
  -1  -8   9       1050.56        997.19        38.52 o                         
   0  -8   9        531.44        555.18        26.35 o                         
   1  -8   9          1.63          0.00        20.84 o                         
   2  -8   9        834.66        764.71        41.56 o                         
   3  -8   9        652.02        715.46        39.43 o                         
   4  -8   9         38.97         38.37        33.03 o                         
   5  -8   9        174.41        168.02        39.25 o                         
  -7  -7   9         41.63         87.70        22.63 o                         
  -6  -7   9        640.49        593.66        27.82 o                         
  -5  -7   9       1674.13       1601.64        38.49 o                         
  -4  -7   9        320.29        317.61        18.59 o                         
  -3  -7   9        612.36        605.80        25.94 o                         
  -2  -7   9       2271.11       2321.55        46.75 o                         
  -1  -7   9       1358.72       1390.33        38.42 o                         
   0  -7   9          0.47          0.00        16.28 o                         
   1  -7   9       1210.74       1276.96        38.35 o                         
   2  -7   9       1207.39       1227.51        39.16 o                         
   3  -7   9         10.19          0.00        17.58 o                         
   4  -7   9        161.26        169.75        32.21 o                         
   5  -7   9        548.87        503.39        36.00 o                         
   6  -7   9        106.95        100.30        32.06 o                         
  -8  -6   9        114.31         97.59        25.01 o                         
  -7  -6   9        483.99        435.20        24.78 o                         
  -6  -6   9       1613.19       1640.67        38.38 o                         
  -5  -6   9        353.97        344.85        18.64 o                         
  -4  -6   9        424.90        479.47        19.92 o                         
  -3  -6   9       3488.25       3497.65        60.22 o                         
  -2  -6   9       1796.10       1801.59        41.67 o                         
  -1  -6   9        485.49        390.00        21.23 o                         
   0  -6   9        808.26        771.77        27.14 o                         
   1  -6   9       1581.31       1591.23        39.56 o                         
   2  -6   9         33.89         32.04        16.02 o                         
   3  -6   9        537.79        527.34        20.79 o                         
   4  -6   9       1120.21       1003.88        42.75 o                         
   5  -6   9        487.45        458.09        27.67 o                         
   6  -6   9         40.23          0.00        24.54 o                         
   7  -6   9        534.62        502.68        31.55 o                         
  -8  -5   9        441.71        402.85        24.72 o                         
  -7  -5   9       1624.89       1711.71        45.64 o                         
  -6  -5   9        717.51        690.90        25.32 o                         
  -5  -5   9        230.62        228.82        17.21 o                         
  -4  -5   9       2097.35       2030.97        39.28 o                         
  -3  -5   9       2622.32       2649.53        48.12 o                         
  -2  -5   9          4.95          0.00        10.94 o                         
  -1  -5   9        935.43        998.81        26.06 o                         
   0  -5   9       4988.14       4934.22        67.79 o                         
   1  -5   9         19.85          0.00        16.86 o                         
   2  -5   9        879.38        885.64        28.41 o                         
   3  -5   9       1879.45       1787.99        40.16 o                         
   4  -5   9        612.70        534.89        21.82 o                         
   5  -5   9         10.27          0.00        19.20 o                         
   6  -5   9        897.11        801.21        34.77 o                         
   7  -5   9        355.51        379.54        27.48 o                         
   8  -5   9          0.61          5.27        34.55 o                         
  -8  -4   9       1048.19       1086.94        38.88 o                         
  -7  -4   9        599.83        572.04        24.84 o                         
  -6  -4   9        112.77        141.60        17.68 o                         
  -5  -4   9       2329.10       2432.92        38.50 o                         
  -4  -4   9       2235.38       2129.78        32.02 o                         
  -3  -4   9        132.99        121.40        11.46 o                         
  -2  -4   9       1044.46       1051.77        25.15 o                         
  -1  -4   9       4583.41       4551.59        68.24 o                         
   0  -4   9       3468.27       3399.08        54.37 o                         
   1  -4   9       2018.97       1947.16        37.16 o                         
   2  -4   9       1559.28       1634.35        34.65 o                         
   3  -4   9        866.67        827.50        24.91 o                         
   4  -4   9        234.97        190.52        17.36 o                         
   5  -4   9       1097.01       1049.52        34.94 o                         
   6  -4   9       1057.26       1087.90        40.32 o                         
   7  -4   9         17.51          0.00        21.90 o                         
   8  -4   9        659.00        598.49        33.08 o                         
   9  -4   9        650.35        753.62        45.14 o                         
  -8  -3   9        249.43        238.79        24.31 o                         
  -7  -3   9        127.12        125.73        19.18 o                         
  -6  -3   9       1985.67       2070.82        37.70 o                         
  -5  -3   9       3827.65       3905.17        51.90 o                         
  -4  -3   9        654.55        618.80        17.17 o                         
  -3  -3   9        351.18        402.31        13.97 o                         
  -2  -3   9       1535.85       1598.40        30.93 o                         
  -1  -3   9        367.60        334.78        15.51 o                         
   0  -3   9       1002.29        989.20        28.08 o                         
   1  -3   9       5467.40       5449.97        77.76 o                         
   2  -3   9       1600.31       1610.33        39.24 o                         
   3  -3   9         15.32          0.00        13.39 o                         
   4  -3   9       2568.21       2436.68        44.84 o                         
   5  -3   9       1437.23       1538.30        37.12 o                         
   6  -3   9        166.27        157.04        20.15 o                         
   7  -3   9        298.38        229.49        19.13 o                         
   8  -3   9        589.95        603.47        30.95 o                         
   9  -3   9         54.20         86.52        29.32 o                         
  -9  -2   9        508.50        549.55        33.04 o                         
  -8  -2   9        202.15        128.93        20.40 o                         
  -7  -2   9       1436.84       1367.89        41.08 o                         
  -6  -2   9       2534.49       2512.34        44.54 o                         
  -5  -2   9        516.02        442.84        16.19 o                         
  -4  -2   9       1164.28       1131.36        26.58 o                         
  -3  -2   9       4366.43       4326.59        58.95 o                         
  -2  -2   9       2341.10       2302.48        34.57 o                         
  -1  -2   9        835.84        931.82        22.50 o                         
   0  -2   9       5908.79       5941.20        86.13 o                         
   1  -2   9       3184.38       3144.79        49.30 o                         
   2  -2   9          6.53          0.00        10.18 o                         
   3  -2   9       2014.67       2084.14        41.34 o                         
   4  -2   9       2402.99       2307.25        42.35 o                         
   5  -2   9          7.52          0.00        13.15 o                         
   6  -2   9        872.98        846.07        27.25 o                         
   7  -2   9       1425.39       1356.94        36.43 o                         
   8  -2   9        174.00        181.70        19.61 o                         
   9  -2   9        398.83        373.56        27.69 o                         
  10  -2   9        511.27        431.65        35.58 o                         
  -9  -1   9         28.10         16.69        24.06 o                         
  -8  -1   9       1139.21       1163.66        35.03 o                         
  -7  -1   9       1318.87       1363.14        35.45 o                         
  -6  -1   9        202.30        202.45        15.11 o                         
  -5  -1   9        674.05        680.22        19.58 o                         
  -4  -1   9       3690.07       3638.79        48.50 o                         
  -3  -1   9       1300.62       1342.22        25.46 o                         
  -2  -1   9        344.15        354.33        15.38 o                         
  -1  -1   9       4122.14       4248.74        55.46 o                         
   0  -1   9       2994.56       2834.67        41.52 o                         
   1  -1   9        508.34        484.80        18.07 o                         
   2  -1   9       1449.83       1466.99        28.66 o                         
   3  -1   9       5025.18       5054.57        72.05 o                         
   4  -1   9        176.16        199.52        13.42 o                         
   5  -1   9       1254.38       1255.90        28.44 o                         
   6  -1   9       3027.97       2926.04        51.29 o                         
   7  -1   9       1214.53       1218.90        34.48 o                         
   8  -1   9          1.99          0.00        15.44 o                         
   9  -1   9       1012.93       1007.27        39.62 o                         
  10  -1   9        329.92        342.49        24.62 o                         
  -9   0   9        863.83        970.53        44.27 o                         
  -8   0   9       1923.36       1886.33        48.51 o                         
  -7   0   9        466.49        433.21        22.30 o                         
  -6   0   9        403.60        382.70        17.17 o                         
  -5   0   9       2335.65       2246.21        35.17 o                         
  -4   0   9       1252.07       1232.58        24.26 o                         
  -3   0   9        253.66        326.75        13.14 o                         
  -2   0   9       4648.67       4879.63        66.24 o                         
  -1   0   9       5212.14       5174.19        72.89 o                         
   0   0   9         25.06         24.60         8.28 o                         
   1   0   9       2283.28       2192.75        34.74 o                         
   2   0   9       3608.51       3416.76        49.33 o                         
   3   0   9       1924.11       1835.11        33.75 o                         
   4   0   9       1020.84        971.50        26.35 o                         
   5   0   9       4518.47       4266.28        62.75 o                         
   6   0   9       1280.83       1307.54        33.23 o                         
   7   0   9        310.18        291.75        18.36 o                         
   8   0   9        800.25        801.93        32.02 o                         
   9   0   9        989.80        959.29        34.60 o                         
  10   0   9          1.76          0.00        19.06 o                         
  11   0   9        297.04        339.61        45.65 o                         
  -9   1   9       1416.89       1566.35        61.95 o                         
  -8   1   9        530.60        517.49        24.68 o                         
  -7   1   9         69.07         49.23        16.63 o                         
  -6   1   9       2105.96       2134.35        37.45 o                         
  -5   1   9        961.41        945.23        23.56 o                         
  -4   1   9        198.50        161.43        11.62 o                         
  -3   1   9       2073.58       2270.49        34.41 o                         
  -2   1   9       6033.00       6073.07        80.89 o                         
  -1   1   9       2290.60       2168.65        34.25 o                         
   0   1   9       2947.00       2989.99        46.65 o                         
   1   1   9       6119.28       6351.87        89.41 o                         
   2   1   9        642.20        567.00        15.40 o                         
   3   1   9        296.54        334.12        12.93 o                         
   4   1   9       4647.96       4618.66        67.97 o                         
   5   1   9       1359.33       1290.38        26.65 o                         
   6   1   9        578.12        486.94        19.93 o                         
   7   1   9       4961.67       4893.10        71.84 o                         
   8   1   9       2324.74       2309.23        41.80 o                         
   9   1   9        237.21        236.44        17.29 o                         
  10   1   9        573.42        530.40        31.68 o                         
  11   1   9        761.16        827.46        50.64 o                         
  -8   2   9        246.68        248.76        22.01 o                         
  -7   2   9       1677.05       1636.04        36.23 o                         
  -6   2   9       1520.33       1528.68        33.60 o                         
  -5   2   9        553.72        571.82        19.82 o                         
  -4   2   9       1522.69       1507.65        27.77 o                         
  -3   2   9       2163.01       2208.88        38.18 o                         
  -2   2   9       1492.53       1298.67        27.44 o                         
  -1   2   9        566.52        562.29        20.30 o                         
   0   2   9       4138.81       4208.18        62.17 o                         
   1   2   9         59.17         69.18         8.76 o                         
   2   2   9       2133.62       2230.13        35.54 o                         
   3   2   9       3779.77       3752.99        52.24 o                         
   4   2   9       4437.84       4392.16        62.72 o                         
   5   2   9         64.75         89.38         9.98 o                         
   6   2   9        799.66        734.07        20.25 o                         
   7   2   9       1209.40       1217.59        28.45 o                         
   8   2   9          9.29         38.70        12.91 o                         
   9   2   9        345.34        284.09        19.54 o                         
  10   2   9       1427.03       1512.84        42.64 o                         
  11   2   9        297.05        374.07        33.10 o                         
  -8   3   9        879.38        879.64        45.66 o                         
  -7   3   9       1113.20       1073.54        30.72 o                         
  -6   3   9         21.42          9.10        13.85 o                         
  -5   3   9       2956.51       2798.87        41.89 o                         
  -4   3   9        857.14        882.21        25.59 o                         
  -3   3   9        609.48        597.42        21.67 o                         
  -2   3   9        443.02        497.89        18.27 o                         
  -1   3   9       5084.10       4983.39        75.90 o                         
   0   3   9       2507.55       2540.68        38.15 o                         
   1   3   9       2269.64       2304.37        34.70 o                         
   2   3   9       5699.42       5567.91        75.91 o                         
   3   3   9       2413.87       2203.10        33.98 o                         
   4   3   9         11.95         11.04         7.35 o                         
   5   3   9       3413.29       3380.28        48.38 o                         
   6   3   9       2705.05       2550.33        37.42 o                         
   7   3   9        568.43        518.70        17.64 o                         
   8   3   9       1983.08       2007.36        48.29 o                         
   9   3   9       1339.59       1205.41        33.42 o                         
  10   3   9        630.98        607.49        31.27 o                         
  11   3   9         58.64         61.37        20.88 o                         
  -8   4   9        539.18        493.83        23.81 o                         
  -7   4   9         33.17         54.75        17.34 o                         
  -6   4   9       2314.18       2301.48        43.55 o                         
  -5   4   9       1638.40       1655.22        35.33 o                         
  -4   4   9         74.10         73.07        13.59 o                         
  -3   4   9        375.00        311.99        15.47 o                         
  -2   4   9       3450.60       3239.90        50.06 o                         
  -1   4   9       1071.58       1163.46        28.17 o                         
   0   4   9        418.40        392.38        15.70 o                         
   1   4   9       5094.36       5241.43        72.19 o                         
   2   4   9       4084.47       4267.96        60.08 o                         
   3   4   9          9.17         13.39         7.63 o                         
   4   4   9       4852.85       4957.87        75.93 o                         
   5   4   9       3539.09       3480.81        50.23 o                         
   6   4   9       1554.17       1489.24        26.86 o                         
   7   4   9        323.88        355.79        16.36 o                         
   8   4   9       4460.40       4435.07        58.23 o                         
   9   4   9       1011.58        957.03        26.17 o                         
  10   4   9         12.34         26.42        14.27 o                         
  11   4   9        922.91        902.74        48.81 o                         
  12   4   9        402.65        395.15        32.19 o                         
  -8   5   9         13.96          0.00        24.27 o                         
  -7   5   9       1029.87       1059.44        34.24 o                         
  -6   5   9       2020.59       2085.71        63.03 o                         
  -5   5   9         20.42         19.85        16.69 o                         
  -4   5   9        666.79        617.79        22.95 o                         
  -3   5   9       2954.96       2815.06        47.44 o                         
  -2   5   9       1424.93       1400.95        29.55 o                         
  -1   5   9        880.62        871.67        20.18 o                         
   0   5   9       4986.34       5043.50        70.31 o                         
   1   5   9       3928.69       4089.05        58.23 o                         
   2   5   9          1.13         12.66         7.55 o                         
   3   5   9       5841.66       5916.40        80.00 o                         
   4   5   9       5499.13       5559.50        73.18 o                         
   5   5   9        457.79        479.90        17.90 o                         
   6   5   9        915.75        996.20        35.68 o                         
   7   5   9       4560.31       4336.18        66.48 o                         
   8   5   9       1393.54       1223.41        29.13 o                         
   9   5   9         49.77         69.96        13.34 o                         
  10   5   9        894.47        917.53        40.03 o                         
  11   5   9        717.81        648.64        26.29 o                         
  12   5   9         12.21          0.00        26.88 o                         
  -7   6   9       1338.61       1368.95        43.81 o                         
  -6   6   9        530.81        485.12        27.60 o                         
  -5   6   9        168.18        163.46        18.44 o                         
  -4   6   9       1558.21       1380.25        36.88 o                         
  -3   6   9       1257.81       1247.45        29.80 o                         
  -2   6   9        760.91        665.40        25.04 o                         
  -1   6   9       4448.02       4404.56        57.27 o                         
   0   6   9       4737.90       4869.37        63.96 o                         
   1   6   9        830.67        846.22        20.89 o                         
   2   6   9       1867.85       1869.79        28.15 o                         
   3   6   9       5725.14       5798.95        75.84 o                         
   4   6   9       1089.75       1100.33        21.60 o                         
   5   6   9        763.01        717.59        20.36 o                         
   6   6   9       4459.66       4460.18        67.63 o                         
   7   6   9       2866.27       2750.21        39.61 o                         
   8   6   9         15.17         23.06        11.01 o                         
   9   6   9       1996.72       2032.60        50.29 o                         
  10   6   9       1504.07       1464.36        31.28 o                         
  11   6   9         70.98         46.92        20.81 o                         
  12   6   9        160.33        135.39        24.20 o                         
  -7   7   9        371.87        413.53        29.19 o                         
  -6   7   9        190.66        221.36        25.85 o                         
  -5   7   9       1960.22       2054.38        44.11 o                         
  -4   7   9       1798.80       1780.80        40.14 o                         
  -3   7   9          0.27          1.15        13.19 o                         
  -2   7   9       1811.77       1722.33        33.73 o                         
  -1   7   9       2730.78       2771.71        43.74 o                         
   0   7   9         13.82         19.57         9.32 o                         
   1   7   9       2198.30       2144.72        33.45 o                         
   2   7   9       3407.40       3508.44        45.71 o                         
   3   7   9        337.84        375.60        16.75 o                         
   4   7   9       1267.47       1180.52        25.23 o                         
   5   7   9       3655.56       3689.74        48.76 o                         
   6   7   9       2316.92       2271.03        32.29 o                         
   7   7   9          6.89          0.00         8.86 o                         
   8   7   9        820.70        802.79        22.87 o                         
   9   7   9       1246.27       1274.00        29.30 o                         
  10   7   9        124.66         87.80        15.71 o                         
  11   7   9        424.43        483.23        25.96 o                         
  12   7   9        917.35        965.28        52.45 o                         
  -6   8   9        647.17        648.98        32.35 o                         
  -5   8   9        828.38        828.93        34.92 o                         
  -4   8   9         64.03         59.51        17.61 o                         
  -3   8   9       1940.27       1834.45        42.87 o                         
  -2   8   9       1664.58       1667.57        35.18 o                         
  -1   8   9        242.19        245.36        14.90 o                         
   0   8   9       1206.36       1087.53        24.21 o                         
   1   8   9       4381.74       4303.47        58.55 o                         
   2   8   9       2621.44       2679.54        38.46 o                         
   3   8   9       1111.49       1031.68        20.17 o                         
   4   8   9       2769.83       2673.54        38.70 o                         
   5   8   9       1806.03       1893.44        28.46 o                         
   6   8   9          2.53          4.83         7.61 o                         
   7   8   9       1450.31       1530.16        29.26 o                         
   8   8   9       1493.19       1477.83        29.45 o                         
   9   8   9         39.99         42.57        11.79 o                         
  10   8   9        604.32        648.56        26.76 o                         
  11   8   9       1088.11       1145.40        48.74 o                         
  12   8   9        555.74        538.85        39.80 o                         
  -6   9   9        432.54        369.13        32.81 o                         
  -5   9   9         33.63          0.00        23.09 o                         
  -4   9   9        767.08        751.03        37.09 o                         
  -3   9   9       1480.05       1473.57        39.35 o                         
  -2   9   9         88.44        111.18        16.27 o                         
  -1   9   9        548.06        511.59        19.25 o                         
   0   9   9       1948.94       1859.49        34.14 o                         
   1   9   9       1128.58       1108.72        25.20 o                         
   2   9   9        254.34        238.93        15.04 o                         
   3   9   9       6101.75       5997.31        77.44 o                         
   4   9   9       2462.64       2418.22        37.07 o                         
   5   9   9        113.51        158.84         9.81 o                         
   6   9   9       1714.22       1622.21        25.83 o                         
   7   9   9       2117.57       2143.89        34.27 o                         
   8   9   9        679.45        592.24        21.22 o                         
   9   9   9        376.77        438.63        17.81 o                         
  10   9   9       1208.13       1364.12        36.79 o                         
  11   9   9        748.97        719.92        34.77 o                         
  12   9   9         37.58         69.00        34.81 o                         
  -5  10   9        338.72        328.10        30.35 o                         
  -4  10   9       1060.50       1077.41        60.76 o                         
  -3  10   9        153.54        129.56        22.70 o                         
  -2  10   9        725.63        691.40        27.72 o                         
  -1  10   9       2032.55       1969.73        41.40 o                         
   0  10   9       1522.55       1460.53        32.64 o                         
   1  10   9         74.32         59.82        12.31 o                         
   2  10   9       4889.07       4783.47        68.08 o                         
   3  10   9       4764.52       4750.15        68.29 o                         
   4  10   9        138.57        155.79        12.67 o                         
   5  10   9       2328.53       2203.63        41.02 o                         
   6  10   9       3572.54       3623.57        47.94 o                         
   7  10   9        358.30        389.09        15.93 o                         
   8  10   9        402.74        473.14        20.98 o                         
   9  10   9       1814.26       1800.25        33.22 o                         
  10  10   9        769.17        769.09        32.31 o                         
  11  10   9          1.74         22.67        25.45 o                         
  -4  11   9        285.13        257.42        33.66 o                         
  -3  11   9        283.34        322.76        23.88 o                         
  -2  11   9       1625.07       1678.59        40.50 o                         
  -1  11   9        383.00        386.22        20.36 o                         
   0  11   9         25.73         42.77        17.18 o                         
   1  11   9       1611.87       1531.79        35.85 o                         
   2  11   9       3378.64       3397.53        55.48 o                         
   3  11   9        468.12        472.49        22.02 o                         
   4  11   9       1690.54       1705.94        41.19 o                         
   5  11   9       2507.31       2420.83        38.02 o                         
   6  11   9        250.85        301.12        19.31 o                         
   7  11   9        688.90        645.98        29.06 o                         
   8  11   9       1740.88       1707.69        34.65 o                         
   9  11   9       1601.41       1486.68        34.88 o                         
  10  11   9         14.86         32.03        18.68 o                         
  11  11   9        587.66        610.73        33.05 o                         
  -4  12   9         25.79          0.00        37.54 o                         
  -3  12   9        891.13       1017.93        58.14 o                         
  -2  12   9        777.91        821.31        42.40 o                         
  -1  12   9         11.75         12.31        22.22 o                         
   0  12   9        790.57        795.94        28.34 o                         
   1  12   9       1383.18       1364.69        39.44 o                         
   2  12   9        140.55        147.21        15.37 o                         
   3  12   9        330.59        317.07        18.84 o                         
   4  12   9       2542.78       2564.56        48.81 o                         
   5  12   9        993.38        972.65        29.88 o                         
   6  12   9        186.13        201.87        15.94 o                         
   7  12   9       1110.07       1112.29        29.63 o                         
   8  12   9        964.59        945.35        27.76 o                         
   9  12   9        116.09        110.29        17.82 o                         
  10  12   9        428.17        449.33        40.23 o                         
  11  12   9        568.18        554.49        31.31 o                         
  -3  13   9        535.63        614.65        40.87 o                         
  -2  13   9          2.46          0.00        30.63 o                         
  -1  13   9        527.58        577.35        36.32 o                         
   0  13   9       1199.41       1108.31        47.35 o                         
   1  13   9        313.92        308.20        25.05 o                         
   2  13   9        126.83        106.95        19.28 o                         
   3  13   9       1076.95       1084.40        36.33 o                         
   4  13   9       1068.42       1004.61        32.51 o                         
   5  13   9         99.49        104.42        18.59 o                         
   6  13   9       1374.89       1430.16        33.08 o                         
   7  13   9        953.28        910.35        30.64 o                         
   8  13   9         38.34         14.41        17.61 o                         
   9  13   9        590.56        619.57        37.25 o                         
  10  13   9        784.89        815.66        37.12 o                         
  -1  14   9        615.51        713.72        41.56 o                         
   0  14   9         47.37         56.97        33.16 o                         
   1  14   9        336.06        321.86        29.51 o                         
   2  14   9        881.59        835.65        34.20 o                         
   3  14   9        706.41        612.36        30.11 o                         
   4  14   9          8.39         20.70        22.86 o                         
   5  14   9       1011.91       1011.36        38.72 o                         
   6  14   9       1226.41       1216.64        37.18 o                         
   7  14   9         35.98         17.92        21.17 o                         
   8  14   9        331.57        297.61        23.11 o                         
   9  14   9        518.12        481.96        26.70 o                         
   0  15   9        102.38        102.00        34.20 o                         
   1  15   9        662.92        745.43        51.71 o                         
   2  15   9        369.31        349.46        33.41 o                         
   3  15   9         47.52         58.04        29.40 o                         
   4  15   9        800.29        780.77        36.87 o                         
   5  15   9        792.26        822.06        53.15 o                         
   6  15   9        150.06        168.24        23.38 o                         
   7  15   9        496.17        531.63        31.09 o                         
   8  15   9        599.35        557.22        31.74 o                         
   3  16   9        659.15        736.88        55.22 o                         
   4  16   9        650.68        666.13        51.54 o                         
   5  16   9         67.43         72.83        31.45 o                         
   6  16   9        218.59        230.66        29.39 o                         
  -4  -9  10        151.81        136.53        31.96 o                         
  -3  -9  10        291.63        308.08        30.73 o                         
  -2  -9  10        799.47        780.28        41.91 o                         
  -1  -9  10        426.66        424.77        55.70 o                         
   0  -9  10         13.75          0.00        26.33 o                         
   1  -9  10        681.49        719.80        42.58 o                         
   2  -9  10        369.93        379.69        41.92 o                         
  -5  -8  10        335.95        303.35        27.07 o                         
  -4  -8  10        520.60        588.15        30.08 o                         
  -3  -8  10       1612.56       1669.89        53.41 o                         
  -2  -8  10        626.08        662.64        38.91 o                         
  -1  -8  10        138.13         76.49        28.10 o                         
   0  -8  10       1117.56       1131.91        42.54 o                         
   1  -8  10       1056.89       1197.90        52.89 o                         
   2  -8  10         12.29          0.00        26.69 o                         
   3  -8  10        189.89        162.51        28.44 o                         
   4  -8  10        467.55        532.74        44.51 o                         
  -6  -7  10        301.05        304.22        26.98 o                         
  -5  -7  10        183.40        127.20        24.09 o
[truncated: 176,824 more chars]
